# Supplementary material for: Elevated Extracellular cGMP Produced after Exposure to Enterotoxigenic Escherichia coli Heat-Stable Toxin Induces Epithelial IL-33 Release and Alters Intestinal Immunity
Source: Infect Immun. 2021 Mar 17;89(4):e00707-20. doi: 10.1128/IAI.00707-20 (PMC8090939; doi:10.1128/IAI.00707-20)
Supplement: Supplemental file 2 [file IAI.00707-20-s0002.xls]

## Sheet: 3hr ST genes
gene	wald test beta	wald test qval	lrt test qval
DHRS9	3.17459	1.62168e-45	0.0072085
RAET1L	2.47089	5.99142e-38	0.0072085
SEMA7A	2.29653	7.93348e-35	0.0072085
AC010198.2	2.68783	1.88714e-33	0.0072085
AQP3	2.88645	1.6639e-32	0.0072085
MMP1	3.23808	2.59664e-31	0.0072085
DKK1	1.8243	2.05375e-26	0.0072085
CXCL11	1.63467	2.1768e-25	0.0072085
IL33	2.08357	9.97081e-25	0.0072085
ADM	1.6121	1.35961e-24	0.0072085
ARRDC3	1.8709	1.22057e-23	0.0072085
IL6R	2.79067	1.97447e-23	0.0072085
MYPN	2.56509	3.97458e-22	0.0072085
CD55	1.61269	1.98797e-21	0.0072085
MB21D2	1.56276	3.91954e-21	0.0072085
INPP1	1.49432	7.43515e-21	0.0072085
TENT5A	1.44828	8.52142e-21	0.0072085
FOS	-1.51404	1.88101e-20	0.0072085
GJA3	1.86168	4.10866e-20	0.0072085
AKAP12	2.48985	1.44522e-19	0.00724544
SERPINE1	2.82573	1.79254e-19	0.00724544
IL13RA2	2.49523	2.14184e-19	0.00724544
EHD4	1.37125	8.1456e-19	0.0072085
SERPINE2	1.35182	3.12035e-18	0.00781461
ETS1	2.11194	3.15592e-18	0.00781461
GPAT3	1.48926	3.19457e-18	0.0072085
PMEPA1	1.3379	2.42334e-17	0.00781461
SERPINB8	1.57062	3.06566e-17	0.00781461
KRT20	1.40193	3.42532e-17	0.0072085
LGALS7B	3.7813	1.42392e-16	0.0072085
MALL	1.27789	1.57452e-16	0.0072085
SPOCD1	2.22357	3.18256e-16	0.00869342
FLT1	3.05947	3.56885e-16	0.0072085
SH3PXD2A-AS1	1.55623	9.23143e-16	0.0072085
CORO2B	2.40706	2.5545e-15	0.00869342
LAMA3	1.75005	3.80638e-15	0.00869342
AL049629.2	1.8679	4.78948e-15	0.0072085
ARL4C	1.25008	5.01492e-15	0.00869342
ERRFI1	1.36429	5.44561e-15	0.00869342
LMO7	1.38494	5.98383e-15	0.00869342
RBBP8NL	-1.53316	7.39905e-15	0.0072085
BIRC3	1.26541	9.03837e-15	0.0072085
PLAU	1.98743	1.67666e-14	0.008827
KRT80	1.41369	1.91959e-14	0.008827
CEACAM1	1.40315	1.9388e-14	0.008827
SHC4	3.31859	2.15094e-14	0.008827
KRT6B	2.58682	2.89738e-14	0.008827
EMP1	1.79666	5.89945e-14	0.008827
TMEM217	2.17965	6.7986e-14	0.00869342
IL1RN	2.26765	7.01175e-14	0.008827
KPNA7	1.49539	8.47653e-14	0.00879261
WNT9A	2.76985	1.10665e-13	0.008827
LAMC2	1.86872	1.33457e-13	0.008827
MYH15	1.73666	1.33457e-13	0.00869342
TMC7	1.47426	1.34455e-13	0.008827
FHL2	1.37045	1.34909e-13	0.008827
DUSP5	1.74311	1.61198e-13	0.008827
AC026250.1	2.3296	1.74106e-13	0.008827
TNFRSF21	1.19082	3.19545e-13	0.008827
SEMA4B	1.8006	3.4038e-13	0.00896262
GLIPR1	2.57166	3.77171e-13	0.00896262
ARHGEF40	-1.25313	4.15102e-13	0.0080969
AC022509.1	3.34703	4.86635e-13	0.0072085
MUC5AC	1.20968	5.60364e-13	0.00781461
KCNV1	1.25082	5.94951e-13	0.00781461
FADS2P1	3.34044	6.56572e-13	0.00869342
RHCG	2.44106	8.33474e-13	0.00901679
CAVIN1	1.32737	8.33474e-13	0.00901679
SAMD4A	1.23386	8.7253e-13	0.00901679
LYST	1.51817	1.08286e-12	0.00781461
CYP3A5	1.37181	1.20424e-12	0.00901679
NFIL3	1.13462	1.20424e-12	0.00869342
TM4SF1	1.85446	1.25087e-12	0.00901679
STK40	1.14279	1.31842e-12	0.00901679
ZNF608	-1.34131	1.44979e-12	0.008827
SERPINB2	1.57747	1.68739e-12	0.00869342
EHD2	1.44506	2.05837e-12	0.00912616
IFIT2	1.15174	2.79749e-12	0.00869342
PLEC	1.53119	3.99016e-12	0.00927781
NPTX2	1.11013	4.01464e-12	0.00781461
CXCL8	1.78669	4.0813e-12	0.00927781
C17orf67	2.00443	4.27601e-12	0.00927781
TMPO-AS1	-1.21314	6.76354e-12	0.008827
ISX	-1.44261	6.97369e-12	0.00724544
LONRF3	1.08745	8.33369e-12	0.00901679
IRAK2	1.09657	1.20818e-11	0.0100938
SHH	1.3155	1.64081e-11	0.0100961
TAGLN	1.13193	1.80175e-11	0.00919649
FZD2	-1.40849	2.39455e-11	0.00869342
EML6	2.34226	2.67938e-11	0.00869342
DEPTOR	-1.15569	2.73721e-11	0.008827
SUOX	-1.1276	2.74898e-11	0.008827
EFNA2	1.27763	3.39212e-11	0.00724544
AL450322.2	3.23247	3.4455e-11	0.0072085
DUSP4	1.11287	3.7235e-11	0.00901679
LUCAT1	2.70123	4.22375e-11	0.0107114
ZNF697	1.55784	4.32014e-11	0.0107114
CTGF	-1.05073	5.09688e-11	0.00781461
KCNH8	1.67673	6.06854e-11	0.0108891
KLF5	1.06786	6.27811e-11	0.00781461
ZNF503	1.04413	6.63937e-11	0.008827
RHOF	1.03641	8.20075e-11	0.00901679
ATP2B1	1.03884	8.45827e-11	0.0098975
HOXB13	-1.18538	9.72758e-11	0.00869342
PLEKHS1	-1.08669	1.02335e-10	0.00781461
DCBLD2	1.28439	1.09229e-10	0.0112863
ITPRID2	1.15369	1.24511e-10	0.00889716
SLC25A45	1.16469	1.27278e-10	0.00927781
ABTB2	1.66212	1.31296e-10	0.0113135
AC005077.4	1.72659	1.65474e-10	0.0115344
GEM	1.43367	1.73082e-10	0.0115344
TUBB6	1.04435	1.75046e-10	0.0108891
COL5A3	2.52437	2.39061e-10	0.0118289
MMP10	3.51364	3.13094e-10	0.0100938
PTPRO	-1.12457	3.26359e-10	0.0118692
ITGB1-DT	2.69197	3.79299e-10	0.008827
LINC01711	3.10631	5.413e-10	0.00869342
GK	1.58578	5.79463e-10	0.01246
NCF2	1.35689	6.01748e-10	0.0119623
LYPD3	1.93152	6.07468e-10	0.01246
TNFAIP3	1.63519	6.07468e-10	0.01246
TBX3	0.996755	6.07468e-10	0.00896262
RTN4	1.10426	6.81769e-10	0.00896262
LINC01588	1.14107	7.98149e-10	0.0112863
DOT1L	1.06358	7.98149e-10	0.0102875
C11orf86	2.32882	8.01978e-10	0.0126562
ID1	-1.83294	9.30977e-10	0.0126562
PHLDB1	-1.1903	1.00522e-09	0.00781461
WNT7B	1.83484	1.03671e-09	0.011767
C6orf141	1.74544	1.10788e-09	0.0128469
FAM102A	1.00377	1.10791e-09	0.0123502
PIK3CD	2.50264	1.23142e-09	0.0129603
C17orf113	-1.15981	1.28489e-09	0.00878788
RGS2	2.23991	1.3994e-09	0.0130331
EGR1	-1.11079	1.57173e-09	0.0130983
BTG2	-0.954376	2.36875e-09	0.00927781
TCIM	1.12275	2.91219e-09	0.0126562
MAP2K6	-1.09796	2.91219e-09	0.0101692
IFRD1	0.954561	3.78078e-09	0.0104506
STK10	1.1701	4.23549e-09	0.0135944
SH3RF1	1.12596	4.74475e-09	0.0135944
ARHGAP29	1.67384	5.67774e-09	0.0136329
KPNA4	1.08413	6.03325e-09	0.0136329
GDPD1	-1.23098	6.92682e-09	0.00889716
SERPINB5	0.969755	7.54717e-09	0.0100938
WWTR1	1.13603	9.27255e-09	0.0136606
CEACAM5	0.988651	1.14638e-08	0.013938
MAP2K3	0.988354	1.14638e-08	0.0141078
STOM	1.21641	1.25046e-08	0.0141078
ZYX	0.98436	1.25046e-08	0.0141078
C11orf96	3.18592	1.30304e-08	0.0121097
NABP1	1.01884	1.35381e-08	0.0141903
N4BP3	1.63016	1.62877e-08	0.0143904
SERPIND1	3.14272	1.76104e-08	0.0132758
TNFAIP8L1	-0.983009	1.92552e-08	0.00901679
MFSD2A	1.12496	1.92831e-08	0.0146284
ADGRF1	1.12974	2.00276e-08	0.00901679
HAS3	1.88922	2.07055e-08	0.0146284
FGD3	-1.19882	2.33058e-08	0.00927781
HOXC6	-1.17618	2.33963e-08	0.00927781
LINC01106	-1.00743	2.51371e-08	0.0146627
GJB4	1.62876	2.52958e-08	0.0146627
ADAM19	1.22883	2.67152e-08	0.0139619
AL357033.2	2.92217	2.85865e-08	0.008827
CLCF1	1.0255	3.05044e-08	0.0148275
SLC35E4	0.955331	3.11467e-08	0.0100961
RAPGEF3	1.12451	3.11704e-08	0.0146627
YPEL3	-1.16045	3.60719e-08	0.01246
COQ8A	-0.96808	3.65267e-08	0.0150179
SNX9	1.10105	3.81478e-08	0.0150179
COL9A3	-1.5475	3.99511e-08	0.0150261
AIM2	2.03103	4.46912e-08	0.0151031
PXDC1	0.947219	5.08541e-08	0.0136329
CEACAM6	0.8844	5.17568e-08	0.00901679
PADI1	1.24417	5.54722e-08	0.0151031
NOS2	0.904877	5.67082e-08	0.0146284
TMEM187	-1.21421	5.67082e-08	0.0146627
CA2	0.964759	5.69998e-08	0.0151031
AC107959.1	2.19624	6.13539e-08	0.0152533
ELL2	1.25458	6.60573e-08	0.0153706
SDC4	1.2441	6.87657e-08	0.0153921
HOXC4	-1.18218	6.87657e-08	0.0112863
ID2	-1.11157	6.96259e-08	0.0153921
SLC2A1	0.889292	7.06802e-08	0.0135944
STRIP2	1.04126	7.19815e-08	0.0121097
C3orf52	1.28935	7.71757e-08	0.0154326
CAB39	0.881502	8.00752e-08	0.0111418
LINC01224	-1.20171	8.59057e-08	0.0134265
IL6R-AS1	2.70172	8.8144e-08	0.0151031
ANXA1	1.10692	9.02463e-08	0.0155114
AHNAK2	1.682	9.22069e-08	0.0155114
TUBB3	1.33235	9.5148e-08	0.0155114
GJB2	0.87766	9.83116e-08	0.0136061
PISD	0.88464	9.92325e-08	0.0126562
MARCH3	1.08007	1.04864e-07	0.00901679
ANTXR2	1.81022	1.1395e-07	0.0156734
TUBB2A	1.18184	1.1395e-07	0.0156734
WARS	1.05961	1.19284e-07	0.0157074
LAMA2	2.03699	1.20851e-07	0.0134265
PGF	-1.09509	1.27592e-07	0.0158082
EFNB2	1.03069	1.47887e-07	0.0159164
AC112496.1	3.10482	1.50244e-07	0.0159164
AL450322.1	2.82493	1.50244e-07	0.0152472
KRT75	3.1185	1.67922e-07	0.0159218
SPOCK2	2.1085	1.68131e-07	0.0151031
SLC26A3	1.64832	1.73099e-07	0.0159218
HOXC11	-1.03523	1.78933e-07	0.015946
TOMM34	0.856055	1.94436e-07	0.0113135
CAPN8	1.14859	2.39541e-07	0.0163793
SETX	0.852619	2.49036e-07	0.0132096
IL11	1.57217	2.60487e-07	0.0153921
LINC01559	1.30858	2.75619e-07	0.016607
RAB3D	-0.96361	2.75915e-07	0.0106335
HOXA10	-0.847171	3.07782e-07	0.0165939
LINC01836	-1.44754	3.33587e-07	0.0107336
LAMA4	1.27119	3.39872e-07	0.016813
KCNK1	0.957913	3.39872e-07	0.016813
BMF	-1.3821	3.46115e-07	0.016813
PHLDA1	1.07384	3.68891e-07	0.0148275
SDCBP	0.878613	3.72588e-07	0.0168453
C2CD4A	1.01401	3.9563e-07	0.014045
MYC	0.876834	3.98999e-07	0.00901679
SLK	0.867282	4.22221e-07	0.0158214
TOP1	1.12876	4.45059e-07	0.0172457
ATG16L1	0.908186	4.55828e-07	0.0172457
IMPDH1P10	1.72117	4.70327e-07	0.0172911
LCK	1.44082	4.96404e-07	0.0113135
S100A2	2.32726	5.21881e-07	0.0174036
JUNB	-1.17504	5.21881e-07	0.0174036
LINC01204	1.84626	5.25173e-07	0.00901679
LINC00431	3.13823	5.72412e-07	0.0175404
NAB2	0.840279	5.72412e-07	0.0156734
MCPH1-AS1	2.15684	5.88974e-07	0.0175404
NR0B2	-1.38782	5.88974e-07	0.0175404
AL162582.1	0.983341	6.22899e-07	0.0130983
GJB3	1.36578	6.29496e-07	0.0175983
NACAD	2.08059	6.36475e-07	0.0175983
TNFAIP8	1.08436	7.62874e-07	0.0180016
FAM110C	1.11998	8.00769e-07	0.0156734
DAPP1	1.17271	8.58687e-07	0.018046
PPP1R18	1.14475	8.58687e-07	0.018046
CAPRIN2	1.43685	9.14501e-07	0.0181441
STX1A	0.947793	9.32113e-07	0.0135944
PFKFB3	1.13587	1.00449e-06	0.0182108
DBP	-1.33073	1.00449e-06	0.0182108
GPR75	1.37949	1.03694e-06	0.0182108
AP000892.3	1.32954	1.03694e-06	0.0151031
ADGRB2	1.37551	1.1141e-06	0.0131302
PRAG1	0.984502	1.1141e-06	0.0182108
EFNA1	0.81081	1.1141e-06	0.0159218
HES1	-1.01737	1.1141e-06	0.0182108
HRCT1	-1.59028	1.1141e-06	0.0182108
LINC01293	2.28021	1.14239e-06	0.0182108
C22orf24	1.72694	1.15422e-06	0.0182765
KIAA1211L	-1.06932	1.20599e-06	0.0145684
RRAGC	0.80542	1.2369e-06	0.016813
RIPK2	0.81801	1.25527e-06	0.016813
IQCJ-SCHIP1	1.24431	1.29304e-06	0.014045
PAIP2B	-0.822426	1.3257e-06	0.0180379
ANGPTL4	1.40574	1.45262e-06	0.0175983
HKDC1	0.798975	1.46756e-06	0.0174952
KCNF1	1.392	1.49697e-06	0.0188576
IFNGR1	0.836509	1.49697e-06	0.0126562
MINDY1	-0.865536	1.54842e-06	0.0111418
IER2	-1.08579	1.55219e-06	0.0188576
SOX8	0.983365	1.57967e-06	0.0188576
EHD1	0.855822	1.65691e-06	0.0188576
CCNYL1	0.952374	1.75237e-06	0.0188576
EGR2	-1.20946	1.81631e-06	0.0188576
ARHGAP24	-2.43938	1.97356e-06	0.0121097
PNRC1	0.796923	2.094e-06	0.0188576
AKNA	-0.836821	2.094e-06	0.0130983
WFDC3	1.73323	2.13835e-06	0.0147686
FERMT2	2.34736	2.18424e-06	0.0132914
CENPVL2	2.52359	2.29555e-06	0.0130983
CENPVL1	2.52359	2.29555e-06	0.0130983
BAIAP2L1	0.792716	2.48702e-06	0.0141078
SCG2	1.48386	2.54596e-06	0.0106892
PCYOX1L	-1.08442	2.67567e-06	0.0126562
TSC22D1	1.07705	2.67611e-06	0.0198264
ISM2	-1.13913	2.73397e-06	0.0139619
OSGEPL1	-0.942221	2.83712e-06	0.0164502
PPP2R5B	1.30222	2.88521e-06	0.0198952
HCAR1	-1.03575	2.88521e-06	0.0198952
B3GNT5	0.830146	2.88711e-06	0.0198952
SPC24	-1.01417	2.89313e-06	0.0198952
FRMD5	0.873182	2.98321e-06	0.0135944
GREM1	1.23583	3.05179e-06	0.0200442
CDC25C	-0.828591	3.1098e-06	0.0151031
AC098934.1	-1.04916	3.17423e-06	0.016813
GYG2	-0.893011	3.32421e-06	0.0172087
ARAP2	1.2681	3.43101e-06	0.0203894
DPY19L1	0.900315	3.43101e-06	0.0203894
TMEM200C	1.15137	3.67148e-06	0.0150179
ANXA2	0.878948	3.73024e-06	0.0206819
LRIG1	-0.822107	3.98098e-06	0.0130983
DUSP10	0.935018	4.04614e-06	0.0207891
ITGA2	2.02415	4.14347e-06	0.0207891
KLHL21	0.819846	4.23226e-06	0.0139341
SHB	1.01262	4.24595e-06	0.0208021
CARD10	0.78064	4.3014e-06	0.0161947
CBARP	1.04632	4.30218e-06	0.0208021
TRAF1	0.916953	4.34853e-06	0.0126562
PLIN3	0.773024	4.85503e-06	0.0153921
RSAD2	0.833381	4.86327e-06	0.0187902
TIMD4	-1.18505	4.89418e-06	0.0181251
AL591379.1	2.1875	4.92402e-06	0.0151031
SOCS2	0.799699	5.46937e-06	0.0181999
CRY1	0.819961	5.68908e-06	0.0158082
AC008622.2	-1.26521	5.69837e-06	0.0213578
LRRFIP1	0.961859	5.8492e-06	0.0213578
ACHE	0.995599	5.95354e-06	0.0213578
AC010307.2	2.50047	6.18122e-06	0.0158082
ACTBP13	1.7889	6.50984e-06	0.0216001
GCNT3	0.813891	6.94312e-06	0.0155114
RAB37	-0.969017	7.021e-06	0.0135944
SIRT1	0.753416	7.4043e-06	0.0172457
TRIM16	0.799817	8.17689e-06	0.0188576
IRF6	0.747801	8.26677e-06	0.0195492
NREP	-0.904269	8.26677e-06	0.0141078
PAPLN	-1.02526	8.31342e-06	0.0134265
CDCA7L	-0.76538	8.3192e-06	0.0149667
AC024560.1	-0.946415	8.70589e-06	0.0223386
NTSR1	3.05125	8.73231e-06	0.0223386
AP000439.2	-0.842766	8.73231e-06	0.0146284
TNFRSF11B	1.50181	8.81982e-06	0.0223438
EPHB3	-1.02369	9.62953e-06	0.0135944
ID3	-1.38814	9.9542e-06	0.0224631
PRDM8	1.79796	1.01546e-05	0.0225002
PTPRH	1.14098	1.04388e-05	0.0225871
PEX2	-0.808345	1.05239e-05	0.0149667
CRB2	-1.2856	1.07454e-05	0.0146284
S100A16	1.14902	1.08007e-05	0.022633
THSD1	1.5143	1.08824e-05	0.0183612
SLC20A2	0.80738	1.08824e-05	0.0226409
NPC1	0.777779	1.09204e-05	0.0188576
CX3CL1	0.741765	1.09204e-05	0.0198952
CHMP2B	0.744331	1.11074e-05	0.0135944
ABLIM3	1.14306	1.13613e-05	0.0180016
PHLDB2	0.742735	1.14625e-05	0.0151031
TTL	0.756658	1.16403e-05	0.016813
MCF2L2	1.96963	1.17758e-05	0.0230118
ST6GALNAC1	-0.775921	1.26746e-05	0.0207891
LPIN1	1.0254	1.30445e-05	0.023174
HAS2	0.79042	1.30445e-05	0.0212778
AL035661.1	-0.820819	1.30445e-05	0.023174
LINC01659	-2.20419	1.30445e-05	0.0153921
PMP22	1.08038	1.36433e-05	0.0232867
PDLIM7	1.09867	1.36824e-05	0.0232867
PDE9A	0.733801	1.38132e-05	0.0213578
PLEKHM3	-0.949354	1.38567e-05	0.0156734
CASC19	0.747435	1.41607e-05	0.0151031
IRS2	-0.738833	1.51443e-05	0.0136061
RAP1B	0.738229	1.51577e-05	0.016813
ID4	-0.806868	1.57815e-05	0.0235391
ITGA6	0.895703	1.58234e-05	0.0235391
E2F2	-0.770492	1.58644e-05	0.0159218
TSEN2	-0.791976	1.61606e-05	0.0235563
TRIM34	-0.779995	1.64565e-05	0.0130983
AC009084.1	2.59236	1.6483e-05	0.0130331
SYNPO	-0.764733	1.6483e-05	0.0159164
TIMP3	2.49005	1.71921e-05	0.0136442
AC092868.1	-1.27272	1.71921e-05	0.0238165
PAX6	-0.889336	1.79608e-05	0.0148275
AC091563.1	-1.26597	1.79608e-05	0.0151031
TNFSF9	-1.1347	1.81475e-05	0.0240355
CLDN1	0.733121	1.85504e-05	0.0233801
SPNS2	1.54326	1.91633e-05	0.0240374
ARHGEF10L	-0.730401	1.97761e-05	0.014045
AC079949.2	0.762436	1.99481e-05	0.0207891
DCLK1	2.5759	2.07213e-05	0.0182108
CDKN2B	1.37005	2.07593e-05	0.0241265
CLMP	1.14557	2.2189e-05	0.0243172
FAM131A	0.800549	2.2189e-05	0.0188576
KPNA2P1	2.57611	2.29054e-05	0.0243756
TNFAIP1	0.945113	2.34007e-05	0.0243756
CHD2	0.77537	2.40962e-05	0.0197486
TRIM40	1.60831	2.42354e-05	0.0188576
NT5E	0.92167	2.42658e-05	0.0244723
LINC02418	-0.72451	2.42658e-05	0.0202427
USP53	1.53718	2.68338e-05	0.0246385
AL357033.4	-0.913398	2.68338e-05	0.022633
HSPB8	1.07493	2.84961e-05	0.0175983
F3	0.753001	2.93322e-05	0.0190717
BZW1	0.713669	3.0428e-05	0.0198952
MYADM	0.8652	3.05895e-05	0.0251043
LINC00659	1.85614	3.1347e-05	0.0252027
RWDD2A	-0.932795	3.35983e-05	0.0180016
CSRNP2	0.7992	3.44623e-05	0.0246385
EREG	0.85468	3.58925e-05	0.0255374
GRAMD2B	0.744108	3.6563e-05	0.0243756
RIN2	-0.818316	3.69156e-05	0.0255956
PRUNE1	-0.734288	3.73915e-05	0.0233801
PIGV	-0.895616	3.86265e-05	0.0146284
MIR22HG	1.25871	4.0091e-05	0.0258606
MX2	0.867527	4.03126e-05	0.0258606
ARHGAP26	0.773798	4.11693e-05	0.025913
FAM72D	-0.847902	4.11693e-05	0.0159218
AC005622.1	2.08994	4.35959e-05	0.0259632
BEGAIN	1.17191	4.35959e-05	0.0155114
MPRIP	0.700119	4.43583e-05	0.0190717
CDKN2C	-0.835051	4.53141e-05	0.0259632
MYEOV	0.770178	4.59011e-05	0.0223386
LAMB3	1.03785	4.60953e-05	0.0259632
LURAP1L	0.740459	4.87856e-05	0.0213578
AC239868.2	-1.22997	4.96822e-05	0.0261656
CARD11	0.810157	5.04764e-05	0.0255956
KANK1	-0.723599	5.10462e-05	0.0180016
MOSPD1	0.712717	5.43396e-05	0.0222679
LINC00520	2.28305	5.43939e-05	0.0264068
AC023157.2	2.67022	5.44866e-05	0.0141903
UBASH3B	1.00144	5.52013e-05	0.0264578
SYT12	0.751748	5.52013e-05	0.0143237
LPXN	0.962929	5.61089e-05	0.0264877
TTBK1	-1.15922	5.69408e-05	0.0163793
ARID3B	1.4001	6.21521e-05	0.026765
TINAGL1	0.714261	6.29206e-05	0.0268063
AC004656.1	-0.708011	6.46574e-05	0.0163569
PTPN21	0.874971	6.50253e-05	0.0269442
NRP1	1.18236	6.57274e-05	0.0269442
KCTD21	1.04035	6.63829e-05	0.0222679
ORC1	-0.689004	6.64948e-05	0.0221737
TSC22D2	0.722317	6.67139e-05	0.0182108
LRRC20	-0.977217	6.67139e-05	0.0269442
BTF3P7	2.41672	6.70395e-05	0.0217449
PALD1	0.697204	6.73071e-05	0.0190801
PLCD3	0.969295	6.76399e-05	0.0269963
RASGRF1	2.4292	6.76434e-05	0.0269963
GAL3ST4	-1.06867	6.83371e-05	0.0150179
IL4R	0.703882	6.97074e-05	0.0213578
LZTS3	-0.769492	6.97074e-05	0.0155114
GRAMD1C	-1.07948	6.97074e-05	0.0233871
ZNF559	-1.04637	7.17995e-05	0.0272253
BOLA1	-1.20891	7.17995e-05	0.0272253
PEA15	0.893617	7.29843e-05	0.027237
UNC93A	-0.877479	7.43601e-05	0.0163569
PDGFA	0.800755	7.63788e-05	0.0273401
AP005901.1	0.989535	7.6617e-05	0.0273401
OXER1	-0.888034	7.98096e-05	0.0274862
BTBD8	-1.0417	8.11992e-05	0.0223386
ZNF815P	-0.971429	8.12751e-05	0.0188576
SMURF2	0.723727	8.5443e-05	0.0276742
IGFL4	1.24531	8.57375e-05	0.016813
AC104024.2	0.917334	8.63673e-05	0.0240355
APLN	-1.19909	8.63673e-05	0.0277401
PLLP	-0.93659	8.63805e-05	0.0237533
ARAP1	-0.700978	8.85311e-05	0.0190801
DLGAP4	0.67698	8.90613e-05	0.0255374
SYNE3	1.23647	9.19791e-05	0.0280332
GLS	1.18895	9.19791e-05	0.0280332
RORC	-1.31446	9.19791e-05	0.0280332
GAPDHP14	1.94711	9.2705e-05	0.0156734
AC092171.3	-0.830149	9.48769e-05	0.0188576
SLC7A11	1.15878	9.70326e-05	0.0281099
RND1	0.986426	9.70326e-05	0.0281099
FLNC	2.77616	0.000102066	0.0283389
SMOC2	-0.757434	0.000104066	0.0183612
MPO	1.98807	0.000104656	0.0215353
AC067852.2	-0.720779	0.000107004	0.0182108
KLK6	0.750058	0.000107596	0.0240355
DDR2	1.68167	0.00010863	0.0213578
TONSL	-0.681056	0.00010871	0.016813
COLCA2	-1.14307	0.000109164	0.0155114
IFNGR2	0.825132	0.000112347	0.0288338
HOXC12	-2.37468	0.000114446	0.0248196
SH3BP5	0.75048	0.000114895	0.0155114
C4orf19	-0.708949	0.000116693	0.0173882
TESK2	-0.758931	0.000117312	0.0213011
CACNB4	1.44536	0.000117983	0.0290125
ANKRD10-IT1	0.886644	0.000124354	0.0291022
HOXB8	-0.671075	0.000124354	0.0213578
LINC01006	-0.837084	0.000125504	0.0256339
SOD2	0.69977	0.00012559	0.0291022
IPO5P1	-1.23818	0.000126422	0.0291022
DIAPH1	0.701654	0.000129333	0.0175404
FOXO1	0.729731	0.000130758	0.029161
DSN1	-0.670744	0.000132077	0.025783
PIGZ	-0.672264	0.000132343	0.0188576
DLX6	-0.944179	0.000132573	0.016813
PPFIBP2	-0.728363	0.000134523	0.0159218
ANKRD37	1.51953	0.000142162	0.0295641
ITGA3	0.671274	0.0001465	0.0182108
RCOR1	0.779895	0.00014674	0.0296986
AL606970.1	-3.04868	0.00014674	0.0296986
AC011497.2	0.968073	0.000151058	0.0190801
ENPP5	-1.08909	0.000151604	0.0297515
SMOX	1.33894	0.000152609	0.0297515
NFKBIZ	0.880955	0.000152609	0.0297515
CBX4	-0.689409	0.000152609	0.0159218
RFXAP	-0.889652	0.000155343	0.0213578
GAS2L1	-0.776357	0.000159981	0.0230143
ARHGEF18	0.664313	0.000164013	0.0259632
SAMD13	-1.11099	0.000164013	0.0262368
NRIP3	1.91044	0.000166897	0.030191
TJP1	0.910617	0.000166897	0.030191
KLHDC2	-0.660871	0.000169527	0.0207891
AC018629.1	0.994196	0.000170064	0.030261
SPAG9	1.1257	0.000172957	0.0302943
TUBBP5	-0.855817	0.000173393	0.0224631
TMEM139	-0.659383	0.000176238	0.0163779
AC207130.1	2.34487	0.000176999	0.0264068
AC005865.1	1.44579	0.000176999	0.018633
AL807752.5	1.5827	0.000177308	0.0173882
SLC35G2	1.96398	0.000183435	0.0274862
CEBPA-DT	-0.703542	0.000183492	0.029595
NUPR1	-1.02132	0.000183492	0.0305915
LIPE	-1.04384	0.000183492	0.0211084
DSC2	0.877569	0.000185167	0.030593
EDN1	-0.660937	0.000192675	0.0180016
MSX2	0.665584	0.000193137	0.0188576
SIX5	-1.10165	0.000197786	0.0307908
ECE1	0.702718	0.000200741	0.0308768
LINC02577	1.47516	0.000206607	0.0231532
DNAJB5	1.66479	0.000210487	0.0213578
SGPP1	0.646141	0.000210487	0.0221737
NEURL1B	-0.658822	0.000210487	0.0255374
IFFO1	-1.08789	0.00021226	0.0311089
ZNF444	-0.771189	0.000214107	0.0311188
PFKFB4	-0.765737	0.000221757	0.0191919
SH2B3	1.40175	0.000221986	0.031303
AJM1	-0.696278	0.000222905	0.0291704
AC104958.2	-0.79489	0.000223049	0.0241011
AC107294.2	-2.33109	0.00022433	0.0259632
GABRE	0.740694	0.000231997	0.0289864
MXD3	-1.10685	0.000238507	0.031646
RCCD1	-0.718603	0.000239387	0.0224631
CD200	-0.993644	0.000241959	0.0317048
FAM86JP	-0.787118	0.000242825	0.0233801
ARHGEF2	0.746092	0.000244679	0.0317381
LENG9	-0.707758	0.000245422	0.0309866
PDZD3	-0.834626	0.000245422	0.0240355
GPRIN2	-1.03955	0.000245422	0.0301935
JADE1	-0.866264	0.000268785	0.0322642
AP004608.1	-0.940396	0.000269502	0.0176554
LNCAROD	0.932982	0.000270383	0.0213578
OAF	0.650971	0.000271145	0.0279425
AKAP7	-0.70023	0.000280643	0.0288744
PXN	0.76729	0.000282696	0.0325506
NFKB1	0.964203	0.000283894	0.0325506
TAGLN3	3.01536	0.000287468	0.032602
DUSP8	0.903443	0.000295924	0.0327123
HNF1B	-0.686067	0.000296692	0.0246385
TMEM41B	0.641138	0.000301784	0.0302943
NEDD9	0.656869	0.000304207	0.0273401
ST3GAL4	0.640431	0.000309357	0.0251043
MARVELD1	-0.698881	0.000311005	0.0207891
RAP2B	0.631607	0.000314732	0.0224002
HOXA11-AS	-1.00027	0.000314732	0.0329015
GPRC5A	1.28448	0.000314982	0.0329188
PPP2CB	0.642702	0.000314982	0.0208021
FAM83G	0.629407	0.000314982	0.0299085
GOLGA2P5	-0.669095	0.000316951	0.0195118
MAP3K8	-0.745784	0.000318736	0.0224631
HMOX1	-0.806361	0.000321616	0.0319134
PLIN2	0.801262	0.000325589	0.0331031
POLA2	-0.67246	0.000328883	0.0259632
DLL4	-0.852438	0.000328883	0.031303
LIPH	0.776557	0.000331247	0.0331583
SPTBN5	2.03984	0.000334216	0.033193
ANKRD10	0.889451	0.000336392	0.033193
IFNL1	1.40685	0.000339435	0.0332439
KIAA1551	0.87349	0.000347804	0.0333428
ENTPD7	1.58768	0.00035533	0.033428
GNA13	0.880571	0.000363246	0.0334443
CEP68	-0.814014	0.000363246	0.0334443
BCL11A	-0.714471	0.000365451	0.0259632
NAB1	0.881428	0.000366124	0.0334443
TRIB1	0.63245	0.000366898	0.0334443
MAP2K4	0.659896	0.00037121	0.0230143
PRIM1	-0.650474	0.000374539	0.0248196
CREB3L4	-0.676705	0.000377831	0.0245842
STK17A	0.910518	0.00038064	0.0334739
TNFRSF10B	0.922086	0.000385658	0.0335256
HERC4	0.628527	0.000387381	0.0241265
ANKLE2	0.627673	0.000387381	0.0241265
PLEKHG5	-0.667937	0.000387381	0.0182108
ARL14	1.45875	0.000388698	0.0335613
GSDMA	1.24784	0.000388698	0.0291022
NFKB2	0.898499	0.000388698	0.0335613
RASSF8	1.50399	0.000393488	0.022633
BTN3A2	-0.695605	0.000396367	0.0259632
SBK1	-0.987896	0.000396367	0.0188021
TSNARE1	-0.728507	0.000396554	0.0188576
ITPRIPL2	0.740399	0.000399922	0.0336395
KRT17	1.34749	0.0004011	0.0336395
G0S2	-2.01987	0.000402962	0.0293245
RAB10	0.637039	0.000406524	0.0224631
MAP2K5	-0.691747	0.000414165	0.0224631
GPR55	-0.711913	0.000422848	0.027641
LIMCH1	-1.19179	0.000425597	0.0340028
SMAD6	-0.726091	0.000427237	0.0219462
ZNF362	-0.802946	0.000429684	0.0215353
TMEM200A	1.04012	0.000429911	0.0315638
ULBP1	0.657986	0.000431127	0.0232867
ADH1C	-0.79913	0.000435138	0.0266482
TTC30A	-0.892058	0.000441174	0.03412
FRMD8	0.669769	0.000442313	0.0233801
AC090192.2	2.83448	0.000443997	0.0341496
ABCB9	0.724999	0.000443997	0.0334443
TES	0.615769	0.000444921	0.0254014
HOXA7	-0.858362	0.000444921	0.0341496
RAB40B	-0.706726	0.000445135	0.0224631
C2orf72	-0.634156	0.000445703	0.0259632
RLBP1	1.32071	0.000453839	0.0343449
AC044802.2	-1.42718	0.00045496	0.0343449
BICD1	0.625012	0.000455968	0.0246385
FURIN	0.708628	0.000461232	0.0343851
AP005329.3	-1.29875	0.000464546	0.0343851
NOP14-AS1	0.735474	0.000464632	0.0343851
LINC01843	-0.747224	0.00046778	0.0334443
ALOXE3	2.3185	0.000483711	0.034455
DCST1-AS1	-1.15577	0.000483711	0.0211241
SOWAHA	-0.646567	0.000484211	0.027237
DICER1-AS1	-1.10336	0.000505171	0.034455
PAAF1	-0.657272	0.000510975	0.0285225
CENPC	-0.717277	0.000512853	0.0345561
AASDH	-0.738814	0.000513598	0.0271301
ZDHHC14	0.624106	0.000515191	0.0291022
CYR61	-0.65512	0.000517106	0.0248196
CLDND1	0.637639	0.000522176	0.0339739
DEDD2	0.700351	0.000522219	0.0346843
CD59	0.643336	0.000524422	0.0315617
RAD9A	-0.653857	0.000524422	0.0335804
HOTAIR	-1.03963	0.000524422	0.0223386
AC092919.2	-0.91172	0.000526949	0.0213578
AC016735.1	-0.853252	0.000534491	0.0327634
HCG20	1.4079	0.000544013	0.0239428
LINC01123	-0.63733	0.000544817	0.0321885
VASP	0.695369	0.000545383	0.0350198
SPHK1	1.67636	0.000550267	0.0350396
LPAR5	-0.646478	0.000568491	0.0255203
JAK2	1.10498	0.000571625	0.0351439
CCHCR1	-0.690567	0.00060536	0.035164
PDLIM5	0.745753	0.000609236	0.0354427
FGFBP1	0.844431	0.000614228	0.0354985
PNPLA8	0.653781	0.00065213	0.0356669
AXL	0.99438	0.000653662	0.0356669
REPIN1	-0.602467	0.000664288	0.0235391
TRIM31	0.609544	0.000677172	0.0306732
ARHGEF39	-0.649671	0.000685858	0.0235563
ARHGEF19	-0.671935	0.000685858	0.0246385
SBNO2	0.621006	0.000707963	0.0259632
JMJD1C	0.615471	0.000707963	0.0241265
TEF	-0.64438	0.000708134	0.0224631
BX470102.2	0.923667	0.000710532	0.031303
NOCT	1.08604	0.000711721	0.0363047
PRKAB1	-0.611643	0.00071704	0.0240374
ARL4D	-1.02877	0.000719257	0.0363866
ASB16-AS1	-0.789762	0.000720867	0.0223386
ZBTB12	-0.662534	0.000727153	0.0207891
METTL7A	-0.604637	0.000727171	0.0290125
HOXA9	-0.744773	0.000749113	0.036664
NFE2	-1.11054	0.000749113	0.0343851
DENND5A	0.637907	0.000764889	0.0297515
IP6K2	-0.60404	0.000768192	0.0291022
AGFG2	-0.620719	0.000780883	0.0261603
ARHGEF3	0.857187	0.000782242	0.0370192
AL365181.3	0.597762	0.000785027	0.0334739
AC005540.1	1.10811	0.000795699	0.0325506
ZNF367	-0.600051	0.000803222	0.0230118
RHOC	0.607781	0.00080527	0.0306732
ULBP2	1.18473	0.000805398	0.0372745
VCL	1.27229	0.000806278	0.0372745
AC012485.2	-2.31389	0.000810485	0.0373053
NOXO1	-0.861093	0.000820334	0.0374103
PDGFB	0.872475	0.000822886	0.025913
ZNF670	-0.65923	0.000824329	0.0302943
MAP3K14	0.642149	0.000825901	0.0374654
CENPF	-0.640072	0.000825901	0.0305966
C9orf152	-0.623098	0.000826084	0.0253899
TPM4	0.716436	0.000834624	0.0266067
RAP1GAP	0.687481	0.000834624	0.0302943
HAPLN3	1.32746	0.000838306	0.0375737
SMAD3	0.990558	0.000842176	0.0375737
MAMLD1	1.15158	0.000842665	0.0375737
ECM1	0.761092	0.000848304	0.0376373
AP003774.4	-0.669482	0.000848304	0.0334443
AC016831.1	1.24133	0.00086173	0.0377425
LINC01792	2.13676	0.00087606	0.034698
VGF	1.09817	0.000877321	0.0378773
PTPN12	0.606178	0.000881629	0.0311089
ACBD4	-0.701927	0.000883451	0.0240557
ICAM1	1.0551	0.000889075	0.0379237
AL357060.1	0.99928	0.000889075	0.036664
AC004943.2	-0.668873	0.000890614	0.0379237
ILDR1	-0.667582	0.000910649	0.0254653
GPSM1	0.956981	0.000912462	0.0380244
BCAR1	0.593849	0.000917131	0.0320036
TRIM47	0.957896	0.000920837	0.0381173
NEK2	-0.618451	0.000934796	0.0381315
NGEF	-0.709193	0.000934796	0.0213578
MID1IP1	-0.59524	0.000936997	0.0269442
AGO2	1.22026	0.000945014	0.0381485
C4orf54	1.14985	0.000945014	0.0381485
LDHD	-0.65848	0.000948974	0.0271301
AP001043.1	-0.981081	0.000961623	0.0291441
FAM241A	0.599177	0.000964621	0.0243756
KRT17P1	1.9103	0.000966943	0.0233801
AC011815.1	-0.869942	0.000975358	0.0325257
APOBR	-0.813907	0.000980702	0.0382873
N4BP1	0.624398	0.00100797	0.0334468
PLAUR	0.915593	0.00100867	0.0384941
SRP14-AS1	-0.894481	0.00101215	0.0246385
AC007906.2	-0.719432	0.00101715	0.0327634
AP000866.2	-1.02984	0.00101715	0.0241011
C2orf92	0.900677	0.00101742	0.0254653
PELI3	-0.642948	0.00101742	0.034455
BCL10	0.592253	0.00101995	0.0382179
OTUD6B-AS1	-0.633648	0.00101995	0.0386642
AL121722.1	-0.743311	0.00101995	0.0259632
ZC4H2	-0.644284	0.001036	0.0216092
ALDH1B1	-0.58543	0.00103983	0.034455
AC010173.1	-1.7481	0.00104167	0.023174
PRRT1B	-0.812632	0.00104912	0.0389355
ONECUT3	0.779303	0.00107967	0.025807
IL1R1	1.62024	0.00110091	0.0288338
HPDL	-0.703761	0.0011167	0.0393847
ARHGEF9	-0.606565	0.00112233	0.0262368
COL4A2	-0.784183	0.00112894	0.0242615
AC126178.1	2.91487	0.00113251	0.0394905
AC144652.1	-0.908712	0.00113251	0.0284407
FOXA2	-0.589054	0.00113257	0.0240557
FBXL16	-0.921585	0.0011386	0.0327634
HRH1	0.864955	0.00114146	0.0395943
EZR	0.738118	0.00114364	0.0259632
MICALL1	0.631809	0.00115242	0.0335613
BDH1	-0.592568	0.00116155	0.0233871
ARVCF	0.743878	0.0011666	0.0395945
AC025181.2	-1.44528	0.0011666	0.0395945
CCDC61	-0.746008	0.00116776	0.0395945
CGB5	2.18821	0.0011686	0.0379237
THSD4	0.622919	0.00118304	0.0306732
KRT34	0.753292	0.00118476	0.0311089
PER1	-0.820015	0.00118476	0.0246385
DDX58	0.591258	0.0011959	0.0327123
PIMREG	-0.673335	0.0011959	0.0266482
MISP3	-0.722769	0.0011959	0.0377425
LINC01978	-0.988032	0.0011959	0.039815
IFNE	2.43883	0.00121218	0.0399302
XYLT2	-0.608192	0.00122944	0.0267156
ERBB3	-0.579273	0.00123348	0.0243756
MIS18BP1	-0.632736	0.00123944	0.0276742
SLC9A2	0.888759	0.00125329	0.0401274
TNFRSF9	1.19918	0.00125739	0.0370115
MSANTD3	0.726775	0.00125852	0.0401655
AL135999.3	-0.878194	0.00125852	0.0256163
HMGCL	-0.679071	0.0012589	0.0401655
CTNNB1	0.686464	0.00126263	0.0281099
AC097639.1	-0.78971	0.00126263	0.0365324
WRB	-0.697382	0.00126344	0.0401751
CFTR	-0.587056	0.00126539	0.03412
WDHD1	-0.602001	0.00126554	0.0367829
HIVEP3	0.772246	0.00127223	0.0235391
KLF10	-0.618264	0.00128072	0.026765
LGR5	-0.813489	0.00128635	0.0403154
CBX7	-0.768883	0.00130002	0.023174
PVR	0.579876	0.00131888	0.0327634
SKOR1	-2.07223	0.00131888	0.026765
PPFIA3	-0.865821	0.00133716	0.040709
SQSTM1	0.622306	0.00134018	0.0281099
MSRB1	-0.666749	0.00135505	0.0407311
B4GALT6	1.21984	0.00137001	0.040786
CENPQ	-0.672606	0.00138352	0.0408202
SFT2D3	-0.608371	0.00138705	0.027641
TRIL	-1.2707	0.00139265	0.0271164
BTG1	0.599662	0.0013987	0.0381485
HMGA1	0.646693	0.00140711	0.0331031
PDK2	-0.662941	0.00141401	0.0280332
CLRN3	-0.871753	0.00141407	0.0411119
LNX1	-0.889175	0.00143778	0.0291022
MXD1	0.943241	0.00144795	0.0413227
BMP2	0.579282	0.00145552	0.0269442
FAM198B	-0.877286	0.00145609	0.0413454
ZNF710-AS1	-0.705757	0.00145657	0.0262465
ERF	0.609966	0.00145754	0.03412
IL24	2.77717	0.00146685	0.0413845
ZNF184	-0.590679	0.00147129	0.0240355
ZNF665	-0.831179	0.00147129	0.0413845
CXCL10	1.0259	0.00147277	0.0413857
LINC00973	0.936287	0.0014737	0.0291022
NLGN3	1.0435	0.00148746	0.0414599
RETREG1	-0.727472	0.00148746	0.0253046
DACT2	-1.49064	0.00149851	0.0291704
ABHD2	1.59161	0.00151139	0.0416261
WAC-AS1	-0.575973	0.00155706	0.0328663
PANK1	-0.601899	0.00156498	0.0420003
KIAA0040	1.0819	0.00157153	0.0420305
PDK4	-0.897231	0.00158246	0.0259632
TUBB2B	0.838341	0.0016114	0.0422038
STXBP6	-0.577835	0.0016114	0.0333428
MAGEE1	-0.73685	0.00161433	0.0422038
C21orf58	-0.716676	0.00161811	0.0243824
TNFSF10	-0.58545	0.00163912	0.0259632
NWD2	1.78309	0.0016465	0.035042
AC121338.2	-0.781898	0.0016465	0.0362285
ARHGAP31	1.2206	0.0016483	0.0424396
CAMSAP1	0.910621	0.00165371	0.0424588
ILF3-DT	-0.82405	0.00167815	0.0426299
SIRT3	-0.603879	0.00168125	0.0276742
GTPBP2	0.564464	0.00168665	0.0422038
BMP6	2.46379	0.00169444	0.0427684
SRSF5	-0.577222	0.00170191	0.0244723
PSRC1	-0.762859	0.00170191	0.0427948
TFAP2C	-0.60487	0.00170811	0.027605
KLF6	0.790218	0.001714	0.0428306
SHC3	-1.40248	0.001714	0.026295
CHRM1	0.623035	0.00174844	0.0240374
AP001972.5	-0.584978	0.00177255	0.0273401
NPAS2	0.59319	0.00180591	0.0379237
PPL	0.819801	0.00185275	0.0435747
CABP7	-1.17277	0.00185275	0.0274443
MMP25	1.6376	0.00186619	0.0436087
H1FX	-0.598064	0.00188085	0.0436099
JAG1	0.582344	0.00188812	0.0436391
DIO3	1.03397	0.00189262	0.0436649
LINC00460	0.963687	0.00189262	0.0309866
TCF7	0.597376	0.00193419	0.0437763
PAQR8	-0.651335	0.0019383	0.0437763
ARNTL2	0.573685	0.0019631	0.0438973
HEYL	-0.807222	0.0019631	0.0266067
TM4SF19	2.42024	0.00196887	0.0438973
ITGA5	1.01777	0.00197334	0.0422038
OTULINL	-0.677126	0.00197527	0.0288338
BARX2	0.697528	0.00197613	0.0439095
LINC00346	0.821026	0.00199927	0.0440491
PPP4R1	0.608334	0.00200174	0.0281099
NRARP	-0.563555	0.00202635	0.0254653
ZNF138	-0.59526	0.00202635	0.0299444
AC021054.1	-0.664808	0.0020466	0.0305915
STAMBPL1	0.563654	0.00210074	0.0315638
SLC16A14	-0.763214	0.00210074	0.04452
C17orf100	-1.02867	0.00213715	0.0280332
AL118558.3	-1.06069	0.00214953	0.0302943
ERICD	1.29925	0.0021722	0.0447135
PTPN3	0.783025	0.0021722	0.0447135
CA8	-0.795144	0.0021722	0.0327634
CYP39A1	-0.850927	0.0021722	0.0283389
URAD	-1.38013	0.0021722	0.0447135
ING4	-0.655094	0.00217644	0.035042
ZNF404	-1.68749	0.00218879	0.0447135
CRK	0.553278	0.00219046	0.0291022
LRP10	0.621275	0.00223501	0.0447524
MBIP	0.576088	0.0022546	0.024812
FER1L4	0.741086	0.00226162	0.0331583
HDAC9	1.34271	0.00226809	0.0448198
RP2	0.869782	0.00226809	0.0448198
ADGRE5	0.563174	0.00226809	0.0340434
ACOT1	-0.592801	0.00226809	0.0334739
ZNF652	-0.566445	0.00227793	0.035164
TFF1	1.37688	0.0022826	0.0448254
ABHD3	0.573399	0.00228444	0.0359087
COQ5	-0.590808	0.00229421	0.0353176
BNIP3P4	1.02248	0.00229729	0.0315638
TK2	-0.705038	0.00230318	0.0291022
SOX12	-0.588975	0.00230881	0.0283389
ALDH1A3	0.742068	0.00234399	0.0325506
KBTBD3	-1.2036	0.00235413	0.0310095
RNASE7	2.23903	0.00237199	0.0451392
NSL1	-0.623608	0.00237486	0.0269442
SLC39A2	-0.56124	0.00239169	0.0331583
AC108174.1	2.11993	0.00239175	0.032352
CDX2	-0.626843	0.00239175	0.0452259
RECQL5	-0.637032	0.00242596	0.0395945
AC099568.2	-1.09508	0.00245689	0.0355013
NUF2	-0.575421	0.00245799	0.0361586
AC022413.1	-1.17309	0.00246302	0.0336395
BACH1	0.966251	0.00246465	0.0455376
FHL3	0.838767	0.0024683	0.0455376
MAP7D1	0.699913	0.0024683	0.0455376
RAB7A	0.548177	0.00247368	0.0372745
SPIRE1	0.957204	0.00248026	0.0456039
KCCAT198	1.69849	0.00251253	0.0320036
KIF26A	-0.602074	0.00253416	0.026295
CEP170B	0.588	0.00253514	0.0333665
C1orf115	-0.602172	0.00255384	0.0259632
CAD	-0.577001	0.00255876	0.0451392
SERTAD2	0.654028	0.00260145	0.0462212
PRDM1	1.087	0.00261161	0.0462212
RIOK3	0.569609	0.00262376	0.0331031
RNF111	0.605487	0.00263221	0.0381929
ANKS4B	-0.546675	0.00263863	0.0320036
CXXC4	-1.1388	0.00265518	0.046422
SPATS2L	0.549767	0.00265536	0.027237
AKIRIN1	0.544734	0.00265684	0.0291704
PAX8-AS1	0.917563	0.00267154	0.036664
MTERF2	-0.658917	0.00268687	0.046552
AC020978.5	-0.570199	0.00271424	0.0259632
AC008124.1	-0.600433	0.00272075	0.0351439
SH2D5	1.32487	0.0027241	0.046726
KIRREL1	1.50311	0.00273213	0.046726
DNAL4	-0.640479	0.00273853	0.0306732
IL2RG	0.675491	0.00273988	0.046726
PLD6	-0.625726	0.00273988	0.046726
RMI2	-0.630568	0.00273988	0.046726
PMS1	-0.634655	0.00273988	0.046726
CNTRL	-0.598993	0.00274002	0.0269442
PGM2L1	0.67538	0.00274186	0.0467312
AC017100.1	0.752277	0.00274615	0.0262742
TNFRSF12A	0.73436	0.00275342	0.0467904
RELT	0.576753	0.00276336	0.0334443
PXMP4	-0.652073	0.00276336	0.0315638
FAM117A	-0.666007	0.00276336	0.0259632
MMP11	-0.813481	0.00276656	0.0260277
PNMA1	0.585719	0.00280242	0.035042
ZNF674	0.952638	0.00281429	0.0468709
ANKRD22	0.683777	0.00282802	0.0469112
CCDC28A	-0.648928	0.00283406	0.0469112
DACH1	-0.696711	0.00283406	0.0469112
PEAR1	1.13949	0.00283691	0.0297515
AL050341.2	-0.742653	0.00283974	0.0338741
ZNF335	0.699377	0.00285197	0.0469936
KDM6B	1.09838	0.0028527	0.0469936
TMEM37	-0.821047	0.00286524	0.0264877
CLDN6	1.93191	0.00287604	0.0291022
ZFAND5	0.561651	0.00287604	0.0338741
LRRC61	-0.612915	0.00287604	0.0305915
ANKRD9	-0.566483	0.0029357	0.0411959
AIFM3	-0.791423	0.00293701	0.0424396
LCP1	1.2662	0.00295845	0.0420355
AC011611.2	1.79032	0.00295945	0.0379237
TMEM9	-0.556966	0.00296626	0.0434248
FIRRE	-0.809716	0.00298625	0.047484
NPIPB4	0.666534	0.00302219	0.047484
SCAMP1-AS1	-0.715923	0.00302219	0.047484
CDC42EP3	0.773044	0.00302773	0.047484
TICAM1	0.546047	0.00302773	0.0350396
IL18	0.885817	0.00306467	0.047484
XKRX	0.679622	0.00306467	0.0288066
PUS10	-0.686555	0.00306467	0.0343851
GAREM2	-0.73141	0.00306467	0.047484
CKMT2-AS1	-0.855605	0.00306467	0.046855
NBR1	-0.605092	0.00307236	0.047484
ORAI3	-0.693598	0.00307236	0.034455
SDHAF4	-0.759465	0.00309263	0.047484
AC004812.2	-0.847347	0.00309263	0.047484
EID3	1.4143	0.00310221	0.047484
PNP	0.538077	0.00310631	0.041872
MANSC1	-0.543399	0.00310631	0.0366022
ZNF862	-0.964799	0.00311431	0.0475014
PSEN1	0.544864	0.00313937	0.047484
COASY	-0.574811	0.00316889	0.047484
ZNF821	-0.681752	0.00316889	0.0345561
KLHL18	0.573172	0.00317112	0.0449219
RWDD2B	-0.5975	0.00318769	0.0354427
RBM25	0.539823	0.00319987	0.0281099
PRNP	0.538754	0.00320672	0.034455
UBR5-AS1	-0.849211	0.0032234	0.0389856
PTPN6	-0.716631	0.00324212	0.0479608
FAM86C2P	-0.719808	0.00325645	0.0327634
C17orf58	-0.575259	0.0032873	0.0299449
FNDC10	-0.735856	0.0032873	0.0481885
DDX21	0.663687	0.00334985	0.0484765
CCL3	0.930893	0.00338512	0.0317381
KAT14	-0.589115	0.00338512	0.0355619
PDE4DIP	-0.590782	0.00338512	0.0334739
HCP5	-0.541824	0.00338525	0.0291022
PTAFR	0.643396	0.00339268	0.0485986
FBXO16	-0.98391	0.00339422	0.0485986
TMEM43	0.534711	0.00340647	0.0296986
S100A3	1.66872	0.00343213	0.0486749
POLL	-0.565256	0.00343213	0.0338741
EHHADH	-0.694428	0.00346096	0.034455
AC137936.2	1.30091	0.00348537	0.0488368
CBY1	-0.651741	0.00350746	0.0439095
AL118506.1	0.590507	0.00355739	0.043195
FSTL4	2.35471	0.00358587	0.0490194
SGMS2	1.23761	0.00364885	0.0491674
NUDT16	-0.568655	0.00365183	0.0491674
ABCB1	0.557574	0.00367102	0.035164
FAM83E	0.599115	0.00369984	0.0348814
KLF11	-0.538027	0.00369984	0.0305966
BUB1B	-0.574953	0.00369984	0.0390053
CACNB2	-0.618376	0.00369984	0.0298926
BTNL3	-0.652973	0.00369984	0.034698
RABGEF1	0.536264	0.00371064	0.034455
CSF1	0.988593	0.0037178	0.034455
PDP1	0.606225	0.00374071	0.049413
TEC	0.754086	0.00374665	0.0305944
RBBP6	-0.53925	0.00374665	0.0395945
LINC02204	1.9552	0.00375615	0.0488368
PPT2	-0.643586	0.00376722	0.0309481
GPRC5B	-0.55162	0.0038111	0.0329455
ASH1L-AS1	-0.696229	0.0038111	0.0491674
PLAT	1.27295	0.00381135	0.034455
GPR153	0.535958	0.00381668	0.0273401
ITGB1	0.530617	0.00381771	0.0334739
CELP	-0.673415	0.00383244	0.04073
RIT1	0.574407	0.003846	0.0499247
MAGEF1	-0.591071	0.00385607	0.0499389
SKP2	-0.689888	0.0038591	0.0499389
TESMIN	-0.594396	0.00386503	0.0499432
SLC25A25-AS1	-0.547591	0.00391402	0.0291704
VSNL1	-0.539345	0.00392045	0.0299496
ATG4C	-0.727393	0.00392532	0.0448254
CCDC183	-0.762662	0.00392598	0.0501262
STX11	1.97955	0.00392912	0.0436725
PRDM10	0.56494	0.00392912	0.039815
PLEKHA7	0.555132	0.00392912	0.047484
AEN	0.526885	0.00392912	0.0343851
NDC80	-0.587068	0.00393731	0.0501628
KIF12	-0.845877	0.00393749	0.0501628
PCDHGA1	-0.845865	0.00398663	0.0503181
ARHGAP19	-0.566163	0.00398805	0.0395945
ELP5	-0.569307	0.00399698	0.0447524
PLCD1	-0.746393	0.00401	0.0504337
LINC00513	0.910539	0.00411915	0.050725
CERK	-0.596551	0.00414378	0.0317048
HHLA1	0.570024	0.00415535	0.03412
LINC01124	-0.691175	0.00416138	0.0355293
ZNF69	-0.665739	0.00418692	0.0296986
B4GALNT3	0.525419	0.0041921	0.0302943
IFT74	-0.61858	0.0041921	0.03412
ZC3H12A	-0.571461	0.00419742	0.0401274
NLRX1	-0.575977	0.00419742	0.0291022
ANKRD40CL	-0.603674	0.00422979	0.0450249
KLK3	-1.11864	0.00425285	0.0338741
DSTNP2	-0.620068	0.00427946	0.0408172
WDR1	0.526879	0.00428066	0.0328321
VPS37D	-1.00037	0.00430498	0.0513883
RNF19B	0.539553	0.00435472	0.0514134
HOXA10-AS	-0.578711	0.00443548	0.0381299
SLC11A2	-0.743734	0.00444758	0.051673
DOC2A	-0.841337	0.00448494	0.0288338
LRRC45	-0.921469	0.00448494	0.0517327
MICAL2	1.03254	0.00449098	0.0517327
AC156455.1	-0.890016	0.00449098	0.033193
AC006460.2	0.907487	0.00449547	0.0517327
USP36	0.536815	0.00449547	0.03412
AC007405.3	-0.630566	0.00449547	0.0394476
OARD1	-0.566826	0.00450359	0.0517327
SH3TC1	0.722754	0.00452507	0.0362065
LINC01510	2.0566	0.00457218	0.04286
TRPV3	1.13903	0.00458048	0.0518917
RBM43	-0.714784	0.00458123	0.0431172
LINC01637	-1.00047	0.00459538	0.0402405
PACSIN3	-0.750751	0.00459599	0.0519652
ABCC6P1	-0.721837	0.00466981	0.032602
DLX2	0.995504	0.0047035	0.0358707
AL512274.1	0.873971	0.00471239	0.0521609
AGFG1	0.528676	0.00471239	0.0363866
FBLIM1	0.557431	0.00484731	0.0523675
SGK1	0.552697	0.00485358	0.034455
CYTH1	0.608534	0.00485729	0.0523847
AC110285.2	-0.836966	0.00486868	0.0523847
APOL4	1.3938	0.00488886	0.0434248
BRD3OS	-0.668455	0.00488886	0.030261
TMEM171	-0.63084	0.00489293	0.035042
LINC01876	-0.818084	0.00489293	0.0525283
FLJ45513	-1.02138	0.00489293	0.0437763
EFNB1	0.532887	0.00490892	0.0352468
LINC02035	-0.70509	0.0049189	0.0354427
MLLT3	-0.605672	0.00491965	0.0356669
SDCBP2	0.866594	0.00494175	0.0526854
MTCL1	0.730522	0.00494175	0.0335832
BMP4	0.536293	0.00494193	0.0346771
HK2	0.542718	0.00497728	0.0527383
OSBPL2	0.525957	0.00498785	0.0442754
LMNB1	-0.517708	0.00498785	0.0479608
GPSM2	-0.523438	0.00498929	0.0315548
MAST3	-0.768774	0.00498929	0.0447135
TNFRSF1A	0.521311	0.00500046	0.0388435
SLC12A4	0.597649	0.00501092	0.0523675
EVI2B	1.36502	0.00501364	0.0335832
DDR1	0.515963	0.00505017	0.046726
SLC22A3	0.51568	0.00505017	0.0334739
AHNAK	0.582033	0.00505309	0.0529304
AC016205.1	-0.611748	0.00505309	0.0332944
DUSP2	-0.666823	0.00505309	0.0529304
ZMYM3	-0.745408	0.00516362	0.0532362
ZSWIM9	-0.58124	0.00520716	0.0491905
SYNM	-0.570736	0.00520896	0.0355293
GRID2IP	-1.0251	0.00520896	0.033428
CD68	1.19276	0.00521256	0.0533452
CORO1C	0.637541	0.00528933	0.0534193
CBR4	-0.625391	0.00531267	0.0436099
PPP4R1L	0.584423	0.00531524	0.0395945
OR7E154P	-3.14618	0.00533538	0.0535361
MIR4697HG	-0.689442	0.00535035	0.049413
C2CD4D	-0.864046	0.00536038	0.0536218
PAQR5	0.860849	0.00537683	0.0536218
GLI4	-0.640796	0.00540176	0.0343851
EXTL3	0.614636	0.00541707	0.046855
ALAD	-0.593554	0.00544215	0.0327123
MDFI	0.790991	0.00544789	0.0538316
RAB22A	0.512633	0.00545	0.0356669
CCR1	-0.890367	0.00546037	0.0434248
AL137782.1	1.06477	0.00548514	0.0437763
EHMT2	-0.632561	0.00550786	0.0539998
PPFIA1	0.538651	0.00553879	0.0504901
CDC42SE2	-0.525043	0.00562378	0.0401274
SIRT4	-0.861778	0.00564162	0.0401751
AZIN2	-0.973082	0.00564744	0.0334739
ANXA5	0.56472	0.00567058	0.0543883
CCNB2	-0.509542	0.00568178	0.047484
PHF7	-0.780056	0.00570189	0.0385163
AC079466.1	-0.696386	0.00570648	0.0336395
PITPNB	0.516561	0.0057153	0.0327634
TRADD	-0.655416	0.00572064	0.0545751
GPRC5D-AS1	-0.689622	0.00582299	0.0547206
COL9A1	-1.05361	0.00588728	0.0348618
PEX6	-0.509035	0.00590287	0.0509204
RHOQ	0.598834	0.00593057	0.0374654
PARD6A	-0.670959	0.00593057	0.040544
UNG	-0.514353	0.00593671	0.0378773
C11orf52	-0.789186	0.00597542	0.0550802
AC009779.2	-0.607181	0.0060117	0.0428306
AC110774.1	-1.55423	0.00606725	0.0358971
ALG1L3P	-1.98964	0.00607122	0.0553181
PI3	1.27493	0.00608498	0.0553181
EPN3	-0.607196	0.00608498	0.0401274
MINDY4	-0.648397	0.00608498	0.0413457
EFCAB7	-0.789504	0.00608498	0.0320638
OXGR1	-0.800256	0.00608498	0.0553181
LRRC26	-1.34713	0.00608498	0.0553181
KLK7	0.587151	0.00608519	0.034455
IGFBP1	0.838971	0.00611054	0.034455
TTC23	-0.664197	0.00612114	0.0545711
TMEM125	-0.644911	0.0061458	0.0554089
ZBED1	-0.526253	0.00623259	0.03412
ABR	0.516637	0.00625457	0.0447135
NAV3	0.779788	0.00629222	0.0455376
TFE3	0.513868	0.00629222	0.0521609
KLHDC3	-0.505401	0.00629222	0.0399302
PTP4A3	-0.602713	0.00629222	0.0555778
ZDHHC1	-0.641484	0.00629222	0.0400691
AC008764.4	3.61822	0.00632519	0.0390392
OASL	0.530315	0.00635435	0.0464552
GNB5	0.615044	0.00636275	0.0370913
PRXL2C	0.58698	0.00639752	0.0521609
UNC119B	-0.519676	0.00639752	0.0381485
C2orf68	-0.527396	0.00651876	0.0365454
LINC02320	0.743243	0.00657877	0.0563109
FN3K	-0.66071	0.00670402	0.0379237
FSTL1	1.08218	0.0068001	0.0567659
MOAP1	-0.509171	0.0068001	0.0416261
KLC4	-0.580406	0.0068001	0.0334739
LINGO3	-1.173	0.00681041	0.0422038
RTKN2	-0.533738	0.0068624	0.0526854
RPRML	-0.971631	0.00692409	0.0569846
PBXIP1	-0.528209	0.00692915	0.0375737
RFFL	0.817312	0.00692984	0.0569846
MAFG-DT	-0.689835	0.00692984	0.0399302
MAPKAPK5-AS1	-0.941228	0.00695689	0.0569846
SERTAD4	-0.726209	0.00699047	0.0355013
ABI1	0.511802	0.00699144	0.0465398
CD58	0.617135	0.00703603	0.0572043
LIG4	0.564381	0.00705622	0.0486749
PPP1R14D	-0.829542	0.0070812	0.0573401
B4GALT5	0.625673	0.00714976	0.0574664
AC073133.1	-1.79846	0.00714976	0.0382179
OR2A5	1.8475	0.00716232	0.0362285
C14orf93	-0.682679	0.0072119	0.0488368
AP002360.1	-0.813113	0.0072208	0.0576818
PROCA1	-0.900158	0.00724908	0.0383349
TRIM29	0.700782	0.00725698	0.0389856
AURKA	-0.501392	0.00725698	0.0447583
APLF	-0.582936	0.00725698	0.0384597
PSMB8-AS1	-0.617084	0.00725698	0.04452
SNRK	0.528778	0.0072826	0.055003
BAK1	0.652934	0.00729724	0.0579464
CHST7	0.509426	0.00730454	0.0356669
OTUD1	0.51218	0.00733108	0.0560611
ZNF502	-0.58787	0.0073349	0.034455
AL161668.3	-1.16211	0.00739106	0.0582505
ZBTB43	0.743351	0.0074325	0.047484
CEMIP2	0.520808	0.00743333	0.034455
LSMEM1	1.05687	0.00746595	0.0533738
AL359397.2	-1.21498	0.00756053	0.0395945
ZDHHC18	0.76075	0.00758977	0.0587162
CFLAR	0.501891	0.00758977	0.0381315
ASPM	-0.519657	0.00763521	0.0588307
TDRKH	-0.562456	0.00767856	0.0382873
SLC6A4	-0.87128	0.00772258	0.0590843
MXI1	-0.549447	0.00772949	0.047484
KRTAP5-AS1	1.0178	0.00781426	0.0593274
KHDC4	0.52117	0.00781426	0.0356664
RBPMS2	2.07246	0.00787197	0.0593784
ANKRD20A5P	0.78078	0.00787197	0.047484
ABLIM2	-0.808896	0.00789335	0.0557308
TMEM218	-0.741388	0.00791319	0.0593824
R3HDM4	0.495167	0.0079143	0.0501551
KIT	-1.15986	0.00794784	0.0594371
CDCA7	-0.515309	0.00796892	0.0381299
RTN4IP1	-0.807496	0.00810423	0.0596855
CDC42EP2	1.80415	0.00811265	0.0596855
TGFB1	0.658649	0.00813973	0.0597203
ZNF408	-0.535286	0.00813973	0.047484
TRAF3	0.513363	0.00814144	0.0597203
CREB5	1.96174	0.00818017	0.0597742
CDCA4	-0.499447	0.00818017	0.035042
BCO1	-0.543708	0.00818017	0.034455
TTC30B	-0.61793	0.00818017	0.0582505
TRPM2-AS	-0.688055	0.00818017	0.0597742
GJC1	0.965375	0.00818038	0.0447135
RXFP4	-0.787053	0.00819638	0.0597742
KLK10	0.60394	0.00825523	0.0598078
ZDHHC8P1	-0.709852	0.00825523	0.034455
DHRS3	-0.508965	0.0082862	0.0539195
AL078459.1	1.19095	0.00833054	0.035042
OSR1	0.76554	0.00833054	0.0599206
AP001107.9	-0.672275	0.00834398	0.04452
RNF208	-0.877919	0.00835947	0.0599516
AC124276.1	0.967462	0.00838005	0.040709
GAU1	0.51716	0.00838648	0.0375737
ZNF488	-1.14601	0.00838818	0.0560691
TOB2	0.609528	0.00839	0.0600728
WNT11	-0.603032	0.0084199	0.051398
TBC1D8-AS1	-1.1361	0.0084199	0.0449551
AC096564.1	-2.39939	0.0084199	0.0596855
BLM	-0.589434	0.00842308	0.0601534
SLC45A4	0.74486	0.00846165	0.0601648
KANK2	-0.617196	0.00846384	0.0440813
C11orf49	-0.515836	0.00848982	0.0564526
UBL7-AS1	-0.693842	0.00852128	0.0377612
TDGF1	-0.574665	0.00872852	0.0382179
ZBED6CL	-0.564357	0.0087342	0.0399302
DHFR2	-0.634073	0.0087342	0.0547206
CENPA	-0.512942	0.00877051	0.0521609
C11orf91	2.18875	0.00880413	0.034455
AC084117.1	1.864	0.00883487	0.044872
DLGAP5	-0.503818	0.00886798	0.0416261
SEC14L2	0.629307	0.00886878	0.0488576
SLC40A1	-0.880414	0.00887504	0.0610745
CSRP1	0.490225	0.00891801	0.0449219
CAP1	0.576924	0.0089327	0.0612332
ADORA2B	0.489709	0.0089327	0.0389494
PNKD	-0.50298	0.00893854	0.0549086
ARRB1	-0.517873	0.00897001	0.0416261
RPL4P4	-0.592507	0.00897001	0.0612826
KCNK5	0.488658	0.00900538	0.0447135
PCED1B	-0.784717	0.00900949	0.0499548
B4GALT1	0.487113	0.00907143	0.054301
C10orf99	-0.50919	0.00907429	0.0497254
HTRA1	-0.726967	0.00907429	0.0614922
KCMF1	0.498297	0.00909444	0.040709
AL133370.1	-0.778095	0.00909444	0.0381315
LAD1	0.48822	0.00911877	0.0355078
CYBC1	-0.519829	0.00915496	0.0564282
PPM1H	-0.535484	0.00917401	0.0592381
TRIM45	-0.868046	0.00921445	0.0547137
RNF128	-0.487166	0.00928163	0.0447289
KAZALD1	-0.565121	0.00930731	0.0621015
NSUN6	0.574576	0.00931758	0.0394731
AF117829.1	0.638214	0.00932093	0.0549086
CHST15	0.98907	0.00938671	0.0622448
TESK1	0.506513	0.00939065	0.0436099
GPRASP2	-0.557277	0.00945669	0.055492
ST5	-0.698001	0.00957623	0.0447135
HOXB7	-0.718752	0.00957623	0.0626053
GABPB1-IT1	-0.553985	0.00957873	0.0511354
PRR5L	0.510226	0.00960199	0.047484
HIST1H2AG	-0.680216	0.00961978	0.0434248
EMILIN1	-1.08226	0.00961978	0.0436725
C12orf60	-0.758422	0.00969909	0.0601534
OSER1-DT	-0.809689	0.00969909	0.0629812
NR1H4	-1.29953	0.00969909	0.0536218
WASIR2	-1.27348	0.00970264	0.0554508
PPM1M	-0.692424	0.00971092	0.0381485
DUSP7	0.494268	0.00971935	0.0529304
RRN3P3	0.693782	0.00976435	0.0534193
DEFB1	1.07162	0.00980005	0.0593784
EIF4E	0.487327	0.00990887	0.0411703
AATK	-1.0806	0.00990887	0.0382179
PIDD1	-0.546923	0.00992586	0.0635946
FCAMR	-0.789995	0.00994005	0.0388616
THNSL1	-0.622682	0.00999714	0.0637318
LINC02177	-0.825605	0.0100031	0.0438973
LINC01411	1.45721	0.0100515	0.0437763
GJB1	-0.551274	0.0100736	0.0638446
FBXO11	0.489477	0.0100856	0.0407779
OGFOD2	-0.55095	0.0100856	0.0638446
LINC01389	-0.601382	0.0100856	0.0638446
DAPK1	-0.691691	0.0100856	0.046855
KDM4D	-1.056	0.0101709	0.0422589
C16orf74	-0.976024	0.0102221	0.06401
KCNK10	-1.03631	0.0102806	0.0379237
TMEM30B	0.486237	0.0102866	0.0585518
OR7E157P	-1.89563	0.0102866	0.0598078
RHBDF2	0.550947	0.0103607	0.0641517
AC092894.1	-0.862234	0.0103887	0.0443653
FOXL1	2.03725	0.0105007	0.0644675
TC2N	0.552282	0.010515	0.0644675
ATOH8	-1.04094	0.0105219	0.0469936
SPSB1	0.750301	0.0105394	0.0644787
PIM3	0.591172	0.010598	0.0645664
TMEM229B	-0.885539	0.010598	0.0563365
AC068792.1	-1.6849	0.0105996	0.0645664
ALDH3B1	-0.545986	0.010609	0.0434049
BDKRB2	-0.563115	0.0106698	0.0452489
AC093323.1	-0.686273	0.0107201	0.0646701
GAREM1	0.84437	0.0107842	0.0647622
TCF24	-1.77857	0.010881	0.055492
AC010883.1	-1.55288	0.0108994	0.0564634
PTP4A1	0.480904	0.0109852	0.0389856
SOX13	0.575544	0.0109978	0.0652092
CR769775.1	-1.02342	0.0109978	0.0446742
AL356740.1	-0.961754	0.0109979	0.047484
ZNF680	-0.574163	0.0110179	0.0518917
SDHAP2	3.34766	0.0110214	0.0359456
HOTTIP	-0.672197	0.0110289	0.0652399
SORBS2	-0.767103	0.0110289	0.0652399
DDX60L	0.522317	0.011078	0.0447135
MYRF	0.541056	0.0110863	0.0652774
SNX25	0.488359	0.0110863	0.0446742
LINC02014	-1.01063	0.0111346	0.0598078
MRTFA	0.513144	0.0111459	0.054301
CCDC121	-0.647294	0.0111878	0.0397908
PDK3	-0.491437	0.0111993	0.0410658
PAFAH1B1	0.479799	0.0112175	0.0413845
KATNB1	-0.517662	0.0112175	0.0448198
AC015712.2	-0.618306	0.0112175	0.0656179
PMS2P4	-0.669393	0.0112376	0.0656439
RASGRF2	0.58526	0.0112515	0.0656529
CYP1A1	0.8829	0.0112595	0.0656529
PCGF2	-0.524174	0.0113875	0.0448254
NDEL1	0.523331	0.0113988	0.0546082
DNAH17	1.97752	0.0114044	0.0474192
AP003469.2	1.26589	0.0114383	0.047484
ARRDC4	-0.476834	0.0114811	0.0654597
MCM3	-0.507895	0.0114811	0.0435816
SLC25A42	-0.881262	0.0114811	0.044872
PAOX	-0.917405	0.0114811	0.051398
ZNF446	-0.554653	0.0115436	0.0662925
LIPT2	-0.583785	0.0115525	0.047484
AC105942.1	-0.603661	0.011601	0.047484
AMIGO2	0.499597	0.0116475	0.0664189
EMP3	1.30778	0.0116527	0.0664189
HNMT	-0.492603	0.0116527	0.0382179
RFC4	-0.56451	0.0116591	0.0664317
BRCA1	-0.490949	0.0116677	0.049413
FAHD2CP	-0.793412	0.011702	0.0664421
CNGA1	-0.916584	0.011702	0.060762
CCDC120	0.628193	0.011713	0.0664421
AC092171.5	-1.20397	0.011713	0.0664421
SEC24A	0.83664	0.0117192	0.0664421
RAB20	-0.629778	0.0117375	0.0664432
FAM107B	0.520776	0.0118221	0.0664587
RASA2	0.753447	0.0118393	0.0664728
AL583827.1	0.645373	0.0118393	0.0567691
CASC2	-1.07239	0.0118393	0.044872
TXNIP	-0.511559	0.0118654	0.0379237
MCM2	-0.471934	0.0118904	0.040786
GRTP1	-0.510586	0.0118904	0.0446742
NUDT16P1	-0.626967	0.0118904	0.066626
LDLRAD3	0.528461	0.011944	0.0666916
SEPHS2	-0.48138	0.011944	0.0527765
CLMN	-0.525335	0.011944	0.0486749
C19orf54	-0.640269	0.0120778	0.0389494
SSTR1	-0.671969	0.0120778	0.0669196
TCEANC2	-0.640481	0.0121174	0.0527161
RNF186	-1.20047	0.0121647	0.0670344
AL137003.1	0.716927	0.0123004	0.0671193
ADAM17	0.540334	0.0123004	0.0671193
JPH1	0.649533	0.0123014	0.0671193
VPS37B	0.479119	0.0123324	0.0666461
ZNF674-AS1	0.558054	0.0123338	0.0671424
RRAD	1.86012	0.0123601	0.067177
IRX5	0.815251	0.0123629	0.0505743
PRSS22	0.832216	0.0123685	0.067177
SLC26A2	-1.08588	0.0123685	0.067177
MAP4K4	0.475099	0.0123912	0.0629036
ACP6	-0.516078	0.012419	0.0672474
SLC18B1	-0.485808	0.0124224	0.0527765
SLC26A1	-0.873153	0.0124224	0.0663196
MAOA	-0.511438	0.0124328	0.0475117
ARC	0.891067	0.0124329	0.0673214
JMJD1C-AS1	0.831798	0.0124329	0.0401751
INPP5B	-0.508903	0.0124706	0.049066
ELP4	-0.490358	0.0125489	0.0395945
IL1RAPL1	1.86658	0.0126985	0.0677161
DEGS2	-0.582852	0.0127362	0.0677588
TAF1A	0.539768	0.0128122	0.055492
SLMAP	0.480687	0.012879	0.0679571
ANXA13	-0.822624	0.0129269	0.040709
TM4SF4	1.06784	0.0129444	0.0517327
TLX1	-1.04336	0.013036	0.040709
STARD5	-0.643232	0.0130397	0.0682542
NPFFR1	-0.542678	0.0131624	0.0684138
SLC10A3	0.474006	0.0131849	0.0500251
PRDM11	0.68651	0.0132417	0.0684315
CDR2	0.487705	0.0132802	0.039704
EPN2	0.785869	0.0133649	0.0686808
ABHD4	-0.614349	0.0133761	0.0479608
GRB10	0.472805	0.0134021	0.0479608
METTL15	-0.496917	0.0134021	0.046855
LINC00869	-0.810321	0.0134229	0.0688454
REEP3	0.485165	0.0135258	0.0602712
AC131649.2	0.835602	0.0135996	0.0503128
DUSP14	0.483063	0.0136841	0.044872
IHH	-0.468656	0.0136841	0.0593784
RILPL2	-0.496424	0.0136938	0.0647265
AK7	-0.703893	0.013755	0.0521609
RAB11B-AS1	-0.960895	0.013755	0.0694642
AC005674.2	-1.00842	0.013755	0.0694642
ANG	-0.653346	0.0137961	0.0694994
HDAC2-AS2	-1.00116	0.0138178	0.0533481
NIPAL3	-0.587343	0.0139382	0.0696183
TPRG1	-0.974815	0.0139697	0.069663
GLT8D1	-0.551634	0.0140173	0.0696995
RPGRIP1	-0.767525	0.0140264	0.0401751
PCNPP1	1.23516	0.0140754	0.049066
HOXA4	-0.937697	0.0140754	0.0697576
MANSC4	1.4494	0.0140848	0.0427948
MMD	-0.483601	0.0140916	0.0447135
SLC45A1	2.36711	0.0141156	0.0698476
SMPD1	0.879808	0.0141156	0.0698476
MOB3B	-0.483324	0.0141156	0.0698476
AC010186.3	-0.722116	0.0141156	0.045438
PCLO	-1.19828	0.0141156	0.0521609
HCN3	-0.586975	0.014119	0.0698476
RMDN2	-0.554532	0.0143135	0.0529865
FSIP1	2.66922	0.0143694	0.0701396
CHRNA9	1.65745	0.0143836	0.0459239
NR4A1	-0.548886	0.0143971	0.0701704
CCDC71	-0.493173	0.0144145	0.0519951
LAT2	0.771113	0.0144705	0.0702847
MGLL	0.544815	0.0144705	0.060762
TPMT	0.46395	0.0144705	0.043195
ERCC5	-0.555094	0.0144705	0.0702847
SPTLC3	-0.903102	0.0144705	0.0702847
RNF157	-0.508185	0.0145302	0.0489712
AC139530.1	-0.738465	0.0145302	0.0527161
MEGF8	-0.531379	0.0145562	0.0485986
PGAM1P7	1.33727	0.0146569	0.0535113
ATXN1	0.708565	0.0146739	0.0705475
SLC24A1	-0.534727	0.0147733	0.0485283
DESI2	0.475052	0.014779	0.0554089
AL121721.1	2.04512	0.0148193	0.070797
WWC1	0.472876	0.0150471	0.0489712
CD1D	1.36354	0.0150492	0.0448198
FGF2	0.962913	0.0150725	0.0554089
GATM	-0.582723	0.0150731	0.0712004
PRELID2	-0.483954	0.0151482	0.0489712
ATP23	-0.530425	0.0151862	0.0599206
ASAP1	0.837697	0.0152077	0.0713697
AC006978.1	-0.548954	0.0152901	0.0641517
SLC3A2	0.587648	0.0153142	0.0716027
TTC8	-0.514451	0.0153142	0.0473701
TOR4A	0.574273	0.0153601	0.0716729
AC079329.1	1.63675	0.0153802	0.0593784
PRUNE2	-0.663723	0.0154348	0.0717444
AC080188.2	1.8759	0.0154553	0.0489712
MNX1-AS1	-0.858124	0.0154811	0.0718289
TRIM8	0.48292	0.0155328	0.0563952
AC022028.2	1.81285	0.0155416	0.0625357
STON2	0.860699	0.0155416	0.0718508
AL049840.3	0.653508	0.0155416	0.0718508
KRR1	0.461495	0.0155416	0.0456435
ZFP14	-0.712604	0.0155416	0.0505069
MUC2	0.806298	0.0155867	0.0719749
GLYCTK	-0.520784	0.0156389	0.0720567
CCT8P1	-0.912493	0.0156661	0.0442754
AC080037.1	-0.70504	0.0157424	0.0721759
SH3BGRL3	0.541505	0.0157903	0.0722486
NCKIPSD	-0.494064	0.0158377	0.0413291
FBXO32	0.617654	0.0158829	0.0724296
CHRM3	0.931659	0.0159246	0.0724898
L1CAM	0.835903	0.0159571	0.0724902
NOD1	-0.557212	0.0159615	0.0491674
TMEM92	0.681357	0.0162386	0.0725687
GPRIN1	0.473261	0.016251	0.0601534
LRSAM1	-0.501074	0.016267	0.0608626
LINC00858	-0.626852	0.0162978	0.049413
SLC25A25	0.459393	0.016298	0.0724902
TRIM35	0.548857	0.0163275	0.0594371
TRIM36	0.6578	0.016334	0.0726445
FRMD4B	1.04078	0.0164896	0.072866
CISH	-0.513727	0.0165317	0.0497103
HS3ST1	0.748159	0.0165767	0.0462212
PPP2CA	0.510241	0.0165767	0.0730486
PLB1	1.34146	0.0166522	0.046855
CHPF2	0.470605	0.0167782	0.051398
MTFR1L	-0.523024	0.0168092	0.0448198
TOP2A	-0.65252	0.0168344	0.0733747
AC129492.1	-0.859834	0.0168459	0.0733747
PATZ1	-0.468142	0.016863	0.0447135
E2F1	-0.533534	0.0169328	0.0734519
POC1A	-0.502243	0.0170297	0.0734519
TMEM104	0.539088	0.0171169	0.0460437
ACVR1	0.522735	0.0171169	0.0521609
UBQLN1	0.456726	0.0171169	0.0696183
PRR3	-0.519065	0.0171169	0.0569846
POT1	-0.572307	0.0171566	0.0614442
ANKRA2	-0.558946	0.0171714	0.0505069
AC125616.1	-0.891916	0.0171714	0.0534193
NSUN7	-0.576116	0.0171941	0.0440813
AC008555.8	-0.968686	0.0172471	0.0738045
ATG10	-0.608451	0.0172498	0.0569846
AC009309.1	-1.24991	0.0172814	0.0479608
LINC01907	-0.766937	0.0175043	0.0741887
AC005618.1	-1.0371	0.0175049	0.0741887
AL049629.1	1.8711	0.0175271	0.045312
AC024075.2	-0.761075	0.0175333	0.0741947
RASL11A	-0.563971	0.0175954	0.0517327
MOGAT2	-0.981534	0.0176194	0.0741947
CLDN12	0.475651	0.0176726	0.0548444
AL133330.1	1.10581	0.017715	0.0692052
CCNJ	0.484244	0.0177266	0.074357
TARS2	-0.492987	0.0177266	0.0447289
ARHGEF17	-0.658058	0.0177266	0.074357
AC019117.1	1.35238	0.0177396	0.0601534
CD109	0.659678	0.0178442	0.0564673
SIPA1L1	0.46661	0.0178442	0.0741947
ISCA2	-0.728568	0.0178442	0.0745034
LINC00501	-1.0492	0.0182222	0.0749343
MIR4435-2HG	0.91502	0.0182787	0.0749343
HENMT1	-0.736111	0.0182787	0.0749343
LINC01184	-0.480928	0.0182843	0.0514715
KLF4	0.533976	0.01833	0.0749858
CRABP2	0.987489	0.0185375	0.0753212
ICOSLG	0.469966	0.0185592	0.0451554
VEZT	0.456799	0.0185598	0.0479608
B3GALT5	1.34	0.0185988	0.075426
SORBS1	-0.681941	0.0186345	0.0754692
ELOVL5	0.610866	0.0186701	0.0523675
Z95115.1	-0.860263	0.0187212	0.0756242
AL031281.3	1.70584	0.0187754	0.0756617
BUD13	-0.459107	0.0187754	0.0618259
RNF144A-AS1	1.30787	0.0188848	0.0621015
AC020656.2	0.744323	0.0188848	0.0529304
IRF8	-0.46473	0.0189389	0.0553841
IL1A	1.20014	0.0189992	0.0447135
PHC2	0.45273	0.0189992	0.063643
VAMP2	-0.554518	0.0190424	0.075946
WTIP	0.621295	0.0190964	0.0534193
SLC30A1	0.460692	0.0190964	0.0488759
PRSS36	-1.13849	0.0190964	0.0760027
AC007448.4	0.907873	0.0191112	0.0621502
MKS1	-0.514836	0.0191112	0.0462565
TUFT1	-0.457332	0.0191333	0.0460437
AL161729.1	-1.07839	0.0192269	0.047484
TMEM8A	0.460026	0.0192353	0.0494272
ZBTB22	-0.469309	0.0192353	0.0446742
TXNRD1	0.777304	0.0192985	0.0763103
FAM83H	0.463787	0.0192985	0.0696995
DNAH3	-0.547268	0.0194698	0.0479608
AL138789.1	1.48026	0.019485	0.076479
ST6GAL1	-0.535153	0.019485	0.076479
PMM1	-0.822571	0.0195173	0.076515
IFNL2	1.18174	0.0196626	0.0756775
SPATA7	-0.63095	0.0196626	0.0741947
AL109613.1	-0.548879	0.0197375	0.06401
RABGAP1L	-0.477175	0.0197679	0.0485986
TDRD3	-0.497419	0.0197708	0.046325
HIST2H2BD	-0.755221	0.019783	0.046855
CHAF1B	-0.489681	0.0197996	0.047484
FZD5	-0.544959	0.0198114	0.0768204
RASAL1	-0.715148	0.0198328	0.076829
FSCN2	0.662914	0.019854	0.0515259
MAFA	1.35592	0.0199118	0.0583713
TMEM184A	0.630352	0.0199118	0.0769231
F2RL1	0.597283	0.0199118	0.0769231
CARD8	-0.505073	0.0199118	0.0512693
LPCAT1	-0.58576	0.0199118	0.050725
PMS2P1	-0.505151	0.0199431	0.0568433
NEURL3	1.01603	0.0200515	0.0770765
JOSD1	0.473497	0.0200515	0.0770765
FITM2	-0.48989	0.0200515	0.0517667
ZNF837	-0.746266	0.0200515	0.0770765
KCNAB2	-0.504129	0.0200648	0.0733747
AL139385.1	1.06721	0.02008	0.0771272
SLC20A1	0.450654	0.0200888	0.0679571
BAIAP2	0.613386	0.0202697	0.0774101
ASCL5	0.896238	0.0203327	0.0742602
IGFLR1	-1.22739	0.0203773	0.0775817
SPC25	-0.596772	0.0204365	0.0775817
KIAA0586	-0.668874	0.0204677	0.0775817
YWHAZ	0.506181	0.020472	0.046855
THBS1	0.885824	0.020491	0.0775817
HMGCS1	0.443578	0.0204984	0.047484
U47924.2	-1.00434	0.0205707	0.0652182
PSKH1	-0.469284	0.0209855	0.0479608
TAPT1-AS1	-0.964439	0.020986	0.047484
SCYL2	0.712301	0.0211362	0.0784781
KCTD10	0.566631	0.0211812	0.0784908
ARHGAP23	1.1922	0.0212364	0.0785625
AC055811.4	1.36636	0.0213036	0.0785734
ARL6IP5	-0.450928	0.0213415	0.0717444
CXCL9	1.00436	0.021348	0.0538442
RSAD1	-0.503645	0.021348	0.0786678
C7orf31	-0.536203	0.0213824	0.0467904
COG4	-0.465256	0.0214304	0.0676432
ADRA2B	-1.30526	0.0214304	0.0576818
MYO1E	0.820834	0.0215153	0.0790133
MTBP	-0.518295	0.0215153	0.0664552
ALPK1	-0.584083	0.0215484	0.0507959
SRXN1	0.445709	0.0216685	0.047484
DDX11-AS1	-0.781768	0.0216685	0.047484
PEX11G	-0.913729	0.021742	0.0793911
ACTR3	0.446666	0.0218798	0.0607974
AC092611.3	-0.649929	0.0218798	0.079599
FAM171A1	-0.471943	0.0219072	0.0793468
CEP192	-0.48245	0.0219106	0.0517761
CEP57L1	-0.535808	0.0220184	0.064148
SMURF1	0.686683	0.0220317	0.0797879
ZNF792	-0.576296	0.0220444	0.0756242
ZNF555	0.661468	0.0220668	0.0677161
ZNF321P	-0.72257	0.0220668	0.0798733
AC135506.1	-0.89284	0.0220668	0.0521609
CEACAM7	1.11077	0.0221038	0.0554089
UCP2	-0.576066	0.0221063	0.0574664
AL009178.3	-0.798674	0.0221063	0.0799693
DUSP19	-0.925665	0.02211	0.0620305
SRGAP2	-0.928503	0.022123	0.0799693
ANO1	0.948618	0.0222035	0.079998
ZSWIM6	0.747882	0.0222035	0.079998
TRNP1	0.539463	0.0222035	0.079998
KIF2C	-0.445453	0.0222158	0.0485986
TRIQK	-0.64076	0.0222158	0.0738045
CAPN2	0.441294	0.0226345	0.0508478
PCAT14	-0.597895	0.0226345	0.0570087
CHEK2	-0.654017	0.0226715	0.0806135
FLCN	0.467569	0.0227202	0.0712004
CARD14	-0.963509	0.0227202	0.0671193
AL136126.1	-1.4897	0.0227216	0.0500464
ITGA9-AS1	-0.540383	0.0228844	0.047484
PRIMPOL	-0.685871	0.0229534	0.0808803
CBWD3	0.459025	0.0230126	0.0595997
CLK4	0.506784	0.0230257	0.0554089
ERBB2	-0.45116	0.0230257	0.0487031
SLFN12	-0.611525	0.0230257	0.076479
LRRC8C	0.828199	0.0230711	0.054301
PIGA	0.468252	0.023125	0.0607459
SEMA4D	-0.485534	0.023152	0.0644675
NALT1	-1.32458	0.023152	0.0529865
PNISR	-0.450465	0.0231887	0.0552002
UCA1	0.466565	0.0232476	0.0646397
BCL2	-0.74699	0.0232476	0.0523847
GPR17	1.83739	0.0233262	0.0717022
CEP76	0.521236	0.0233634	0.0593784
PIK3IP1	-0.487107	0.0234477	0.050725
CLN8	0.502038	0.0235442	0.0521609
UBE2T	-0.640968	0.0237273	0.0820891
EPC2	0.541453	0.0238221	0.0821326
SFR1	0.471933	0.0239361	0.0725391
NFIB	-0.498965	0.0239361	0.0652085
CDHR3	-0.553995	0.0239875	0.0682542
ERG	-0.585512	0.0240398	0.0823531
KLHL26	-0.659543	0.0240535	0.0785734
SEC14L1	0.511874	0.0241412	0.0533096
SOX4	0.448254	0.0241412	0.0537224
TANC1	-0.437533	0.0243547	0.0523675
TPST1	-0.50904	0.0244056	0.049413
SENP5	0.482672	0.0244219	0.0827416
RLF	0.695061	0.0244866	0.0828305
NEIL2	-0.486529	0.0244866	0.0596855
AL031123.2	-0.752128	0.0244866	0.0521609
APCDD1L-DT	1.52107	0.02453	0.0829157
AC106900.2	-0.953067	0.0245316	0.077681
BHLHE41	0.68301	0.0245391	0.0829329
ZNF786	0.487704	0.0245491	0.0527514
SLC29A4	-0.453662	0.0245756	0.0625702
SEMA4G	-0.4622	0.0245925	0.0553181
MDC1	-0.483202	0.024667	0.0638446
STRN3	0.661908	0.0247177	0.083168
TBC1D3B	0.908389	0.0247185	0.0732957
FECHP1	1.67751	0.0247322	0.063062
DEPDC4	-0.65379	0.0247356	0.0490194
PTOV1-AS2	0.674697	0.0247452	0.0641517
ARHGAP21	0.830217	0.0247592	0.083168
AP000344.1	-1.93177	0.0247642	0.083168
NPIPB3	0.473821	0.0248539	0.0733747
RPA4	1.14612	0.0249233	0.083168
AC026356.1	0.499012	0.0249233	0.0747365
TNC	1.42321	0.0249622	0.083168
TRAF4	-0.445691	0.0249883	0.0555581
ZNF22	-0.489281	0.0249883	0.0606197
TBILA	1.12684	0.0251869	0.0834684
CCNG2	0.627001	0.0251879	0.0834684
NIF3L1	-0.449615	0.0252575	0.0612703
LINC01213	-1.69679	0.0252586	0.0835368
B3GALT4	-0.831768	0.0252713	0.0688771
DTX4	-0.43977	0.0252992	0.06779
LINC00324	-0.714611	0.0252997	0.051398
SESN2	0.747083	0.0253827	0.0836043
FEM1C	0.571399	0.0254716	0.083609
NUMA1	-0.433638	0.0254716	0.0493122
PDSS2	-0.4799	0.0254716	0.055492
IQSEC2	-0.544028	0.0254716	0.083609
PLCH1	-1.06228	0.0254716	0.083609
LINC01023	-1.74221	0.0254716	0.083609
TPX2	-0.461275	0.0254973	0.0537224
GNE	-0.479499	0.0254973	0.083609
AC026124.2	-0.864598	0.0254973	0.083609
ASRGL1	-0.462293	0.0255114	0.0525355
EPHA1	0.462159	0.0257431	0.0563673
BLZF1	0.461576	0.0257658	0.0762037
MTFR2	-0.450924	0.0259396	0.0799693
LINC00543	-0.56258	0.0259396	0.0840863
ASAP2	0.564972	0.026046	0.0841412
AC012531.2	-2.45533	0.0261208	0.0841534
TNFRSF11A	-0.464716	0.0261676	0.0841566
EIF3J-DT	-0.572216	0.026203	0.0507263
DLC1	1.33513	0.0262237	0.0556208
AC145098.2	1.26294	0.0262323	0.0842533
C11orf71	-0.589188	0.0263062	0.0644675
KCTD18	-0.463982	0.0263393	0.0640556
ZNF784	-0.615181	0.0263414	0.0843418
AC073111.5	-1.04661	0.0264425	0.0844303
IRF2BPL	-0.436824	0.0264744	0.0521799
BBS4	-0.63748	0.0264986	0.0517205
AJUBA	-0.445577	0.0265412	0.051447
GEMIN8	-0.466815	0.0265452	0.08306
EAPP	-0.549238	0.0265452	0.0846134
ASPH	0.43828	0.0265761	0.0741947
IDS	0.458233	0.0266285	0.0847407
CPT2	-0.432914	0.0266492	0.0517327
SLCO4A1-AS1	0.568748	0.026661	0.0847925
FBXO3	0.446197	0.026698	0.0802447
SFN	0.798717	0.0267731	0.084958
BTNL8	-0.554148	0.0267731	0.0835765
MAP3K10	0.505337	0.0269225	0.0548444
AC004156.1	-0.942447	0.0270077	0.0533096
USP31	0.461033	0.0270352	0.0542465
KMT5A	0.438057	0.0270352	0.0553841
PLEKHG6	-0.44146	0.0270352	0.0768204
MPHOSPH9	-0.519134	0.0271273	0.0852208
WDR76	-0.444394	0.027146	0.0597742
GTF2IP4	-0.439779	0.0271817	0.0624683
CALB2	1.17469	0.0275014	0.0582505
MYD88	0.435518	0.0275014	0.0664421
SH2D1B	1.63906	0.0275033	0.0517553
AC109347.1	-0.970939	0.0275302	0.0621678
MEIS2	-0.884241	0.0276522	0.0684315
PPARD	0.458877	0.0276653	0.0860238
HYLS1	-0.49055	0.0276774	0.0646397
AFMID	-0.495801	0.0277216	0.0765576
TUBAL3	-0.678822	0.0277216	0.0563109
NYAP1	-1.36332	0.0277329	0.0673214
CEP162	-0.514449	0.0278422	0.0644787
FARS2	-0.569516	0.0280414	0.0864738
DUSP9	-0.572658	0.0280414	0.0726445
TMED7-TICAM2	1.03763	0.0280447	0.0667182
AC040970.1	-0.896561	0.0280836	0.0567691
TSPAN12	-0.526613	0.0281075	0.0529304
LEFTY1	-1.07234	0.0281075	0.0749343
RNF135	-0.448632	0.0281467	0.0861261
CFAP69	-0.695809	0.0282912	0.0658501
AL512408.1	-0.986761	0.0284004	0.0718508
GPANK1	-0.501541	0.0284012	0.0868584
NIPSNAP1	-0.440122	0.0284145	0.0574664
AC108860.2	-0.627018	0.0284145	0.0868584
EMC2	-0.490597	0.0284463	0.0868584
NUDT7	-0.770142	0.0284968	0.0868584
RPP25L	-0.715334	0.0285495	0.0868857
HDDC3	-0.725942	0.0287451	0.0870489
LDLRAP1	-0.484939	0.0288903	0.060762
SLC25A24	0.437649	0.0289373	0.0731708
AL390719.1	1.68404	0.0290693	0.087384
KANTR	-0.488982	0.0291003	0.0560298
LIMK2	-0.437491	0.0291167	0.0533452
DNASE2	-0.446102	0.0291765	0.0802447
NTPCR	-0.591096	0.0291865	0.0875515
MYBPC1	-0.595688	0.0291865	0.0596355
OXSR1	0.424465	0.0292975	0.0669748
RTL8B	-0.911714	0.029352	0.0519951
FBP1	-0.488678	0.0294174	0.087834
GPC1	0.495665	0.0296131	0.0563109
KLC2	0.468173	0.0296131	0.0652399
SLC7A7	-0.488485	0.0296131	0.0552002
AC004846.1	-0.570116	0.0296131	0.0604037
OAS1	0.459556	0.0297899	0.0652399
PLEKHG7	-0.843485	0.0297899	0.0734519
RPUSD3	-0.443845	0.0298193	0.0734519
PAX8	0.773395	0.0298695	0.0725391
SWAP70	0.445163	0.0298695	0.088448
NEIL1	-0.605545	0.02995	0.0802447
AL451042.2	0.922629	0.0300006	0.0598078
AC133961.1	1.67628	0.0300997	0.0888227
ANKZF1	-0.480076	0.0302033	0.0720984
GDA	0.430519	0.0302042	0.0597742
CELSR2	-0.458215	0.030266	0.083609
AC096677.1	-1.34974	0.0304642	0.0871823
DEPDC1B	-0.452866	0.030506	0.06401
RAB27A	-0.480477	0.0305584	0.0569846
IPP	-0.578367	0.0306412	0.0894877
CCNA2	-0.424553	0.0307032	0.0785734
STX19	-0.622741	0.0307032	0.0895776
PAXIP1-AS1	-0.482442	0.0307246	0.0721392
SCML2	-0.591366	0.0307246	0.0896129
AL118516.1	-0.792381	0.0307434	0.0809442
KREMEN2	-0.878803	0.0307664	0.0896756
GPATCH1	0.470652	0.0308267	0.0604037
AMMECR1L	0.424694	0.0308267	0.0739621
KIFC1	-0.433515	0.0308267	0.0550802
MAB21L4	0.629951	0.0308286	0.0661681
FAM173B	-0.530566	0.030867	0.083168
TEDC2	-0.514211	0.0310533	0.0899885
NMT2	-0.454346	0.0310968	0.0726445
AL391001.1	-1.59349	0.0311096	0.0900398
KIF11	-0.450809	0.0312114	0.0900733
SHMT1	-0.423925	0.0312516	0.0554508
TSHZ1	-0.623275	0.0312516	0.0900906
ADA	-0.632669	0.0313529	0.072866
KCNE3	0.467744	0.0314015	0.0671193
RNF183	-0.643414	0.0314506	0.0542465
CILP2	1.06391	0.0315028	0.0763103
CHORDC1	0.42692	0.0315165	0.0579464
NADK2	-0.452788	0.0315755	0.0865804
RPA2	-0.433695	0.0316726	0.083168
HCG11	-0.440471	0.0316726	0.06779
LINC00667	-0.457742	0.0316726	0.0612826
NEIL3	-0.479597	0.0316726	0.0837196
SKI	0.71745	0.0317568	0.0906285
WDYHV1	-0.570186	0.0317802	0.0906285
SPHK2	-0.466527	0.0317944	0.0558433
PRR12	-0.442093	0.0318798	0.0702942
NIFK-AS1	-0.681784	0.0319209	0.0745337
AMACR	-0.433591	0.0319719	0.0598606
ZNF266	-0.433733	0.0319719	0.0547206
THRA	-0.561294	0.0320242	0.0908477
BIK	0.774129	0.0320938	0.09092
OR2W3	0.682932	0.0320941	0.0868584
DDB2	-0.640401	0.0320941	0.09092
LRRC10B	-0.882549	0.0323518	0.0540753
EEF1AKMT3	-0.527605	0.0323888	0.0638607
MAP1LC3B	0.420977	0.0323967	0.079998
PDE5A	-1.04612	0.0324359	0.0914462
LNP1	-0.710761	0.0325637	0.0700865
TOR1AIP1	0.452419	0.0326198	0.0806954
PDCD4	-0.427304	0.0326198	0.0646701
ATG16L2	-0.50635	0.0326761	0.0775817
LINC01564	1.52545	0.0328551	0.0701396
AREG	0.645783	0.0328551	0.0920513
ZNF462	-0.542097	0.0328551	0.0697287
CEP63	-0.467903	0.0329065	0.06129
KBTBD4	-0.451603	0.032917	0.0546668
CCDC122	-0.650571	0.032917	0.0582505
FBXO39	1.23495	0.0329261	0.0741947
REPS2	-0.440671	0.0329897	0.0837299
ADIPOR2	0.417077	0.0332961	0.0664587
THEM6	-0.417793	0.0332961	0.0696183
C21orf62-AS1	-1.36978	0.0332961	0.0593784
RHPN2	0.424205	0.0333386	0.084958
SEMA3B	0.606978	0.0335593	0.0928777
PCYT1B	-0.824595	0.0335593	0.0822964
BBOX1-AS1	-0.574656	0.0338023	0.0694994
ASB13	-0.735802	0.033806	0.093084
TYSND1	-0.485775	0.0340669	0.0931735
MOSMO	0.47804	0.0340937	0.064831
HIST1H2AC	-0.498606	0.0341188	0.0931735
HOOK2	-0.450446	0.0341529	0.0931735
CDK2AP2	-0.567203	0.0341703	0.0931735
MMP3	1.63023	0.0341836	0.0597742
CPNE5	0.952493	0.0341836	0.0725391
ASGR1	1.32022	0.0342192	0.0768204
UMAD1	-0.436613	0.0342192	0.063062
TTC28-AS1	-0.556129	0.0342841	0.0933901
CD27-AS1	-0.534576	0.0344144	0.093456
VWA7	0.734496	0.0344377	0.0694615
LPAR6	-1.04629	0.0344377	0.0840867
PTGES	-0.543423	0.0344862	0.0747027
CLUAP1	-0.51576	0.0345271	0.0835853
RAPH1	0.921585	0.0345502	0.0934984
ZNF398	0.43831	0.0345502	0.0702942
AC091729.3	-0.596475	0.0345502	0.0934984
LPCAT4	-0.433347	0.0345682	0.0664587
AC025580.1	-0.703676	0.0345979	0.0667182
LINC01410	-1.09378	0.0346064	0.0725176
AC016831.7	0.760704	0.0347119	0.0936262
SEC14L1P1	0.648803	0.0347763	0.0936578
AC135178.5	-1.14837	0.0348715	0.0704099
MFGE8	0.442478	0.0348739	0.0734519
PRKCQ-AS1	-0.734917	0.0349745	0.0936817
PXYLP1	-0.470854	0.0349893	0.0761387
SHROOM2	-0.510955	0.0349893	0.0936817
C6orf163	-0.984369	0.0349893	0.0936817
DUSP16	0.531392	0.0350429	0.0936817
NOL4L	-0.640217	0.0350429	0.0936817
USP42	0.425366	0.0351038	0.0931735
IQCD	-0.742875	0.0351038	0.0734996
CDPF1	-0.578937	0.0352292	0.0938599
GSPT1	0.43632	0.0352489	0.0569846
SLC22A23	-0.555995	0.0353069	0.0938599
FLYWCH2	-0.62776	0.0353069	0.0938599
DTNBP1	-0.497232	0.0353223	0.0938599
RNF113A	-0.530804	0.0353314	0.0938599
AKIP1	-0.457233	0.035475	0.0598606
CCDC93	0.562758	0.0354932	0.0939455
SAMD12	-0.462802	0.0355393	0.0666292
COG1	-0.442939	0.0357526	0.0725391
PIGBOS1	-0.702922	0.0359507	0.0943371
FMO5	-0.528432	0.0360253	0.0672034
RPL13AP20	0.81798	0.0361471	0.0945665
KTN1-AS1	-0.586364	0.0361823	0.0595997
IL1R2	0.680299	0.0361916	0.094586
AL603840.1	0.75729	0.0362309	0.0734519
AL390066.1	1.37059	0.0362377	0.0946512
PAQR4	-0.415771	0.0363524	0.0775817
UNC5CL	-0.589571	0.0363524	0.0757644
WBP1	-0.474981	0.0363952	0.0948656
AKAP14	-0.812688	0.0363952	0.0902476
TMEM105	-0.773385	0.0365722	0.0917362
C6orf132	0.420047	0.0366196	0.0646397
ZNF630	-0.557757	0.0366546	0.0593824
KLHDC7A	-0.89969	0.0366546	0.0938601
DTL	-0.575119	0.0367111	0.0950453
ARHGAP18	-0.434395	0.0367335	0.0682138
AP2B1	0.550505	0.0367957	0.0951158
CDKN2D	-0.531696	0.0369453	0.0952444
CSNK1D	0.412059	0.0369592	0.0671193
SYS1	0.447274	0.0369807	0.0661681
MED20	-0.449702	0.0370403	0.0656116
AKAP9	-0.433787	0.0370995	0.0671193
AC139769.1	-0.590796	0.0370995	0.0826731
AC026801.2	-1.07683	0.0370995	0.0701341
PDE3A	-1.18663	0.037376	0.0957482
KRT16	1.18269	0.0373918	0.0957495
COG8	-0.429483	0.0374528	0.0637888
SLC35F2	0.628805	0.0375121	0.0957614
ODF2L	-0.471198	0.0375121	0.0708023
KIF15	-0.439644	0.037672	0.077181
GDPGP1	0.688966	0.0376723	0.0959672
EXOC3-AS1	-0.680346	0.0377073	0.0826426
ACVR2B-AS1	-0.561722	0.0378933	0.0657696
ZNF717	-0.473199	0.0382016	0.0784908
EPCAM-DT	-0.738373	0.0382016	0.083609
ENTR1	-0.418049	0.0382869	0.0853261
RNF103	0.421122	0.038327	0.0696183
AXIN1	0.422616	0.0383878	0.064148
NOC3L	0.412835	0.0383908	0.077681
CDCA3	-0.412585	0.0383908	0.0835765
HOXA1	-0.77055	0.038478	0.0599516
AL078621.2	-0.806529	0.038503	0.0879764
PPP3CC	0.482971	0.0385429	0.0625357
ERN1	0.515411	0.0385688	0.0821326
PNPLA1	0.775014	0.0386929	0.0702847
CH17-340M24.3	-0.718333	0.0387649	0.0971998
STON1	-1.32755	0.0387649	0.0692052
AC009005.1	-0.681569	0.0387733	0.0971998
ZCCHC24	-0.9177	0.0387778	0.0971998
RNF26	-0.410552	0.0388314	0.0664189
NPIPB5	0.441573	0.038885	0.0664421
IGSF9	-0.422598	0.0390807	0.06129
C15orf56	-1.30979	0.0390807	0.06401
SPR	-0.448196	0.0390985	0.0974329
BCL3	0.491877	0.0390994	0.0974329
C2orf27A	-0.785142	0.039109	0.0974329
C6orf203	-0.751664	0.0394674	0.0977279
AC104667.2	-0.730387	0.0395022	0.0712004
MTA3	-0.426201	0.0396998	0.0674213
NUDT6	-0.718428	0.0397908	0.0980655
AC008280.3	-1.4913	0.0398644	0.076829
TCFL5	-0.420333	0.0399661	0.0664189
KIF22	-0.480916	0.0399878	0.0980711
AC243964.3	0.493224	0.0400634	0.0980849
ATR	-0.459114	0.0400634	0.089952
PHKB	-0.421048	0.0400709	0.0725391
LYRM9	-0.812844	0.0400709	0.0763151
RPL4P6	1.17862	0.0401132	0.0869891
PCYT2	-0.413729	0.0401132	0.0825834
DEPP1	-0.730462	0.0401132	0.063872
TNNT2	1.40625	0.0401391	0.0981126
LPAR2	0.499094	0.0403335	0.0982875
MAPKAPK2	0.405843	0.0403335	0.0684315
FBXL5	0.427482	0.0405496	0.0702942
FAM53B	-0.41588	0.0405742	0.0985357
UGT1A1	0.55689	0.040588	0.0749396
SNX21	-0.547591	0.040588	0.0985472
EPHB4	-0.407548	0.0407694	0.0707807
NAMPTP1	0.450732	0.0407719	0.0743684
RAD51-AS1	-0.585754	0.0408292	0.070797
SERTAD3	-0.622906	0.0410468	0.0989148
PARP14	0.483485	0.0410633	0.0989148
BTF3L4	-0.417005	0.0411131	0.0806153
ANKS6	-0.416892	0.0412024	0.0647753
KDM1B	0.714623	0.0412639	0.0990595
GIMAP2	-0.649211	0.0412664	0.0676286
ZNF337-AS1	-0.636671	0.0413436	0.0725391
ACACB	-0.587438	0.0414602	0.0850804
SYTL4	-0.471754	0.0414725	0.083168
FLVCR1-DT	-0.791398	0.0417226	0.0996102
CYP2U1	-0.631061	0.0417982	0.099638
MTURN	-0.677041	0.0418127	0.099638
WT1	-0.640317	0.0418714	0.0996513
COQ9	-0.428692	0.0419582	0.0997324
ANKRD30B	0.724031	0.0420489	0.0646349
LRP5	-0.414694	0.0422582	0.0669668
CSTF2T	-0.404685	0.0422754	0.0739566
ASF1A	-0.418425	0.0425098	0.0770765
PET117	-0.628796	0.0425098	0.100144
RAB17	-0.581047	0.0425324	0.100144
TNS3	-0.570601	0.0425551	0.100144
AL135924.2	2.33044	0.0425775	0.100178
PFKP	0.404516	0.0425775	0.0701396
AC091804.1	1.54621	0.0426426	0.0694994
CLN3	-0.467304	0.0426426	0.10022
RIMS3	0.675419	0.0427943	0.0638446
EME1	-0.692566	0.0428278	0.100376
UPP1	0.958216	0.0429408	0.100493
CTTNBP2	-0.815876	0.0429408	0.0725176
RAC2	-0.570457	0.0430555	0.0652399
PLA2G4E	-0.834536	0.0431113	0.0682542
IL1B	0.716832	0.0434743	0.100861
PSIP1	-0.431607	0.0435637	0.0718508
ZC3HAV1	0.415301	0.0436337	0.06842
BATF2	0.446965	0.043878	0.101229
FJX1	0.996317	0.0439542	0.101229
UGT1A3	2.33967	0.0439563	0.101229
[truncated: 55,153 more rows]

## Sheet: 6hr ST genes
gene	wald test beta (log2 fold change)	wald test qval	lrt test qval
DHRS9	2.49127	9.30422e-56	0.00133886
MMP1	2.6821	1.17623e-43	0.00133886
RHCG	2.6472	2.19928e-43	0.00152512
AC010198.2	2.03272	5.58488e-42	0.00133886
RAET1L	2.00442	9.26215e-42	0.00133886
NR4A1	-1.80343	1.24076e-40	0.00133886
FOSB	-2.1244	4.46217e-40	0.0014648
CXCL11	1.7831	1.11423e-38	0.00167675
EGR1	-1.93972	2.0715e-37	0.00133886
AQP3	2.48273	1.89161e-35	0.00133886
FOS	-1.8306	2.49288e-34	0.00327633
LAMA3	1.59943	2.08986e-31	0.00258154
EGR2	-2.47015	2.5961e-30	0.00356566
LAMC2	1.77041	2.5961e-30	0.00356566
KRT6B	2.43109	4.99423e-29	0.00368667
AHNAK2	1.7069	2.93701e-27	0.00282586
BTG2	-1.45096	6.03182e-27	0.00174978
RSAD2	1.46855	4.3337e-24	0.00340593
CTGF	-1.36827	3.06066e-23	0.00275615
ARRDC3	1.65922	1.12602e-21	0.00380785
IL13RA2	2.07429	3.39819e-21	0.00576468
IL6R	1.99921	5.77618e-20	0.00576468
ADM	1.28936	3.64421e-19	0.00529017
CEACAM6	1.21278	1.37551e-18	0.00349701
HBEGF	-1.25166	3.25883e-18	0.0057067
AKAP12	1.88308	8.84767e-18	0.00707118
SERPINE2	1.18876	1.677e-17	0.00356566
IL1RN	1.75394	2.60385e-16	0.00745291
CYR61	-1.25503	2.87662e-16	0.00576468
CEACAM1	1.20953	2.87662e-16	0.00779717
LUCAT1	2.14991	3.264e-16	0.00495118
CORO2B	2.21112	3.264e-16	0.00576468
SMOC2	-1.37187	3.91441e-16	0.00707118
KRT20	1.23369	8.73487e-16	0.00366842
CD55	1.14778	8.73487e-16	0.0057067
NCF2	1.58331	9.17151e-16	0.00667067
GK	1.19356	2.76056e-15	0.00474736
CYP3A5	1.13897	5.50725e-15	0.0057067
CAPN8	1.24101	8.30269e-15	0.00576468
IER2	-1.36969	8.33101e-15	0.00906133
CEACAM5	1.2188	8.42818e-15	0.00790734
AC026250.1	1.68553	3.32316e-14	0.00938386
GPRC5B	-1.12176	5.76408e-14	0.0057067
MUC5AC	1.1531	1.18713e-13	0.00938386
MYH15	1.62504	1.64412e-13	0.00550247
FRMD5	1.16339	1.85658e-13	0.00597055
LGALS7B	3.50369	2.05209e-13	0.00942168
ANXA1	1.03608	2.05945e-13	0.00938386
PTPRR	1.08078	2.09912e-13	0.00541505
IFIT2	1.09703	3.93369e-13	0.00667067
JUNB	-1.52523	5.08366e-13	0.0095508
GJA3	1.4426	5.23984e-13	0.00576468
GLIPR1	2.21168	6.05928e-13	0.0095508
TMC7	1.13382	1.11844e-12	0.00906133
KPNA7	1.34401	1.27517e-12	0.00833588
BMP4	1.02657	1.30647e-12	0.00576468
EMP1	1.381	2.19146e-12	0.0103998
COL9A3	-1.43971	2.52807e-12	0.010452
METTL7A	-1.00982	2.70757e-12	0.0095508
TM4SF1	1.2339	3.44399e-12	0.0105978
RUBCNL	-0.996645	3.80868e-12	0.00576468
LDHD	-1.1255	1.16964e-11	0.00779717
ID1	-1.98939	2.24856e-11	0.0117721
AL049629.2	1.55091	2.37627e-11	0.00576468
SPOCD1	1.63113	2.38149e-11	0.0117721
ID2	-1.11734	3.47429e-11	0.0119363
SLC39A2	-0.966685	4.02467e-11	0.00938386
FOSL1	-0.942072	4.31538e-11	0.00576468
NOS2	0.951154	7.95847e-11	0.010215
KLF10	-1.00675	8.95066e-11	0.00667067
WARS	0.982693	8.96511e-11	0.0124091
KCNH8	1.48387	1.23349e-10	0.0122726
ABLIM3	1.4474	1.46411e-10	0.00745291
C10orf99	-0.980481	1.57479e-10	0.0130649
SLC26A3	1.76444	2.2172e-10	0.0133172
SH3PXD2A-AS1	1.18557	2.37523e-10	0.00751925
MMP10	3.51084	4.54469e-10	0.00938386
LYPD3	1.43628	7.3266e-10	0.0095508
CSRNP1	-0.908294	7.51205e-10	0.00779717
RAB37	-1.20524	1.15575e-09	0.00938386
PRUNE2	-1.1642	1.59157e-09	0.0124091
RHOB	-0.877732	1.76993e-09	0.0100449
TEF	-0.966479	1.82959e-09	0.00814212
SPNS2	1.55128	2.03797e-09	0.0161711
SRSF5	-0.893479	2.211e-09	0.00779717
GPAT3	0.993159	2.84211e-09	0.00779717
DDX58	0.904804	3.13299e-09	0.00938386
TENT5A	0.866011	3.44856e-09	0.00779717
GYG2	-0.987673	6.64032e-09	0.00906133
TMEM140	1.06485	6.64032e-09	0.0107641
ARHGEF40	-0.900448	9.5147e-09	0.00932817
C2CD4A	1.03947	9.60668e-09	0.00885836
KCNE3	0.912275	1.01339e-08	0.0107641
SIK1B	-0.868444	1.05297e-08	0.00790734
NT5E	0.843343	1.05458e-08	0.0110146
CELP	-1.12151	1.31789e-08	0.0156958
UNC93A	-1.12383	1.31789e-08	0.00938386
AIM2	1.89549	1.32433e-08	0.0110146
HK2	0.892863	1.41641e-08	0.018145
ACHE	1.04461	1.46073e-08	0.0095508
PER1	-1.29756	1.46991e-08	0.018145
EPHA2	-0.825749	1.50475e-08	0.00942168
BIRC3	0.874	1.87109e-08	0.00906133
BIK	1.02517	1.88484e-08	0.018145
AL162582.1	1.00156	2.01025e-08	0.0124091
FLT1	2.31376	2.18803e-08	0.0109075
APOL2	0.877585	3.24469e-08	0.00894325
EHD4	0.813461	3.49126e-08	0.00938386
TRIM31	0.813995	3.74456e-08	0.00906133
FZD2	-1.06405	5.03904e-08	0.0133172
LINC00520	2.56491	6.66198e-08	0.018719
PALD1	0.808497	7.20382e-08	0.0095508
CAVIN1	0.855551	7.86987e-08	0.00942168
EFNA1	0.800807	8.95436e-08	0.0186442
S100A2	2.16682	9.71196e-08	0.0202191
DCBLD2	0.84388	1.01997e-07	0.0182207
LINC01559	1.15158	1.08271e-07	0.0202191
GJB4	0.915388	1.34842e-07	0.0164456
LYST	1.13667	1.35005e-07	0.00938386
JDP2	-0.838436	1.53968e-07	0.0095508
MX2	0.788107	1.69428e-07	0.0142025
CYP1A1	0.871342	1.80439e-07	0.0179444
AC020656.2	1.28601	1.97181e-07	0.0124091
DUSP2	-1.10194	2.11922e-07	0.0215353
INPP1	0.820229	2.11922e-07	0.00938386
RORC	-1.1089	2.31499e-07	0.00995415
COL5A3	2.15737	2.32327e-07	0.0216978
CHAC1	-0.831036	2.33888e-07	0.0142025
SLC9A3	0.984989	2.33888e-07	0.0162095
OXER1	-1.13069	2.50441e-07	0.0217056
WFDC3	1.79649	3.06702e-07	0.0105978
PPP2R5B	1.02377	3.07027e-07	0.0095508
PLEC	0.923312	3.34377e-07	0.021191
CDHR1	-0.914449	3.34377e-07	0.0115639
DAPP1	0.791254	3.35203e-07	0.0181844
TAGLN	0.881168	4.03766e-07	0.0227689
CLMP	1.24461	5.1485e-07	0.0232612
TSC22D3	-1.27597	5.39453e-07	0.0179444
SEMA4B	0.770366	5.77245e-07	0.018145
SERPINB2	1.15602	5.77245e-07	0.018719
GALNT5	0.846262	6.18012e-07	0.0179444
TMEM8B	-1.0124	6.18012e-07	0.0118291
RASSF6	0.912121	6.18012e-07	0.018145
TBX3	0.756477	6.40769e-07	0.0163487
ISX	-0.944902	6.46897e-07	0.0115639
DSC2	0.974652	7.70629e-07	0.0239826
LMO7	0.75368	8.02614e-07	0.018719
HES1	-1.05025	8.32026e-07	0.0239826
ETS1	0.888181	8.92006e-07	0.0111667
IL33	0.925047	1.12411e-06	0.0179444
SLCO5A1	1.13025	1.73943e-06	0.0231171
EHD2	1.09118	1.73943e-06	0.0256664
SMCHD1	0.746486	1.82008e-06	0.018145
RAB3D	-0.839506	1.87125e-06	0.0141389
LCK	1.33337	1.96933e-06	0.0134246
TUBB3	0.869838	2.1871e-06	0.0134689
SLC29A4	-0.759361	2.30998e-06	0.0215353
LGR6	0.811028	2.46303e-06	0.0121898
LZTS3	-0.807131	2.71894e-06	0.0132475
PADI2	-0.819864	2.71894e-06	0.0259694
N4BP3	0.8437	2.83884e-06	0.018719
AC007906.2	-0.905924	3.0828e-06	0.0217056
AC068580.2	2.64237	3.09712e-06	0.0118291
TFAP2C	-0.766517	3.17954e-06	0.0119367
CPS1	-0.994799	3.4774e-06	0.025923
LIF	-0.718504	3.98396e-06	0.0202191
SOWAHC	-0.750938	4.07835e-06	0.0123591
CXCL10	1.30273	4.10949e-06	0.0282039
ZC3H12A	-0.787138	4.20728e-06	0.018145
PGM2L1	0.780138	4.31191e-06	0.0282039
NRARP	-0.712474	4.45532e-06	0.0134689
SERPINB5	0.732965	4.52456e-06	0.018145
CBX4	-0.73332	4.73221e-06	0.0124091
AP003774.4	-0.880346	4.80275e-06	0.0282039
PHLDB1	-0.841745	5.12985e-06	0.0134689
EGLN3	0.726751	5.33083e-06	0.0242882
SPTBN5	1.37399	5.79646e-06	0.0282039
PDLIM7	0.826756	5.79646e-06	0.0284422
SPRY4	-0.855165	7.90306e-06	0.0288062
ECM1	0.858614	8.02455e-06	0.0204285
SEMA7A	0.800891	8.20897e-06	0.018145
KCNV1	0.779687	8.20897e-06	0.018145
ANGPTL4	1.2849	9.27084e-06	0.0282039
ARHGEF4	0.928178	1.04126e-05	0.0162095
TNFAIP3	0.98917	1.04235e-05	0.0298457
TTL	0.693757	1.12473e-05	0.0220174
KLF11	-0.683222	1.12473e-05	0.0168025
BATF2	0.677438	1.20166e-05	0.0185994
AL357033.4	-0.903746	1.20587e-05	0.0304329
ID3	-1.30951	1.21205e-05	0.0304329
DKK1	0.731919	1.22266e-05	0.018145
SYNPO	-0.72402	1.23127e-05	0.0282039
KLK10	0.755967	1.23603e-05	0.0305432
ITGA5	1.28646	1.23912e-05	0.0142297
EPHX2	-0.719681	1.25443e-05	0.0181844
CD109	0.976983	1.31226e-05	0.0285885
VPS37D	-1.44453	1.54547e-05	0.0313307
LINC01389	-0.875199	1.5789e-05	0.0313957
C6orf141	0.759548	1.74805e-05	0.018145
SNX9	0.675912	1.87901e-05	0.0285885
DIPK1B	-0.88795	1.87901e-05	0.0244154
ADH1C	-0.88891	1.87901e-05	0.0282039
NTSR1	2.91519	1.88679e-05	0.031594
AC016735.1	-0.982807	1.93914e-05	0.0316039
ADAM19	0.958454	1.93914e-05	0.0202191
IRAK2	0.666203	2.00812e-05	0.0162436
MYPN	1.33128	2.22765e-05	0.018145
DEPTOR	-0.706855	2.44897e-05	0.0173226
ITPKC	-0.670095	2.6052e-05	0.0239826
ZNF697	0.763977	2.6052e-05	0.018145
BDKRB2	-0.796704	2.61302e-05	0.018145
HOXC4	-0.890393	2.61302e-05	0.018145
SLC6A4	-1.0321	2.61302e-05	0.031594
MAOA	-0.715063	2.84758e-05	0.0333276
BTNL8	-0.895323	2.84758e-05	0.0186442
ADGRF1	0.849824	2.90173e-05	0.018145
SHH	0.700962	2.9343e-05	0.018145
G0S2	-2.56498	3.06626e-05	0.0202191
ENO2	0.704234	3.06626e-05	0.0171287
SDCBP	0.646934	3.06882e-05	0.0239826
ALDH3B1	-0.756862	3.12245e-05	0.0179444
SLC35E4	0.696656	3.21485e-05	0.018145
SLC2A1	0.654652	3.45771e-05	0.0186442
BAIAP2-DT	-0.708208	3.47852e-05	0.018145
GSDMA	1.39708	3.5176e-05	0.0288062
PPARGC1A	0.991374	3.57013e-05	0.0345101
CDKN1A	-0.646752	3.58095e-05	0.0184986
TMPO-AS1	-0.704485	3.81369e-05	0.0282039
FAM13A	0.724218	3.83322e-05	0.0338725
NDRG2	-0.667923	4.01208e-05	0.018145
KLF2	-1.02259	4.20013e-05	0.0353009
IGFL4	1.2591	4.20013e-05	0.0220884
PPP1R15A	-0.647174	4.74408e-05	0.0355833
IFIH1	0.670371	4.74408e-05	0.018145
TMC1	1.21086	4.89833e-05	0.0256793
ADGB	-2.55084	5.02814e-05	0.0361124
TDGF1	-0.774592	5.07354e-05	0.018145
L1CAM	0.961674	5.17965e-05	0.0363058
MMP11	-1.04266	5.22192e-05	0.033276
PPP1R18	0.721591	5.3111e-05	0.0239826
SLC22A3	0.632885	5.37405e-05	0.0202191
NLRC5	0.665765	5.50843e-05	0.0215353
ABTB2	0.764279	5.55413e-05	0.0365289
TMCC1	0.749209	5.64988e-05	0.0278119
DDX60L	0.68734	5.70466e-05	0.0222222
ATF3	-0.683609	5.89628e-05	0.0282039
TMEM9	-0.675583	5.89628e-05	0.0369152
KDM3A	0.666321	6.22547e-05	0.0284026
AC004846.1	-0.868758	6.37128e-05	0.028919
LONRF3	0.637409	6.50416e-05	0.0244019
YRDC	-0.630468	6.53981e-05	0.0191296
STRIP2	0.777723	6.62742e-05	0.0234285
TUBB6	0.651787	6.69931e-05	0.0256793
URAD	-1.09467	7.12477e-05	0.0372761
INSIG1	-0.63063	7.87417e-05	0.0181844
KRT75	2.42252	8.27237e-05	0.0358387
ZNF608	-0.714008	8.46544e-05	0.0248823
PLK3	-0.811196	8.56953e-05	0.0379617
SYT12	0.687861	8.65841e-05	0.0182207
AC104958.2	-0.779265	8.66535e-05	0.0299683
NOXO1	-1.01822	8.9157e-05	0.0382014
PBXIP1	-0.653816	8.9157e-05	0.0244965
NLGN2	-0.848334	8.9536e-05	0.0227689
DUSP6	-0.880117	8.99173e-05	0.0382014
OTULINL	-0.743774	8.99173e-05	0.0244019
ZDHHC8P1	-0.913599	9.60711e-05	0.0232369
LAMP3	0.665032	9.63219e-05	0.0365289
AL590004.3	1.04195	9.63992e-05	0.0386392
C11orf86	1.5474	0.000101935	0.0387818
AC004656.1	-0.62994	0.000105543	0.0237067
TRIB3	-0.648337	0.000106044	0.0285376
ADM2	-0.666665	0.000106339	0.0186442
FCGR2A	-0.811409	0.000106722	0.0244965
DST	0.631282	0.000107117	0.0279484
DLX6-AS1	-0.793936	0.000107261	0.0206266
NPTX2	0.627521	0.000107261	0.0185994
AC079949.2	0.649758	0.000111093	0.0215353
H1FX	-0.72452	0.000113727	0.0396862
TMEM270	-1.21183	0.000114205	0.0370705
NFIL3	0.627369	0.000114762	0.0216978
SERTAD3	-0.803942	0.000118721	0.0399812
APOBR	-0.9135	0.000122523	0.0402103
OAS1	0.690384	0.00012299	0.0239826
PRRT1B	-0.927268	0.00012636	0.0402932
ITPRID2	0.69791	0.00013016	0.0217788
KLK6	0.692784	0.000130797	0.0288062
PLEKHS1	-0.629973	0.000136907	0.0232369
GAL3ST4	-0.893203	0.000154591	0.0217056
PBLD	-0.686683	0.000158756	0.0215353
AC020916.1	-0.841979	0.000158823	0.0412208
MAP4K4	0.610025	0.000159592	0.0372761
EDAR	1.0019	0.000165059	0.0414785
PTP4A3	-0.712068	0.000175775	0.0375083
PIGZ	-0.60639	0.000175964	0.0282039
RAP1GAP2	0.642947	0.000175964	0.0417341
ANXA2	0.70058	0.00017688	0.0338725
PELI3	-0.69491	0.00017924	0.0417959
CA2	0.662772	0.000190977	0.0282039
SERPINB8	0.746018	0.000192984	0.0316039
LRP1	-0.643079	0.000192984	0.0285885
CACNB4	1.46039	0.000192984	0.0420739
PTPRH	0.705519	0.000216521	0.0382014
GAS6	-0.614526	0.000216521	0.0425105
PIK3CD	1.32988	0.000219108	0.0425744
BMP2	0.597693	0.000225026	0.0282039
CLMN	-0.663878	0.000233758	0.0403482
MUC2	0.850552	0.000233758	0.0430471
NR0B2	-0.92443	0.000233758	0.0430471
ST6GALNAC1	-0.626913	0.000233758	0.0430471
MALL	0.592635	0.000235031	0.0217056
DNAJB1	-0.584505	0.000264065	0.0266807
PARP12	0.590515	0.000266446	0.0279484
ZNF408	-0.638631	0.000266754	0.0347481
C2CD4D	-1.04186	0.000266754	0.0440725
FADS3	0.944683	0.000268312	0.0440725
HEYL	-0.897724	0.000268312	0.0316039
PLCD3	0.864217	0.00026878	0.0440725
CHMP2B	0.590769	0.000273675	0.0237067
MCPH1-AS1	1.58485	0.000284805	0.0285885
TNFRSF13C	-0.93204	0.000303208	0.0307343
PNRC1	0.588212	0.000312416	0.0335791
AQP8	1.17389	0.000312416	0.0246248
IPO5P1	-1.05286	0.000314437	0.0449527
AXL	0.824058	0.000314437	0.0449527
C17orf113	-0.675441	0.000319756	0.0244664
CBX7	-0.815171	0.000326255	0.0239826
HERC6	0.584292	0.000328256	0.0405915
GRID2IP	-1.26823	0.000328256	0.0282039
AP005901.1	0.679678	0.000330626	0.0435352
SPATS2L	0.58717	0.000346461	0.023925
AK7	-0.952644	0.000346593	0.0239826
AC025580.1	-1.11452	0.000350694	0.0425105
ATP2B1	0.585246	0.000353159	0.0329074
PGF	-0.812727	0.000360134	0.046191
TNFSF9	-0.722191	0.000368444	0.0370856
PRAG1	0.62621	0.00037653	0.0465041
TMEM43	0.5736	0.000378889	0.0244019
AC005077.4	0.748628	0.000379809	0.0412208
AC004080.6	-3.60342	0.00039126	0.0236696
NRP1	1.02329	0.000400973	0.046736
JAK2	0.951394	0.000402893	0.046736
TCIM	-0.837237	0.000415407	0.0269588
LINC01224	-0.777694	0.000428977	0.0363058
GJB3	0.571774	0.000429334	0.0411442
LIMCH1	-0.800474	0.000445033	0.0282039
ARNTL2	0.582845	0.000453956	0.0476198
PLD6	-0.640454	0.000467788	0.0265091
SDCBP2	0.903883	0.000468202	0.0478879
CARD11	0.681114	0.00046862	0.0282039
NR1D1	-0.570812	0.00046862	0.0244965
COLCA2	-0.962072	0.000480411	0.0239826
WNT9A	1.10246	0.000483942	0.0305946
AC019117.1	1.76073	0.000486471	0.0285659
LDLR	-0.635236	0.000486471	0.0244019
LIPH	0.647726	0.000487188	0.0481766
AC008622.2	-1.16203	0.000506006	0.0485907
SLK	0.59481	0.000508624	0.0416274
PLCD1	-0.895355	0.000514431	0.0487797
C15orf62	0.918429	0.000520124	0.0256793
TMEM200A	0.996823	0.000525781	0.0425105
IL2RG	0.594257	0.000528872	0.0491505
RBBP6	-0.571599	0.000532695	0.0418951
PLEKHO2	-0.624299	0.000539293	0.027642
ANKRD37	1.4577	0.000554452	0.0494952
DPY19L1	0.62427	0.000571805	0.0425105
ZNF503	0.568749	0.000571805	0.0256793
KLHL21	0.604762	0.000602997	0.0288062
MTUS1	0.578484	0.000602997	0.0396862
TINAGL1	0.559204	0.000612206	0.0305946
LINC00460	1.0172	0.000614109	0.0379377
JUN	-0.597043	0.000626957	0.0305946
FGF2	1.26369	0.000627497	0.0379377
IFIT1	0.701573	0.000627497	0.0449527
CAPRIN2	0.760134	0.000644316	0.0506337
MOAP1	-0.56369	0.000655208	0.0282039
ATG16L2	-0.69582	0.000662889	0.0421242
TSC22D1	0.555269	0.000674649	0.0449527
AL121722.1	-0.687006	0.000685526	0.0254203
PCGF2	-0.617206	0.000698036	0.0285885
MCOLN3	0.97384	0.000710606	0.0288062
AL135999.3	-0.863188	0.000724676	0.0317486
ABHD2	1.61075	0.000724676	0.0517002
TNFAIP8L1	-0.58523	0.000736249	0.031594
KCNAB2	-0.64522	0.000747053	0.0466534
C17orf67	0.906122	0.000755599	0.0372761
CXCL8	0.650659	0.000761706	0.0469177
SLC26A2	-0.811985	0.000761706	0.0523373
AMIGO2	0.564136	0.000771829	0.0372915
AL355987.4	-0.636787	0.000773427	0.0495668
C2orf72	-0.568755	0.000780098	0.0379377
SUOX	-0.578907	0.000780098	0.0283643
LPXN	0.709301	0.00081727	0.0331668
CCDC9	-0.66434	0.000852199	0.0534568
DNTTIP1	0.875336	0.000869973	0.0534568
GLS	0.917134	0.000869973	0.0534568
AC026124.2	-1.45375	0.000877747	0.0534637
C1orf115	-0.611232	0.000894155	0.0311757
SMARCA1	-0.562732	0.000920992	0.0282039
PTPRO	-0.569526	0.000921428	0.0305946
ITGB1-DT	1.70675	0.000929797	0.031594
ARHGEF19	-0.609379	0.000929797	0.03454
DMC1	-1.19223	0.000933346	0.0439711
IFIT3	0.640036	0.000933346	0.0287417
ASAP3	-1.05749	0.000948735	0.0298457
MANSC4	1.77714	0.000956667	0.031594
ITGA9-AS1	-0.698391	0.000956667	0.0282039
NOV	1.26258	0.000956687	0.0372761
LINC02577	1.3207	0.00096729	0.0282039
RAC2	-0.8319	0.000976644	0.0283643
IFRD1	0.547694	0.000983815	0.0371571
LINC01106	-0.69787	0.00100377	0.0543763
NEDD9	0.561778	0.00100377	0.0411442
PAIP2B	-0.550623	0.00100377	0.0285885
YPEL3	-0.738652	0.00101765	0.0543763
CMPK2	0.543397	0.00102615	0.0316673
TFF1	1.45777	0.00103717	0.0545275
EGR3	-0.713765	0.00104312	0.0349053
GPSM1	0.751061	0.00109267	0.0346814
CEP76	0.641055	0.00109267	0.0285885
PMEPA1	0.550858	0.00111855	0.0288062
EML6	1.46271	0.00112663	0.038704
ZFP36	-0.535937	0.00115749	0.0329074
MAOB	0.819922	0.00115749	0.0282039
HAS2	0.585001	0.00115749	0.031594
ANO1	1.20161	0.0011734	0.0553758
LAMA4	0.81358	0.0012369	0.0534568
NDRG1	0.533751	0.00130486	0.031594
MYEOV	0.600559	0.00130486	0.0285885
MLXIPL	-0.547949	0.00130486	0.0411442
SLC6A20	0.786543	0.00130486	0.0564328
OASL	0.57436	0.00130486	0.038704
C16orf74	-1.16941	0.00130486	0.0564117
AC005622.1	1.54977	0.00135377	0.0553758
CAPN5	-0.792165	0.00137734	0.0570576
DNASE2	-0.579837	0.00141092	0.0572134
ITGA6	0.65562	0.00141529	0.0572134
SPC24	-0.723475	0.00142418	0.0572633
COLCA1	-0.858251	0.00144373	0.0539922
SAMD9	1.13425	0.00144868	0.0573467
DUSP9	-0.726453	0.00146669	0.033276
FMO5	-0.674263	0.00151095	0.0425105
KHDC4	0.552916	0.0015271	0.0291988
PHLDB2	0.531402	0.00153799	0.031594
LINC01659	-1.31505	0.00159306	0.0449527
CASC19	0.537452	0.00160875	0.0325821
CEP70	-0.559497	0.00160875	0.0377857
SPAG9	0.929493	0.00160875	0.0584415
BNIP3P4	1.03346	0.00165467	0.033867
SREBF1	-0.534599	0.00167511	0.0371571
PPP3CA	0.550469	0.00167511	0.0532569
ARHGAP26	0.629306	0.00169212	0.05926
LRRFIP1	0.653369	0.00169363	0.05926
KRT17	1.05589	0.00170654	0.0593092
SLC25A45	0.619213	0.00173004	0.035647
S100A16	0.788154	0.00174729	0.0593767
LINC01836	-0.803924	0.00174729	0.0539081
SDR16C5	0.952464	0.00175307	0.0463465
ZNF367	-0.523824	0.00176938	0.0298632
DUSP10	0.631791	0.00176938	0.0593462
NIPSNAP1	-0.53602	0.00177205	0.0372915
PLA2G3	-0.610687	0.00177205	0.0345101
ARL4C	0.536614	0.0017775	0.034414
RNF208	-1.03561	0.00178312	0.0596359
PLEKHA7	0.581946	0.00184706	0.0599367
KLF16	-0.610932	0.00185936	0.0600024
ANTXR2	0.969664	0.00191561	0.060027
FBXL12	-0.566207	0.00191874	0.0316039
TM4SF19	2.4076	0.00191874	0.060027
DEGS2	-0.755669	0.00191874	0.060027
FGL2	1.63525	0.00191874	0.0412208
LINC01588	0.633402	0.00192828	0.0481766
HADH	-0.527767	0.00192828	0.0469674
PAQR5	0.882937	0.00192828	0.0600494
GREM1	0.897716	0.00194847	0.0601858
BLZF1	0.549785	0.0019526	0.0534568
MAGEE1	-0.627981	0.0019526	0.0325821
EDN1	-0.524166	0.0019526	0.031594
GIPC2	-0.538505	0.00195691	0.0412208
SLC1A4	-0.549587	0.00197814	0.0517002
ITGA2	1.4043	0.00199248	0.0606419
NUPR1	-0.893321	0.00200728	0.0607248
NMT2	-0.559688	0.00201472	0.0422064
KCNJ3	-0.843074	0.0020157	0.0417341
SDC4	0.564782	0.00203078	0.0346814
RAD9A	-0.551627	0.00209233	0.0600494
VGF	0.874178	0.00213386	0.0612016
ALDOC	-0.531477	0.0021441	0.0405915
AKNA	-0.542329	0.0021441	0.0410965
AL035661.1	-0.664122	0.0021441	0.0612016
FBP2	-0.999496	0.0021824	0.0372761
PXDC1	0.558416	0.0021824	0.0411442
AC107959.1	1.42855	0.0021824	0.0570227
SPRY2	-0.515403	0.00218745	0.031594
DUSP1	-0.534083	0.00219559	0.0463866
B4GALNT3	0.514372	0.00220295	0.031594
SAMD9L	0.646212	0.00220295	0.0612016
CCDC183	-0.883061	0.00220651	0.0612016
MAP2K5	-0.570969	0.00221879	0.0414785
PLEKHH3	-0.860708	0.00222822	0.0613099
DBP	-0.982329	0.00222822	0.0613099
SNX25	0.520852	0.00223298	0.0358387
SLC37A4	-0.527438	0.00230095	0.0372761
CLDN34	-2.16725	0.00234191	0.0459406
B3GALT4	-1.07425	0.00239706	0.053801
NUAK2	0.529181	0.00241127	0.0367241
IER3	-1.08187	0.00241901	0.0621451
CCDC149	-0.644338	0.00242027	0.0405915
TMEM125	-0.582055	0.00242089	0.0621451
SHC4	1.41826	0.00244134	0.0621451
RHBDF2	0.616085	0.00249604	0.06233
BMF	-0.733492	0.00249671	0.06233
SHMT1	-0.508599	0.00261101	0.0358387
TPST1	-0.600686	0.00261101	0.0353352
CCNYL1	0.552631	0.00263882	0.0612016
AL133346.1	-2.13841	0.00267741	0.046736
COL4A2	-0.686956	0.00268028	0.0370705
ECE1	0.521332	0.00268529	0.0506912
FBP1	-0.656677	0.00275147	0.0628888
MIDN	-0.510816	0.00284737	0.0534568
GAU1	0.527829	0.00285849	0.0383719
DLX4	-1.33459	0.00294706	0.063666
MYC	0.53311	0.00295628	0.0345101
LRRC20	-0.549597	0.00300911	0.0382014
SOWAHA	-0.526086	0.00306497	0.0402932
RASSF4	-1.47777	0.00307731	0.0420681
PDK2	-0.584094	0.00307731	0.0540903
ANXA9	-0.679555	0.00312487	0.0494952
ZNF404	-1.04651	0.00317167	0.0363061
CCHCR1	-0.645526	0.00319028	0.064651
PCYOX1L	-0.663231	0.00321268	0.0430471
MOSPD3	-0.686605	0.00322774	0.0647965
SAMD4A	0.568875	0.00337104	0.0372761
RNU6-1161P	2.05363	0.0033884	0.06233
PDZD3	-0.665133	0.00352593	0.0492159
PLEKHG5	-0.527755	0.00356655	0.0379377
ACTA2	-0.61557	0.00356655	0.0431385
PCYT2	-0.502635	0.00374519	0.0593462
PROB1	-0.588174	0.00375554	0.0578403
FAM131C	-0.714373	0.0038132	0.063666
SYNE3	0.898513	0.00381363	0.0666461
QPRT	-0.575001	0.00381363	0.0666461
GALNT12	-0.518835	0.00381909	0.0448641
AGTRAP	-0.510381	0.00381909	0.0615439
CREB3L4	-0.53461	0.00382513	0.0553758
AJM1	-0.586616	0.00387249	0.0670343
ZNF821	-0.630338	0.00392151	0.0465542
BCO1	-0.540506	0.00392767	0.0363061
S100A3	1.3273	0.0040173	0.0673733
CCNL1	-0.503222	0.0040237	0.0372761
SPACA9	-1.15815	0.0040237	0.0546733
AL357060.1	0.870803	0.00402914	0.0595967
DSTNP2	-0.597969	0.00405946	0.060027
RFXAP	-0.668716	0.00407871	0.0386239
HAS3	1.0159	0.00416529	0.0678649
NRIP3	1.35903	0.00417129	0.0678649
PLLP	-0.693134	0.00420213	0.063666
FLOT1	-0.493133	0.00421582	0.0585211
RCAN1	-0.496875	0.00428949	0.0449527
STOM	0.641867	0.004292	0.0372761
FAM184B	-0.799295	0.00431521	0.0420739
PCOLCE	-1.0733	0.00431841	0.0684272
HAAO	-0.525095	0.00431841	0.0684272
CAB39	0.49064	0.00448951	0.0418486
HKDC1	0.487562	0.0045038	0.0370705
TNFSF13	-0.551392	0.00453976	0.0372915
WNT11	-0.601897	0.00454429	0.0678649
FAM171A2	-1.63456	0.00456275	0.0396862
WNK2	-0.534782	0.00456275	0.0411442
CLN3	-0.634369	0.00460203	0.0696419
ZFP37	-1.06172	0.0046328	0.0455889
IDS	0.503861	0.00464754	0.0566597
SH3BP1	-0.543345	0.00466239	0.0442014
AC011604.2	0.755641	0.00469124	0.0678649
RNF39	-0.705354	0.00471587	0.05774
TNFRSF21	0.501996	0.00471587	0.0622119
ZNF784	-0.766961	0.00475952	0.0702825
HHLA1	0.52695	0.0048321	0.0396862
KANK2	-0.60362	0.00490991	0.0497644
AC112496.1	2.19288	0.00505541	0.0710199
FLNC	2.05634	0.00510553	0.0710199
MIR210HG	0.741268	0.00510553	0.0710199
TTBK1	-0.78793	0.00522839	0.0449527
AC105942.1	-0.625171	0.00528806	0.0584415
TESMIN	-0.66534	0.00532705	0.0714646
TENM3	1.06877	0.00534221	0.0648769
GAREM1	0.847795	0.0053907	0.0714646
GPR75	0.896974	0.00539216	0.0714646
RSBN1	0.571087	0.00539216	0.0714646
BCL6	0.653229	0.00539491	0.0714646
ZDHHC14	0.491749	0.00540742	0.0498771
NFAM1	-0.78441	0.00552046	0.0420739
BDH1	-0.485693	0.00556557	0.0420739
OAF	0.489301	0.00560375	0.0387818
ADGRB2	0.931054	0.00562802	0.0402344
ITGA3	0.488447	0.00562802	0.0417341
PDGFB	0.738179	0.00562802	0.0499352
MCL1	-0.554375	0.00562802	0.0412208
PRELID2	-0.500504	0.00563963	0.0494952
HOXB13	-0.531159	0.00563963	0.0442014
REEP6	-0.637195	0.00572768	0.0625969
PFKFB3	0.496329	0.00574622	0.0727368
TRIB1	-0.475263	0.0057757	0.0399649
SH2D5	1.22206	0.0057757	0.0728682
ASB9	-0.489659	0.0057757	0.0476198
ALOXE3	1.84656	0.00577837	0.0728682
ZNF665	-0.669997	0.00580271	0.060027
C22orf24	0.978273	0.00582065	0.0497644
AC138150.2	-0.94438	0.00582065	0.0711143
ANKRD10	0.623244	0.00584666	0.0729992
FER1L4	0.66507	0.00585107	0.0497644
PCTP	-0.482581	0.00585107	0.067057
DEFA5	-1.25364	0.00585107	0.0729992
RPL13P5	-0.623805	0.00586516	0.0552911
DDR1	0.474083	0.00600314	0.0615439
AC105460.1	0.824856	0.00603462	0.0731303
GRHL3	0.915661	0.00603784	0.0731303
FNDC10	-0.752271	0.00607526	0.0732422
ST7-AS1	-0.892039	0.00612529	0.0733199
ARHGEF38	0.70985	0.00617214	0.0425105
PTGES	-0.624936	0.00627264	0.054927
AC005520.2	-1.48243	0.00635194	0.0448641
PRX	-0.655841	0.00635663	0.0688622
AC021054.1	-0.562279	0.00638223	0.0527284
UNG	-0.483046	0.00640473	0.0442014
PAOX	-0.989261	0.00640473	0.0551731
VAMP2	-0.561566	0.00643753	0.0743333
PRSS22	0.524312	0.00645059	0.0743333
AC099568.2	-0.965037	0.00645843	0.0653295
HDAC9	1.03113	0.00656137	0.0746426
IMMP2L	-0.693265	0.00656137	0.0497644
GDPD1	-0.598366	0.00661122	0.0495668
PISD	0.485737	0.00667051	0.0417706
AP001107.9	-0.64218	0.00671605	0.0615439
AC124944.3	0.77649	0.00684872	0.0478226
OCEL1	-1.00858	0.00684872	0.0752022
PGM1	-0.476606	0.00688573	0.0461068
LNCAROD	0.729431	0.00690614	0.041582
RNASE6	-0.673947	0.00691312	0.0753473
ZCCHC24	-0.921529	0.00693372	0.0459693
ZBP1	0.662113	0.00694075	0.0664726
RASD1	-0.755281	0.00694075	0.0747161
SERPINE1	0.579765	0.00711055	0.0481354
ATP2B4	-0.631936	0.0071745	0.06233
ARHGEF9	-0.491845	0.00721205	0.046994
PARP14	0.590255	0.00726473	0.0763378
PLAU	0.535854	0.00727479	0.0495668
CRYL1	-0.51	0.00729805	0.0763731
PGAP2	-0.478309	0.0073717	0.0440725
IFFO1	-0.819393	0.00747316	0.0768411
AC025154.2	-0.920094	0.00747782	0.0665965
ACD	-0.486761	0.00747782	0.0678765
LINC02177	-0.832668	0.00757683	0.0539081
PIGV	-0.598497	0.0076566	0.0495668
NMRK1	-0.609867	0.00766285	0.0627063
IL1R1	1.43503	0.00770835	0.0548321
RASGRP3	0.88726	0.00773292	0.0593767
PIDD1	-0.602879	0.00779243	0.0776679
ZNF559	-0.682405	0.00779693	0.0776679
KCNK1	0.488695	0.00781061	0.067057
RASGRF1	1.776	0.00795219	0.0778998
TNIP1	0.480723	0.00800699	0.0466127
ZNF358	-0.770791	0.00817617	0.0781574
CACNA1H	-0.633093	0.00817617	0.0781574
TNFRSF9	1.02716	0.00817617	0.0670343
SNN	-0.524834	0.00817617	0.0552911
SEMA3A	1.22043	0.00817617	0.0781574
AL645608.8	1.90176	0.00818624	0.0678649
CIDEC	-0.762261	0.00818624	0.0538765
ZNF628	-0.520976	0.00828691	0.0452983
TRAF4	-0.471457	0.00831758	0.053801
AL136126.1	-1.80469	0.00833534	0.0612016
RLBP1	0.929214	0.00834612	0.078657
C4orf19	-0.486508	0.00839036	0.0506912
GPRIN2	-0.767909	0.00839036	0.0612016
ACVRL1	-0.650083	0.00839743	0.0436761
AKR1C3	-0.667573	0.00839939	0.0789216
LYRM9	-1.07512	0.00841538	0.065263
HMGCS2	-0.516507	0.00845012	0.0449119
AKAP7	-0.502277	0.00856998	0.0543763
MID1IP1	-0.471042	0.00866077	0.0612016
SYNM	-0.503913	0.0087775	0.0583
DNAL4	-0.547585	0.0087775	0.0572134
RASGRF2	0.478054	0.00891794	0.0764523
BX537318.1	-0.914852	0.00892697	0.080281
CCSER1	-0.747041	0.00892697	0.0612016
CLIC5	0.516313	0.00892697	0.0746426
BMP6	2.03626	0.00892917	0.080281
RP2	0.702228	0.00903402	0.0803761
TMEM52	-0.714031	0.00903402	0.0720483
BCAS4	-0.582245	0.00903402	0.0803761
SELENBP1	-0.468408	0.00903402	0.0757817
RHEBL1	0.520566	0.00916029	0.0804514
CD68	1.1178	0.00916411	0.0804514
IP6K2	-0.459474	0.00924554	0.0720483
PLIN3	0.463505	0.00927907	0.0495668
GADD45A	-0.741176	0.00936549	0.080793
ERCC2	-0.478385	0.00947775	0.0518831
KLHDC2	-0.458047	0.00953479	0.0612016
MYBPC1	-0.674609	0.00953479	0.0501451
NPIPB4	0.609483	0.00957931	0.0809356
OTC	-0.81808	0.00961696	0.0753473
IQCD	-0.865616	0.00964636	0.0621451
CDA	0.577177	0.00965271	0.0810665
PDE9A	-0.460565	0.00974512	0.0709559
REC8	-0.831422	0.00974512	0.0810752
HAUS4	-0.464764	0.00987896	0.0731303
NRM	-0.612267	0.00987896	0.0811995
GEMIN8	-0.505821	0.00988034	0.0811995
S1PR2	-0.569119	0.00988237	0.0473782
ZNF138	-0.485233	0.0099464	0.0515546
LRRC26	-1.11028	0.0100014	0.0813563
LINC02568	-1.06614	0.0100149	0.0539081
KIF12	-0.859126	0.0100928	0.0816323
PSIP1	-0.488176	0.0100938	0.0604805
GBP5	1.3476	0.010101	0.0550554
LINC01293	1.51503	0.0101078	0.0712723
BEGAIN	0.828044	0.010221	0.06233
PNLIPRP2	-0.595624	0.010221	0.0819546
SP140L	0.470176	0.0102236	0.0532569
NR3C1	1.33673	0.0103064	0.0821459
ZNF710-AS1	-0.561199	0.0104016	0.0545275
GBP1	0.496201	0.0104134	0.0466534
SBK1	-0.71368	0.0104336	0.0474327
AZIN2	-0.987245	0.0104807	0.0469355
SMTNL2	-1.78788	0.0106188	0.0666461
KLF5	0.464086	0.0106438	0.0466534
AC083862.2	0.844401	0.0106565	0.0625782
TMEM39B	-0.481817	0.0106565	0.0746426
AC243960.7	-1.18824	0.0106565	0.0830829
RHOC	0.464137	0.010661	0.0612016
LAMB3	0.481033	0.0107018	0.0710199
TM7SF2	-0.535517	0.0107475	0.083361
PITPNC1	0.595994	0.0108554	0.0834611
PHKB	-0.462151	0.0108577	0.0517002
FUT3	-0.469392	0.0108718	0.060027
NACAD	1.18371	0.0108727	0.0797676
CDK18	-0.486396	0.0108727	0.0523373
TIMP4	-0.606099	0.0109062	0.0527284
ONECUT3	0.632685	0.0110189	0.0481766
OBSL1	-1.5313	0.0111082	0.0714646
KAZALD1	-0.586637	0.0112333	0.0842041
GULP1	0.906738	0.0112822	0.0843002
BCL2	-0.81274	0.0113641	0.0747161
MEGF8	-0.506667	0.0116195	0.0648769
TRPM2-AS	-0.679388	0.0117055	0.0847541
ASB16-AS1	-0.571689	0.0117808	0.0696419
AC098934.1	-0.590589	0.0118459	0.0634936
TCEA3	-0.755591	0.0118459	0.0848088
RTN4	0.502467	0.0118583	0.0481766
KLK14	0.868283	0.0120893	0.0706296
RGL2	-0.484607	0.0121287	0.060027
LGALS2	-0.925853	0.0121722	0.0854309
DTNB	-0.577341	0.0121733	0.054927
IGSF9	-0.461507	0.0121831	0.0517002
ATN1	-0.476454	0.0122896	0.0517002
FAM189B	-0.452635	0.0122896	0.0595967
FCAMR	-0.759526	0.0122896	0.0596359
CD83	-0.571075	0.012291	0.0539081
C10orf91	-1.12381	0.0123964	0.0528298
FGF23	-0.890911	0.0124348	0.0612016
AC025181.2	-1.00794	0.0125288	0.0862286
MAP2K6	-0.504965	0.0125735	0.0863053
FHL2	0.458361	0.0126261	0.0727368
SNAI1	-0.642663	0.012839	0.0543309
ARVCF	0.5372	0.0129624	0.0553758
HRCT1	-0.938386	0.0129624	0.0869491
TSEN2	-0.533888	0.0129624	0.0869491
CDHR2	0.684136	0.0130013	0.0810752
RWDD2A	-0.575891	0.0130351	0.0534568
MIR34AHG	0.755896	0.0130351	0.0582166
GPR143	-0.52818	0.0130351	0.0543309
OLMALINC	-0.458385	0.0130351	0.0611402
AC008764.4	3.52262	0.0130618	0.0578403
ARHGEF3	0.682326	0.0131215	0.0869491
H2AFY2	-0.47985	0.0133313	0.0628314
EMP3	1.23995	0.0133908	0.0869491
REPS2	-0.508566	0.0134357	0.0869491
SEMA4D	-0.489554	0.0135313	0.0781574
ACSS2	-0.449747	0.0135717	0.0539081
RNF157	-0.485379	0.0135955	0.0672344
C7orf31	-0.540016	0.0136675	0.053801
AP004608.1	-0.617629	0.0136832	0.0543309
MB21D2	0.452976	0.0136832	0.0517002
AC107294.2	-1.84915	0.0137832	0.0874066
BACH2	1.76795	0.0137884	0.0548321
ZC4H2	-0.480964	0.0137976	0.0544926
AP4B1	0.532838	0.0139419	0.0709559
AQP5	-0.648201	0.0139862	0.0879373
RAB20	-0.628914	0.0139945	0.0879373
ARAP2	0.699711	0.0139945	0.0879373
ULBP2	0.659545	0.0140255	0.0612016
ITGA9	0.531124	0.0140342	0.0879901
PPM1M	-0.636196	0.0140342	0.0612016
KRT80	0.437699	0.0140342	0.0702225
AC023632.6	-0.555658	0.0140342	0.0879901
ANKRD22	0.537527	0.0140752	0.0880621
OPTN	0.445649	0.0141014	0.0655645
RAB27A	-0.497613	0.0141014	0.0543763
GABRA2	-0.917738	0.0141014	0.0731303
NEURL1B	-0.442558	0.0142042	0.0759401
AL591379.1	1.45916	0.0142166	0.063666
AC079466.1	-0.60228	0.0142166	0.0545517
FN3K	-0.61386	0.0142166	0.0564117
PARD6A	-0.581787	0.0142166	0.0763513
LINC00431	2.10973	0.0142166	0.0885464
ABCC6P1	-0.627703	0.0142524	0.088589
KLK7	0.512497	0.0142524	0.0543763
SPIRE1	0.804094	0.0144187	0.0889243
TOMM34	0.43847	0.0144187	0.0578403
AP001043.1	-0.732424	0.0144276	0.0776679
LHFPL3-AS2	-0.696699	0.0144774	0.088938
AL133370.1	-0.726265	0.0144829	0.0550359
AKR1C2	-0.654637	0.0145492	0.0891115
AC108134.1	-1.41575	0.0145492	0.0810665
IDH1	-0.453357	0.0145778	0.0557585
TMEM150A	0.552379	0.0146301	0.0540903
WDYHV1	-0.643329	0.0146313	0.0893173
KLF9	-0.446816	0.014701	0.0627818
AL135905.1	-0.552248	0.014922	0.0562542
PSPH	-0.445216	0.014922	0.0570001
CNGA1	-0.904139	0.014931	0.0897055
SGK2	-0.440105	0.0151726	0.0561892
FANK1	-0.941385	0.0151726	0.0621451
WIPI1	-0.498875	0.0153952	0.0595967
AP000344.1	-1.88758	0.0154659	0.0907184
ACY3	-0.493899	0.0154798	0.0778998
NEUROG3	-0.721008	0.0154848	0.0665965
TIPARP	-0.444272	0.0154921	0.0702825
BTF3P7	1.93367	0.0154921	0.0644489
ACYP2	-0.686219	0.0154921	0.0648769
ZNF204P	-1.10318	0.0154961	0.0908824
PLA2G4E	-0.977917	0.0156765	0.0623919
FBXO16	-0.839772	0.0157857	0.091473
RIT1	0.475919	0.0158067	0.0593617
ACOT2	-0.478306	0.0158067	0.0778998
CD1D	1.39547	0.0158638	0.0584415
PRXL2C	0.505606	0.0158638	0.0548113
ISG20	1.08226	0.0159123	0.0917305
ANKRD20A5P	0.722306	0.0159227	0.0776679
C1orf21	-0.525527	0.0160558	0.0920629
HSD3B7	-0.451927	0.0160744	0.0615005
GALNT10	0.482353	0.0163412	0.0921258
ASF1B	-0.435402	0.0163944	0.0540737
NOTUM	-0.862943	0.0164773	0.0678649
FBXO36	-0.592995	0.0166324	0.0584415
AC010307.2	1.68617	0.0166324	0.0627063
NIPAL2	0.593109	0.0167545	0.0925463
CRABP2	0.80595	0.0167545	0.08046
C19orf57	-0.555756	0.0167545	0.0714646
FOXA2	-0.432116	0.0168291	0.0621451
TDRKH	-0.489145	0.0169274	0.0631911
TAF7	-0.429283	0.0169274	0.0729992
PLB1	1.40917	0.0169828	0.0753473
PELI2	0.907127	0.0170444	0.0614998
MPO	1.55272	0.0171246	0.0678649
SLCO4A1	0.429412	0.0171874	0.0854309
SLC16A3	0.452859	0.0173251	0.0628314
FLYWCH2	-0.700627	0.0174409	0.0934193
AC044802.2	-1.18747	0.017602	0.0936445
LCP1	1.14213	0.0176742	0.0834288
SEPT1	-0.826905	0.0176742	0.0924914
COQ8A	-0.438682	0.0176849	0.0938493
PADI1	0.597685	0.0176901	0.0596359
UCP2	-0.580366	0.0176901	0.0702825
MBIP	0.445742	0.0177539	0.055455
CDCA7L	-0.431722	0.0178792	0.0552911
RORA	0.637959	0.0178792	0.0939441
GNB5	0.533868	0.0178792	0.0612016
TJP1	0.563304	0.0178803	0.0939441
ZDHHC1	-0.564835	0.0179564	0.0745398
ADH6	-0.796866	0.0179626	0.0869491
RBMS1	0.438672	0.0181815	0.0627063
PRIM1	-0.439924	0.0181825	0.0612016
FCHO1	-0.609444	0.0183142	0.0572636
CITED2	0.448685	0.0184186	0.0621451
SLC7A7	-0.499228	0.0185328	0.0571175
TIMD4	-0.628697	0.0185958	0.0781574
SPHK1	0.982596	0.0186877	0.0950322
NRGN	-0.69047	0.0187919	0.0950608
TRIM22	0.462728	0.0190191	0.0847483
RNF186	-0.707891	0.0190992	0.0847541
ID4	-0.47415	0.0194481	0.0961248
OR2W3	0.719297	0.019603	0.0730349
PEA15	0.462858	0.0196056	0.0962917
CDCA7	-0.451372	0.0197128	0.0572636
DNAH3	-0.517715	0.0197472	0.0599101
DSC3	1.40901	0.0197658	0.0965555
CCNB2	-0.422822	0.020033	0.0928636
CDKN1B	0.431375	0.0200847	0.0648769
ECH1	-0.422193	0.0200847	0.0743333
PIK3R2	-0.438914	0.0201033	0.0853984
AC002550.2	-1.43688	0.0201781	0.0941201
DEF6	-0.58208	0.0201781	0.0804322
CHD3	-0.429928	0.0201781	0.0746476
AC137936.2	1.04775	0.0202612	0.0972686
VWA7	0.786023	0.0202612	0.0698088
PI3	0.967493	0.0202612	0.0972686
LARGE2	-0.560067	0.0202764	0.0972686
TNFAIP8	0.440501	0.0202764	0.0627063
PCK2	-0.504865	0.0202981	0.0972686
CLDN12	0.439894	0.0203185	0.063666
ST20-AS1	-0.575297	0.0203342	0.0627063
AC087588.2	-1.1182	0.0203571	0.0972686
SIPA1	-1.04479	0.0203571	0.0972686
ATP23	-0.48209	0.0203571	0.0915395
ABHD3	0.437615	0.0203878	0.0776679
MAGED1	-0.476531	0.0205887	0.0869491
IMPA2	-0.466582	0.0207376	0.0979556
GAS2L1	-0.496502	0.0208799	0.0847483
ANKRD10-IT1	0.568775	0.0209782	0.097979
AL391001.1	-1.18988	0.02098	0.097979
PEX11G	-0.873411	0.02098	0.097979
LINC01204	1.139	0.0211612	0.06233
CRAT	-0.636696	0.0211612	0.05926
WNT7B	0.920198	0.0212599	0.0665965
HLA-DMA	-0.56517	0.0212934	0.0847541
RAB10	0.432685	0.0212934	0.0644237
GGT1	-0.464248	0.0212961	0.0736139
CD59	0.447327	0.0213443	0.0804562
N4BP1	0.448313	0.0213614	0.0627063
MERTK	-0.433683	0.0213622	0.060027
CLDND1	0.44111	0.0213622	0.0714069
RNF213	0.423686	0.0214739	0.0690183
AC006978.1	-0.500139	0.0215606	0.0939441
OGDHL	-0.57272	0.0217249	0.0653295
PDE6D	-0.44075	0.0218046	0.0693321
FAH	-0.448327	0.0218182	0.0995491
NFATC4	-1.0588	0.0219234	0.0980575
PNPLA8	0.430179	0.0219338	0.0810665
AC092171.3	-0.50205	0.0221188	0.0679437
LINC01355	1.15005	0.0221188	0.0999677
AMZ2P1	-0.554605	0.0223565	0.0778998
MOGAT2	-0.712617	0.0223631	0.0803761
ABCB1	0.438764	0.0223978	0.0612016
NQO2	-0.449345	0.0223978	0.100265
RTKN2	-0.437419	0.0225623	0.0834858
PHF7	-0.618715	0.0225743	0.0737676
PNPLA4	-0.665612	0.022594	0.10052
SLC16A2	0.57231	0.0226339	0.0729992
ANXA13	-0.748699	0.0226348	0.0731303
SULT1A1	-0.649076	0.0226348	0.100629
ERO1A	0.418517	0.0226349	0.0665068
PDZK1	-0.903409	0.0226555	0.0844966
FTCDNL1	-0.761522	0.0229117	0.0612016
ADGRF4	0.484681	0.0229967	0.0637909
NPIPB5	0.450062	0.0230352	0.0630206
FUT11	0.512854	0.0230352	0.0648769
SCML2	-0.472571	0.0232255	0.0926665
HMGA1	0.484852	0.0232519	0.0612016
NAAA	-0.459797	0.0232519	0.0666461
ABCB9	0.502236	0.0234041	0.0729992
TONSL	-0.419172	0.0234903	0.0612016
FSTL1	0.731601	0.0236594	0.102366
LINC02041	-1.02508	0.0236594	0.0714646
ARRDC4	-0.413486	0.0236939	0.0621451
APOL1	0.423222	0.0237377	0.0634936
DHRS11	-0.506516	0.024596	0.08046
SOD3	-0.475646	0.024666	0.103661
LINC01213	-1.79708	0.0247236	0.103682
GDA	0.41719	0.0247757	0.0634936
STX1A	0.502318	0.0249505	0.0647965
RPGRIP1	-0.738905	0.025283	0.080281
FAM102A	0.426427	0.0254551	0.0714646
TNC	1.48984	0.0255804	0.104757
ANKS6	-0.420698	0.0257115	0.0665965
AC005229.4	-0.550823	0.0257121	0.0854309
ASRGL1	-0.441605	0.0257987	0.0689934
PFKP	0.408121	0.0257987	0.0631911
GDF15	-0.68764	0.0257987	0.104974
DACT2	-1.07841	0.0257987	0.0753473
ZBED8	0.516957	0.025862	0.0617667
TFDP2	-0.455225	0.0260577	0.063666
ACPP	-0.717275	0.0260577	0.065263
PMS2P1	-0.463263	0.0260577	0.0862286
ZNF444	-0.542996	0.0260903	0.105483
WDCP	0.536573	0.0261588	0.105513
LENG9	-0.512328	0.0262049	0.105513
ANKRD9	-0.434819	0.0262503	0.105513
AC135506.1	-0.848052	0.0262583	0.0743076
CAPN2	0.410179	0.0263252	0.0627063
WBP1	-0.519307	0.0263252	0.105513
LGI4	-0.914159	0.0263378	0.105513
HSD17B11	-0.417805	0.0263935	0.0847541
PAPLN	-0.635218	0.0263935	0.0720483
PIK3AP1	0.519028	0.0263935	0.0869491
THBS3	-0.574312	0.0263935	0.105537
CHST14	-0.43582	0.0265319	0.064799
BBS12	0.781513	0.0266292	0.105919
ART3	-0.479284	0.0266834	0.0665965
TSEN34	-0.563809	0.0266967	0.10609
TIMP3	1.64771	0.0266967	0.0631911
HYKK	-0.560302	0.0267565	0.106207
GTF2IP4	-0.419863	0.0267565	0.0768411
ANKRD40CL	-0.475647	0.0267565	0.090724
LDLRAD3	0.474838	0.0268578	0.106262
SP8	0.80901	0.0268578	0.0627063
PMM1	-0.817958	0.0269483	0.106377
TMEM139	-0.412269	0.026998	0.0646433
GRTP1	-0.434522	0.0271799	0.067057
ACADS	-0.588097	0.0271799	0.106728
HELLS	-0.417552	0.0272586	0.0809356
HNMT	-0.420879	0.0272586	0.0639297
VILL	-0.428639	0.0275371	0.0666461
MMP28	-0.651058	0.0276737	0.0899609
FABP2	-0.815978	0.0276737	0.0710199
ETV4	-0.424059	0.0278833	0.0780568
ADRA2B	-1.36892	0.0279583	0.0817164
IDI1	-0.406816	0.0286289	0.100198
RUSC1	-0.404148	0.028641	0.0830829
AF127577.4	-0.577816	0.028641	0.0778771
THOC6	-0.620056	0.0286604	0.109017
NASP	-0.443836	0.0289479	0.109046
ATG16L1	0.425642	0.028954	0.0995491
USP31	0.435568	0.0291632	0.0696419
STIM2	0.446333	0.0292398	0.0833705
P2RY11	-0.50388	0.0292588	0.109533
DYNC2LI1	-0.623332	0.029342	0.109614
AC012676.5	0.598218	0.0293636	0.109614
AC092868.1	-0.716765	0.0293779	0.109614
SLC25A33	-0.568834	0.0294396	0.109677
CDCA4	-0.405489	0.0298351	0.0727368
CDKN2C	-0.45619	0.0301431	0.110301
STON2	0.753026	0.0301431	0.110301
RBKS	-0.591111	0.0302914	0.088589
IL1R2	0.635068	0.0303088	0.110473
ANP32E	-0.403541	0.030436	0.0778998
MSX2	0.414765	0.0305314	0.0672344
THSD4	0.439183	0.0305455	0.0896047
FAHD2CP	-0.755674	0.0306688	0.110986
OAZ2	-0.422127	0.0307587	0.0702825
RIOK3	0.418188	0.0307774	0.0665965
DOCK5	0.439085	0.0307774	0.103537
PPP1R14D	-0.753054	0.0309939	0.11137
RHBDL1	-0.662369	0.0310091	0.0939441
WDR76	-0.413705	0.0310296	0.0747161
FGD3	-0.585818	0.0310321	0.0797676
STAMBPL1	0.406037	0.031043	0.0826463
CCDC71	-0.426349	0.0311655	0.0915483
STXBP6	-0.405164	0.0312869	0.0869491
ALKBH6	-0.458152	0.0312869	0.0999677
DDB2	-0.684819	0.0312911	0.111892
PRSS16	-0.438834	0.0312911	0.0676615
HILPDA	0.422896	0.0312999	0.111892
PARS2	0.433565	0.0313051	0.0683379
PITPNM2	0.459921	0.0317633	0.0995748
RNASEH2A	-0.506149	0.0318332	0.112451
IFT74	-0.472489	0.0318799	0.0812797
PRXL2A	-0.402438	0.0318799	0.0811174
AC067852.2	-0.425781	0.0318799	0.083605
AC144652.1	-0.620614	0.0320063	0.0869491
SLC35G2	1.38548	0.0320137	0.0921258
CYFIP2	-0.847785	0.032065	0.112866
NFKBIZ	0.538388	0.0321748	0.112866
LRP10	0.43385	0.0323451	0.112866
KNTC1	-0.416049	0.03238	0.0803761
INSM1	-0.543113	0.032616	0.0972686
DSN1	-0.40254	0.032616	0.113176
SATB1-AS1	-0.472159	0.0326292	0.0862286
CFTR	-0.411745	0.0326365	0.0827918
ZNF2	0.521682	0.0328903	0.0872457
FDFT1	-0.457631	0.0329772	0.0847541
PAQR4	-0.402112	0.0330262	0.100265
DDR2	1.21702	0.0331556	0.0869491
CADPS2	-0.411707	0.0331937	0.0712723
GPC4	-0.420719	0.0333297	0.0747161
PPFIA4	0.898648	0.0333641	0.104974
PPM1K	0.791871	0.0334926	0.11463
SIRT3	-0.420434	0.033548	0.0812797
SNX21	-0.547961	0.0335749	0.097979
ABCC6	-0.503985	0.0335891	0.10288
C1QL4	-0.930549	0.0336033	0.105513
CPNE5	0.980973	0.0336033	0.0809356
ZNF449	0.496627	0.0337595	0.0723261
EGLN1	0.481134	0.033771	0.114901
JPH1	0.474472	0.0338393	0.114901
PRRG1	0.445932	0.0339392	0.0999677
RNASE1	-0.681258	0.033962	0.11501
PLAGL1	0.466855	0.0340482	0.11501
IRF2	0.468677	0.0341675	0.11501
SEMA3B	0.516731	0.0341703	0.11501
MYCN	0.482699	0.0342425	0.0719876
AC005674.2	-0.712055	0.0343293	0.0710548
RIMS3	0.695627	0.0343293	0.0729992
PRR5L	0.416533	0.0343293	0.0921258
CCL3	0.748782	0.0343293	0.0813563
ABLIM2	-0.595881	0.0343484	0.0928636
DUSP4	0.433611	0.0343629	0.0702825
REEP3	0.412959	0.0344482	0.104568
NFKB2	0.417781	0.0345699	0.0702225
PDLIM5	0.467664	0.0345699	0.115618
CRYZL2P	-0.394279	0.0345899	0.0712723
PAXIP1-AS1	-0.452859	0.0347796	0.103908
SGPP1	0.39458	0.0349035	0.0731303
PHF10	-0.394136	0.0351641	0.0763064
CTSH	-0.451065	0.0351641	0.11631
POLR3GL	-0.694239	0.035235	0.116311
TMEM106C	-0.402319	0.0352389	0.0781574
TRIM45	-0.754661	0.0354311	0.0847541
CIRBP	-0.397113	0.0356533	0.101991
SLC2A4RG	-0.65114	0.0356841	0.11692
CD302	-0.402669	0.0357765	0.0749164
GSTM4	-0.459367	0.0360742	0.0804514
RMDN2	-0.456863	0.0361715	0.0799352
ZNF184	-0.403626	0.0361715	0.0710199
HCN3	-0.509075	0.0363198	0.0869491
BZW1	0.395084	0.0363198	0.0889324
RASL10B	-0.593159	0.0364217	0.089399
RNF223	-0.532765	0.0365336	0.117776
AXIN2	0.576212	0.0366639	0.117776
GAREM2	-0.604218	0.0367194	0.11782
AC007485.2	0.543467	0.036772	0.0776679
TPST2	-0.562213	0.0368686	0.0869491
AC069503.1	-1.01509	0.0370224	0.118288
LINC01006	-0.526977	0.0370224	0.118288
PACSIN3	-0.625719	0.0373593	0.118571
AC012485.2	-1.44454	0.0375893	0.0805922
ADGRE5	0.396799	0.0377143	0.0731303
HMG20B	-0.515998	0.037943	0.119048
CDH24	-0.419599	0.038042	0.0869491
USP18	0.394017	0.038042	0.0817164
AL357033.3	-0.828967	0.038042	0.0979556
LINGO3	-0.975191	0.038114	0.0778998
TIAF1	0.625647	0.0387295	0.116331
ZBTB12	-0.424824	0.0388262	0.0733002
IL27	-1.43389	0.0388308	0.117089
SPRY1	0.60508	0.0389414	0.11981
ZNF69	-0.486464	0.0394107	0.0763064
BOLA1	-0.594952	0.039473	0.120363
CYP39A1	-0.604245	0.039473	0.0848088
HTRA1	-0.671461	0.039473	0.120485
BRD3OS	-0.500741	0.039473	0.0799352
PHGDH	-0.397181	0.039473	0.0733623
GPR55	-0.439379	0.039473	0.101748
ZBTB32	1.13769	0.039473	0.0950608
TSPAN6	-0.386932	0.039473	0.112165
RBBP8NL	-0.455563	0.039473	0.0961248
CDC42EP5	-0.748356	0.0395342	0.120498
NPFFR1	-0.473751	0.0395342	0.120498
SH3BP5	0.448035	0.0397279	0.0731303
KLHDC3	-0.388179	0.0397972	0.0962917
SLC25A1	-0.55101	0.0398484	0.120795
LRRC23	-0.666985	0.0398484	0.120795
KREMEN2	-0.864471	0.0399657	0.120845
SOD2	0.393184	0.0401498	0.0740604
MAFF	-0.391059	0.0402901	0.0809356
AC008438.1	-0.874421	0.0402901	0.0809356
IFNGR2	0.389528	0.0404076	0.0972686
ZNF823	-0.424488	0.040409	0.0809356
JMJD7	-0.533459	0.0404281	0.121525
ADH5	-0.387942	0.0404836	0.0872457
WFDC2	-0.666326	0.0404836	0.121628
GAS8	-0.49201	0.0404836	0.0747161
AC104794.2	-0.66773	0.0404836	0.0945837
SPC25	-0.574945	0.0407337	0.121861
MARCH3	0.515791	0.0407337	0.0797676
POLR1B	0.627912	0.0409387	0.121861
DOC2A	-0.632728	0.0409937	0.0826463
TMEM98	-0.394983	0.0409966	0.0755281
LRRC45	-0.784001	0.0409966	0.121952
CALB2	1.15066	0.0411195	0.0939441
AHNAK	0.469377	0.0411195	0.122118
GSPT2	-0.39091	0.0412643	0.104568
MAP3K8	-0.456436	0.0413131	0.105513
COL9A1	-0.802256	0.0414304	0.0852794
FAM241B	-0.45975	0.0414314	0.11028
ACOT1	-0.413136	0.0414574	0.103661
RARA-AS1	-1.64728	0.0414618	0.0869491
SLC27A2	-0.429995	0.0414992	0.12244
AC011497.2	0.615764	0.0415214	0.0896047
NUTM2A	-0.841178	0.0415214	0.105513
SKA2	-0.391995	0.0415411	0.0939441
SFT2D3	-0.405616	0.0415855	0.0894635
EFCAB11	-0.788945	0.0416369	0.12244
CEP170B	0.421812	0.0417031	0.0881994
LINC02562	-0.637698	0.041742	0.12244
APOBEC3C	-0.612985	0.0418674	0.0869491
UTP3	-0.526321	0.0419694	0.12247
TSPAN33	-0.873746	0.0422456	0.0847483
AC125616.1	-0.724824	0.0423114	0.0869491
CC2D1A	-0.407804	0.0424841	0.123135
PSTPIP2	-0.585535	0.0424841	0.0869491
ZBTB18	0.383668	0.0425324	0.0804322
ZKSCAN4	0.484291	0.0425397	0.0826463
FUCA1	-0.385937	0.0426703	0.0848981
DCLK1	1.55118	0.0426827	0.0928636
YY2	0.533421	0.0427238	0.0810752
ALAD	-0.441742	0.0428433	0.0768411
COBL	0.421169	0.0428433	0.123467
KLC3	0.622379	0.0429084	0.123467
PNPT1	0.38619	0.0429226	0.0797676
SNRPA	-0.530848	0.0430792	0.12353
CAV1	0.508332	0.0430824	0.104972
FRMPD3	-0.938856	0.0431049	0.12353
GRAMD2B	0.409585	0.0431055	0.0938493
HIVEP3	0.538771	0.0432009	0.0854754
SNTA1	-0.443984	0.043302	0.0924036
PDK3	-0.389729	0.0434615	0.0771597
MCM6	-0.393501	0.0436114	0.101991
CDC25C	-0.397949	0.0437177	0.0781574
PLXNA3	0.80391	0.0437281	0.124015
AATK	-0.824281	0.0437281	0.0809356
ELP5	-0.406734	0.044058	0.12244
LSMEM1	0.903022	0.0440767	0.0869491
IGFN1	1.62109	0.0441279	0.124238
AC026362.1	0.669916	0.0441279	0.0909873
MTA3	-0.394172	0.0441279	0.0869491
OVGP1	-0.61133	0.0441279	0.0939123
ADA	-0.628146	0.0441279	0.11085
PEX2	-0.406127	0.0441279	0.0776679
AC006333.2	-0.474327	0.0441279	0.124238
FAM210A	0.407965	0.0441279	0.0961248
LINC01907	-0.745881	0.0441362	0.124238
SPATC1L	-0.598369	0.0444399	0.124411
LINC01091	-1.16777	0.0444489	0.0811995
PHETA1	-0.384347	0.0444729	0.0810752
SYNE2	-0.398628	0.0444729	0.0809356
USP53	0.765242	0.0444812	0.124437
CASP1	-0.491461	0.044493	0.124015
JAG1	0.387806	0.044493	0.122419
PSORS1C3	1.17665	0.0446411	0.124581
INPP5J	-0.58582	0.0447665	0.10052
ZBTB22	-0.39573	0.0448969	0.0781574
SH3GL1P1	1.02497	0.0449429	0.0946254
PCSK9	-0.448081	0.0449615	0.0797676
AC040970.1	-0.841021	0.0449615	0.0834858
AL450322.1	1.51933	0.045046	0.0953785
LINC02193	0.802246	0.0451757	0.10989
PPL	0.527459	0.0452115	0.124988
AC005144.1	-1.02445	0.045354	0.0926665
CENPU	-0.390979	0.045354	0.122353
AC005993.1	-0.732269	0.045354	0.0904435
AGO2	0.744032	0.045354	0.124988
ABCC6P2	-0.896722	0.045354	0.107848
TMEM187	-0.523873	0.0453905	0.11631
IFNGR1	0.399155	0.0453905	0.0836585
SH3BGRL3	0.397663	0.0455314	0.124988
SERTAD4	-0.538132	0.0455814	0.0921258
RNF130	-0.515831	0.0455814	0.125261
FER	0.464654	0.045844	0.105308
CEACAM7	1.04565	0.046037	0.107513
EPN3	-0.447341	0.046037	0.0821389
PCAT7	-0.527387	0.0464793	0.0869491
CHRM1	0.431518	0.0464905	0.0797676
OGFRL1	-0.474602	0.0464905	0.0862286
SLC9A3R1	-0.376307	0.0465008	0.104757
C3orf52	0.406906	0.0465008	0.0869491
LTA4H	-0.383583	0.0465008	0.115553
MET	0.676243	0.0465008	0.126216
ARHGAP24	-1.13843	0.0465885	0.0836613
AC011498.7	-0.756889	0.0472139	0.0925463
TRIM36	0.536352	0.0472916	0.126992
FURIN	0.380875	0.0473156	0.125261
KANK3	-0.710444	0.0473675	0.126992
CCNE1	-0.426167	0.0473766	0.126992
AC090114.2	-0.452592	0.0473924	0.0939441
ACP6	-0.492475	0.0475409	0.127076
TMEM218	-0.565346	0.0475985	0.127076
STK40	0.383204	0.0476832	0.0899609
MRAP2	-1.32996	0.0476832	0.12244
NOC3L	0.378226	0.0477479	0.0809356
PROM2	-0.538869	0.0477609	0.11981
AC027307.2	-0.669502	0.0477609	0.127216
NAPEPLD	0.38625	0.0477736	0.0869491
PCYT1B	-1.17553	0.0480539	0.12738
LPCAT4	-0.390214	0.0481485	0.0891115
IRF6	0.375788	0.048379	0.0926665
GDPD5	-0.446692	0.048379	0.0961248
UMAD1	-0.391394	0.048787	0.0837805
PRDM10	0.422738	0.048787	0.102847
TONSL-AS1	1.64541	0.0488613	0.124411
DYNC1I1	-0.470124	0.0488613	0.0851327
LXN	-0.525329	0.0488613	0.128461
AL078621.2	-0.795202	0.0488613	0.115044
KIRREL1	1.10384	0.0488819	0.128512
AS3MT	-1.39648	0.0494889	0.0869491
ABCF2	0.415028	0.0495072	0.128785
MBD6	-0.404741	0.0495072	0.0869491
MAST3	-0.559675	0.0496228	0.111353
AC011446.2	-1.07713	0.0496647	0.0924914
TMEM107	-0.729467	0.0498039	0.129049
TEX45	-0.998271	0.0498039	0.115044
ASTN2	-0.485799	0.0498039	0.0979556
INAFM1	-0.920328	0.0498039	0.129049
RF00156	1.15335	0.0498039	0.0987538
CKB	-0.8375	0.0499549	0.129242
CYLD	0.400103	0.05004	0.111779
RADX	-0.595805	0.05004	0.0847541
TCF7L2	0.397066	0.0500449	0.122147
ALMS1	-0.42562	0.0501119	0.117217
HMGCL	-0.500238	0.0501119	0.12954
TENT5B	-0.684924	0.0501119	0.118571
TMEM254	-0.455337	0.0501141	0.0847541
AL365181.2	-0.581221	0.0501141	0.129584
THNSL2	-0.422939	0.0503353	0.0987538
AC016205.1	-0.447225	0.0503808	0.0834858
DNAJC4	-0.427978	0.0507506	0.130164
SLC45A4	0.587128	0.0507506	0.130164
LRG1	-0.426686	0.0507969	0.0925463
MICAL1	0.383755	0.0511541	0.0929074
MXD1	0.590364	0.0512568	0.130527
U91328.1	-0.504879	0.0515443	0.0921258
HERC5	0.550984	0.0517987	0.130873
AC091563.1	-0.603156	0.0518615	0.0869491
MYRF	0.42735	0.0521104	0.131116
TMEM35B	-0.480702	0.0525554	0.131264
SLC1A5	-0.402905	0.0525554	0.0922315
ARHGEF10L	-0.373142	0.0525554	0.0869491
DSG4	0.627188	0.0525732	0.131264
TENM1	1.89927	0.0526346	0.119319
KLC4	-0.434149	0.0529247	0.0924914
ECI2	-0.547903	0.0529347	0.131393
FAM117A	-0.456973	0.0530763	0.0869491
AC010173.1	-1.06067	0.0533985	0.131803
MAGEF1	-0.446458	0.0534211	0.131803
PRKAB1	-0.375271	0.0534453	0.0972686
BHLHE41	0.558856	0.0535101	0.0946254
FGGY	-0.780394	0.0535382	0.131928
CISH	-0.415409	0.0535547	0.0926665
AP006621.3	-0.627858	0.0535615	0.131972
ZCCHC2	0.397501	0.0536521	0.11569
WDR54	-0.656942	0.0536521	0.132037
LINC01273	-1.05909	0.0536776	0.132037
TP73	-0.443453	0.0536776	0.127076
LRRC37A3	0.510122	0.0536821	0.0904735
Z83843.1	0.425008	0.0537347	0.112451
PPFIA3	-0.618674	0.0537982	0.132298
APOL4	1.125	0.0537982	0.110027
XKRX	0.487737	0.0538347	0.0889243
CRY1	0.406735	0.0541013	0.0926665
MALT1	0.397822	0.0541013	0.126792
C11orf49	-0.421155	0.0541022	0.132642
TCFL5	-0.37939	0.0542976	0.0921258
AC078923.1	0.774008	0.0546449	0.133091
CHORDC1	0.372533	0.0546842	0.0848088
UBR5-AS1	-0.564739	0.0549318	0.0925463
CHST7	0.376278	0.055039	0.0943489
ADGRA2	-0.873644	0.0553309	0.116886
ESAM	-0.41423	0.0553567	0.0921258
UBL7-AS1	-0.521494	0.0553567	0.0869491
P4HTM	-0.377902	0.0554319	0.133091
RAB23	0.380564	0.0556664	0.119237
PNMA2	0.440845	0.0556664	0.101651
ZNF786	0.416253	0.0556664	0.0879901
ANG	-0.610231	0.0556717	0.134318
HERPUD1	-0.374298	0.0556717	0.0943489
CDT1	-0.385855	0.0557774	0.0869491
TPD52L1	-0.369749	0.0559575	0.110301
TLE4	0.443558	0.0560163	0.13293
MEF2C	0.957412	0.056079	0.134923
DAPK2	-0.417624	0.0561945	0.103661
CDK5	-0.438954	0.0561945	0.130873
RGS6	-1.35752	0.0565757	0.0950608
CCNG1	-0.463834	0.0565757	0.135596
POLA2	-0.392151	0.0566439	0.124597
LRRC61	-0.410278	0.056701	0.0881994
NFATC1	-0.636144	0.0568402	0.120993
ALDH7A1	-0.37944	0.0568449	0.127605
AL137782.1	0.925308	0.056931	0.0896047
ASCL5	0.777076	0.0572472	0.110903
SLC26A6	-0.379614	0.0574512	0.0928636
RILPL2	-0.398185	0.0575621	0.136167
AC148477.2	-1.05386	0.057589	0.0869491
TH	-0.967766	0.057589	0.136167
DCST1-AS1	-0.67382	0.0576856	0.114901
GRIP2	1.27784	0.0579039	0.13639
CES3	-0.408467	0.0580385	0.104974
MLKL	0.373434	0.0580768	0.0869491
SPOCK2	1.09794	0.0582518	0.131264
USH1C	-0.470677	0.0583564	0.136958
CHP2	-0.664699	0.0588024	0.104971
PLEKHG6	-0.374961	0.058831	0.108811
GRB10	0.368043	0.0593135	0.0972686
PNPLA3	-0.65046	0.059597	0.13781
ABCG2	0.932087	0.059659	0.119319
RASL11A	-0.469887	0.0600716	0.11463
IPP	-0.419773	0.0603473	0.0972686
ATG4A	0.396294	0.0605336	0.106207
LINC01814	-0.819347	0.0606542	0.0972686
ATP6V0E2	-0.517183	0.0607753	0.138491
NGEF	-0.435348	0.0607753	0.0921866
ZG16	-0.403856	0.0610393	0.138678
AL138789.1	1.13287	0.0610578	0.138684
PDK1	0.405788	0.0610578	0.0939799
RASA4B	-0.491903	0.0610925	0.12244
KIFC1	-0.369356	0.0610925	0.0935655
CNFN	-0.9731	0.0613785	0.138772
SPDEF	-0.551284	0.0613785	0.124411
SLC25A42	-0.606234	0.0614567	0.0970462
AC005332.4	-0.67005	0.0615269	0.12244
ZNF555	0.573762	0.0615717	0.10225
TUBB2B	0.396228	0.0616053	0.107513
BARX2	0.416733	0.0616053	0.138844
AC074386.1	-0.719306	0.0618146	0.0946254
EVPL	-0.380811	0.0618288	0.104974
PTGR2	-0.424072	0.0618404	0.117776
AL117378.1	1.30074	0.0618404	0.139227
SOCS3	-0.393851	0.0618404	0.0972686
LPCAT3	-0.359512	0.0618882	0.119319
RTL9	1.56223	0.061915	0.110473
CD27-AS1	-0.55488	0.061915	0.139382
RAB7A	0.361649	0.061915	0.109042
KLHL31	0.644654	0.061915	0.109342
LOXL1	-0.956611	0.061915	0.139367
ATF6	0.372068	0.061915	0.138844
SAMHD1	0.371428	0.0621499	0.0921258
PTGR1	-0.492663	0.0621499	0.139382
TNFRSF14-AS1	-0.598247	0.0621864	0.139382
AC108673.2	-0.615202	0.0621864	0.12728
ARHGAP29	0.619473	0.0624522	0.139382
TUBBP5	-0.47573	0.0625834	0.100198
LINC01123	-0.37416	0.0631125	0.0939441
HEXIM1	-0.360805	0.0637332	0.101991
GJB1	-0.467012	0.0637332	0.139769
PDZK1IP1	-0.546121	0.0640411	0.139854
CDHR5	0.414305	0.0643123	0.140117
TBC1D3B	0.809993	0.0643123	0.0962917
CFAP54	0.578748	0.0643123	0.0972686
AC007787.2	1.57811	0.0644598	0.117776
AOAH-IT1	1.67143	0.0645156	0.140398
NREP	-0.418667	0.0645156	0.0928734
CDK5RAP2	-0.386004	0.064548	0.139723
YEATS2	0.378598	0.0645606	0.112451
TNFSF10	0.363189	0.0645606	0.0979556
CBR4	-0.436907	0.0645654	0.134131
MAP4K2	-0.448041	0.0646694	0.124581
AC022413.1	-0.783814	0.0648468	0.119237
SRRM3	-0.682199	0.0649228	0.137516
FLVCR1-DT	-0.487489	0.0649228	0.139617
ACACB	-0.536415	0.0649228	0.10557
MVK	-0.375778	0.0649228	0.140808
BCKDK	-0.363668	0.0651704	0.114726
AC008608.2	-1.08819	0.0652192	0.140808
RAB11B-AS1	-0.840585	0.0652192	0.140808
NYAP1	-1.20448	0.0652282	0.123135
MAST2	0.381731	0.0652282	0.140808
NFKB1	0.500372	0.0652282	0.140808
SOX8	0.478607	0.0652282	0.130164
LRRC56	-0.462101	0.0653742	0.116083
ZNF423	-0.587307	0.0653991	0.097979
ATPAF1	-0.419259	0.0653991	0.140911
AC090192.2	1.74972	0.0653991	0.140911
AC024560.1	-0.474233	0.0655554	0.141119
SLC25A41	-0.692089	0.0655554	0.138756
ANKS4B	-0.36004	0.0656817	0.0943489
PRR5	0.382488	0.0657215	0.124015
AC110774.1	-1.05155	0.0657708	0.106262
ST3GAL2	-0.445757	0.0657708	0.138844
PQLC1	-0.456016	0.0657708	0.141283
RAVER2	-0.358615	0.0657778	0.0993269
LINC00992	-0.665858	0.065813	0.141391
TOX2	-0.393474	0.065813	0.123135
AP001273.2	4.0198	0.0658355	0.141391
CYP2T1P	-1.36482	0.0660064	0.126992
PKN3	-0.425326	0.0660064	0.114901
AC007611.1	-1.01957	0.0661168	0.10052
AC083805.3	-1.17023	0.066286	0.11463
KDM1B	0.633308	0.0664021	0.142026
TPMT	0.357105	0.0666324	0.101748
AC092919.2	-0.53104	0.0666465	0.104568
HDGFL2	-0.603231	0.0666647	0.142027
NID2	-0.693463	0.0667677	0.113711
MARCH4	0.857125	0.0667677	0.124015
ZNF687-AS1	-1.09477	0.0667752	0.142084
GPR3	-0.74914	0.0669161	0.109046
ANKMY2	-0.367375	0.0670299	0.109017
HEBP1	-0.513099	0.0672139	0.142186
PARD6B	-0.360728	0.0672139	0.0972686
PNKD	-0.386992	0.0672139	0.142186
LINC01410	-0.934065	0.0672139	0.0990528
AL390719.1	1.16684	0.0672139	0.142186
RNF139	-0.371452	0.0672835	0.0982778
IFT140	-0.483864	0.0678022	0.112866
ARPIN	-0.370638	0.0679199	0.136167
AC156455.1	-0.607927	0.0679264	0.124015
AC124248.1	-1.39586	0.0680472	0.139382
F10	-0.943912	0.0681309	0.128978
POMT1	-0.419014	0.0682256	0.143207
C3orf33	-0.448128	0.0682256	0.143207
MMP15	-0.355391	0.0683078	0.096248
LINC01881	0.792747	0.0683429	0.143273
ZMIZ2	0.36192	0.06894	0.119897
KLHDC9	-0.623061	0.0690313	0.130725
FRMD8	0.391327	0.0693565	0.107513
ZNF414	-0.467794	0.0694348	0.127076
IFT81	-0.43196	0.0694348	0.117089
MAN1C1	-0.937663	0.0695661	0.12728
HCFC1R1	-0.732152	0.0697781	0.144535
ACAD10	-0.402709	0.0698642	0.0979556
H1FX-AS1	-0.75218	0.0699704	0.118571
SIX5	-0.690191	0.0700068	0.144689
AC092111.1	-0.730378	0.0704756	0.104568
DALRD3	-0.373413	0.0705354	0.142157
ACBD4	-0.413626	0.0705354	0.11137
BUD13	-0.358085	0.0705354	0.139769
NKAIN2	-0.958996	0.0705354	0.110027
STMN1	-0.518727	0.0705354	0.145339
LTBP4	-0.376689	0.0706822	0.104757
ST3GAL4	0.359704	0.0707952	0.112866
AC008124.1	-0.386909	0.0708395	0.122164
MATN1-AS1	-0.621354	0.0708855	0.123135
AL390879.1	-0.528015	0.0710781	0.143519
PTPN6	-0.528185	0.0711069	0.145914
KIAA1549L	1.09034	0.0713227	0.146115
NPAS2	0.379526	0.0721685	0.146576
RMI2	-0.456895	0.0721998	0.146576
SLC43A1	-0.372285	0.0722522	0.0999677
FUT1	-0.519782	0.0722912	0.10788
RNF111	0.398112	0.0725524	0.139769
TMEM88	-1.07125	0.0725524	0.112866
EVI2B	1.05391	0.0725524	0.11501
HELZ2	0.665918	0.0725524	0.146729
AC137630.2	-1.4004	0.0725524	0.136167
POF1B	0.411438	0.0725982	0.125434
AC022240.1	1.62569	0.0725982	0.146729
PXN	0.392524	0.0729211	0.146878
BSPRY	-0.359082	0.0731	0.103661
FOXL1	1.33135	0.0731462	0.147167
TREH	-0.757338	0.0731462	0.109042
AC002350.1	-0.621613	0.0734671	0.124043
P3H3	-0.59111	0.0735335	0.138756
SAMD1	-0.363576	0.0739686	0.115618
CYP2W1	-0.993997	0.0741078	0.120795
CRY2	-0.426544	0.0742981	0.105513
LEFTY1	-1.32389	0.0746007	0.147741
LRRC2	-0.875438	0.0747073	0.11501
COL17A1	0.509419	0.0747073	0.147741
CRYZ	-0.354993	0.0747073	0.109017
RABL6	-0.399807	0.0750996	0.139455
SOCS2	0.371681	0.0751404	0.136167
WDR89	0.358752	0.075307	0.102277
AC243964.2	-0.571045	0.0753343	0.12353
AC239868.2	-0.538368	0.0753613	0.143837
MTCL1	0.518146	0.0753613	0.110301
ADAMTS13	-0.546092	0.0753613	0.128677
MTERF2	-0.424404	0.0753613	0.148237
NAIF1	-0.450701	0.075435	0.148237
ITGB1	0.351624	0.0754671	0.111055
L3MBTL3	0.406829	0.0755506	0.131816
TSC22D4	-0.494655	0.0755728	0.148357
AC012531.2	-2.13376	0.0755871	0.148357
PLA2R1	-0.379672	0.0757163	0.105513
SLC36A4	0.571687	0.0760349	0.148786
TKFC	-0.358408	0.0760349	0.115001
ABI1	0.359532	0.0761741	0.119319
SRP14-AS1	-0.522486	0.0770782	0.112866
RBM25	0.351354	0.0771379	0.103661
IL32	0.679868	0.0771379	0.149452
CHAF1B	-0.380843	0.0771379	0.103537
CCDC115	-0.354593	0.0771379	0.147467
ZC3HAV1	0.365061	0.0771379	0.109017
COG1	-0.371931	0.077226	0.130725
E2F2	-0.35932	0.0774935	0.111779
CEBPA	-0.464402	0.0776745	0.149888
NRTN	-0.800508	0.0776745	0.149888
FAM43A	-0.352896	0.0776745	0.124015
PRKN	-1.4296	0.0776963	0.11463
IL6R-AS1	1.34291	0.0777844	0.135689
FLJ45513	-0.677799	0.0778548	0.131264
RAD51	-0.361839	0.078229	0.124735
NRXN2	-1.11603	0.0784008	0.137918
CYB561A3	-0.361392	0.0784314	0.132037
FZD9	-0.52904	0.078827	0.150975
ARL5B	-0.366154	0.078841	0.143039
SYTL5	0.797416	0.0788428	0.151018
STK16	-0.360818	0.0788428	0.13781
TMEM229B	-0.637143	0.0792524	0.11981
TNFRSF11B	0.768233	0.0792622	0.151298
DDO	-0.51014	0.0792622	0.109042
RGCC	-0.860425	0.0792937	0.151298
PCCA	-0.390605	0.0792937	0.151298
AP000866.2	-0.586902	0.0797421	0.111779
CDNF	-0.632996	0.0797588	0.113106
USP27X	-0.386897	0.0797588	0.106728
IGFLR1	-1.14482	0.0797588	0.151492
CCDC24	-0.485995	0.0798693	0.11894
HDAC10	-0.43484	0.0798693	0.151513
PLIN2	0.344661	0.0799736	0.135596
DICER1-AS1	-0.622356	0.0804503	0.151999
TP53INP2	-0.419012	0.0807772	0.138756
HDAC6	-0.394352	0.0808651	0.126792
BCAR3	-0.374748	0.0815738	0.112866
NUDT7	-0.644154	0.0815796	0.152947
AC103718.1	1.1587	0.0819756	0.117776
MYD88	0.352383	0.0819756	0.124988
CCDC15	-0.478873	0.0827358	0.123753
TMEM135	-0.401189	0.0828538	0.138491
MARCKSL1	-0.435897	0.0828753	0.153753
ILVBL	-0.376499	0.0828753	0.153753
CRYM	-0.481405	0.0829453	0.153794
LINC00852	-0.671171	0.0830157	0.142186
GALNT1	0.343387	0.0830315	0.146576
INPP5F	-0.418181	0.0834026	0.123873
ZNF230	0.538069	0.0834026	0.132339
CSGALNACT1	1.03024	0.0836251	0.151384
NRROS	-1.03711	0.0836655	0.117776
GOLGA2P5	-0.358805	0.0836655	0.11463
AC007405.3	-0.412909	0.0836655	0.13864
ABCA2	-0.544626	0.0836655	0.15436
ITPRIPL2	0.388449	0.084303	0.154864
PCOLCE2	0.675131	0.0843452	0.154877
COG7	-0.375305	0.0844846	0.147286
ZNF225	0.524596	0.0844917	0.121581
EIF2AK4	-0.41143	0.0853895	0.155421
ABHD14A	-0.3946	0.085637	0.146177
AL133367.1	0.682247	0.0857409	0.131264
AL390066.1	1.14444	0.0861727	0.156105
HIST1H3E	0.525458	0.0861727	0.112749
DTNBP1	-0.469247	0.0862643	0.156105
AC131649.2	0.665313	0.0862643	0.125261
NTRK2	-0.44254	0.0863494	0.156105
PLPP5	-0.410986	0.0864503	0.156105
STAT2	0.347625	0.0864503	0.138844
AIFM3	-0.539545	0.0865354	0.156105
LMTK3	-0.543357	0.0874355	0.156636
ENPP5	-0.48349	0.0876761	0.131264
PECR	-0.371341	0.0877253	0.112354
CDK2AP2	-0.523876	0.0879913	0.157205
CDKN2B	0.689023	0.0879913	0.125261
WDHD1	-0.353322	0.0881207	0.124015
RFC2	-0.366388	0.0881213	0.157302
KCNJ11	-0.515306	0.0884374	0.126683
AC139769.1	-0.498826	0.0884374	0.148237
FLCN	0.365793	0.0884374	0.139382
BPHL	-0.374175	0.0884374	0.157423
SNX20	-0.861501	0.0884374	0.119433
TRIM40	0.882864	0.0884374	0.127216
ACSF2	-0.4332	0.0884648	0.157439
TRANK1	0.93391	0.0886813	0.1575
TMEM200C	0.563004	0.0888365	0.148237
PERP	0.429966	0.0893522	0.124423
TRNP1	0.391471	0.0895047	0.119319
BDNF-AS	-0.971159	0.0896089	0.132781
APLN	-0.452481	0.0896089	0.123467
ZNF691	0.485195	0.0896246	0.157827
MYO1E	0.645058	0.0896246	0.157827
PAQR8	-0.340793	0.0896246	0.124015
ZNF329	-0.378447	0.0900247	0.117089
PROX1	1.28596	0.090206	0.158348
HAUS5	-0.454676	0.0902366	0.158348
HSPA6	-0.757123	0.0904601	0.139769
B9D1	-0.399018	0.0906287	0.147741
SULT2B1	0.378851	0.0906296	0.147467
FGF18	0.877418	0.0910823	0.11501
SOX12	-0.355771	0.0910823	0.124988
LINC00294	-0.372213	0.0910823	0.113106
SCML4	-1.1902	0.0910823	0.152474
PIWIL4	0.394126	0.0911708	0.159254
AC048344.4	-0.84963	0.0911708	0.156107
AC011365.1	-0.837892	0.0911708	0.138786
PKIB	0.649558	0.0911708	0.159256
AC009005.1	-0.633813	0.0911708	0.159256
RBM24	-0.453324	0.0911708	0.12244
BICDL1	0.389362	0.0911708	0.11631
SLC24A1	-0.391794	0.0913319	0.11981
CARD8	-0.380876	0.0914949	0.121392
MAGIX	-0.797075	0.0917391	0.159774
HCN2	1.25075	0.0917391	0.149888
FBXO44	-0.581209	0.0920608	0.146177
SCRN2	-0.495243	0.0920608	0.160028
CACNA2D2	-0.578103	0.0921924	0.119043
AOAH	0.346646	0.0923173	0.1145
HES6	-0.731087	0.0930662	0.160563
FAM78B	1.05758	0.0931312	0.124378
ITGB8	0.656874	0.0931853	0.160563
C4BPA	0.674739	0.093337	0.125434
AL163636.2	-0.417974	0.093337	0.123467
GALM	-0.359138	0.093337	0.11873
AC016582.3	1.57	0.093337	0.160563
GRPEL2	-0.337446	0.093337	0.117654
CORO1A	0.899066	0.0935565	0.123135
GXYLT2	-0.372469	0.0936388	0.156105
AL096711.2	1.60406	0.0937256	0.139769
VGLL1	-0.814344	0.0937256	0.160563
DNAJC22	-0.345574	0.0937942	0.11631
PHYH	-0.399037	0.0937942	0.160563
SLC2A12	0.601797	0.0937942	0.160563
ARL4D	-0.522641	0.0937942	0.160563
AC091132.3	0.714112	0.0938118	0.160563
OGFOD2	-0.459651	0.093873	0.160563
ATOH8	-0.748826	0.0940658	0.128151
ASB4	-1.00331	0.0940687	0.126154
DNAJC6	1.17927	0.0942783	0.160997
NUDT4	0.349933	0.0942783	0.117217
ADM5	-0.607809	0.0946021	0.161132
TPRG1	-0.619484	0.0946117	0.126062
PUS10	-0.433477	0.0946493	0.120248
LMCD1	-0.834705	0.0946493	0.161143
TCEAL8	-0.419523	0.0946493	0.161143
GOLGA6L9	-0.434787	0.0946917	0.127076
DOT1L	0.377451	0.0951171	0.12826
CCDC96	-0.660297	0.0951171	0.136167
FSCN2	0.522576	0.0953623	0.119319
LINC02236	-0.901545	0.0953623	0.12244
ST6GALNAC6	-0.506877	0.0953623	0.125261
ITGAV	0.603121	0.0955999	0.161875
PPP3CC	0.404704	0.0955999	0.139382
ALG1L	-0.980776	0.0955999	0.161875
DLX6	-0.470578	0.0957919	0.119237
CARHSP1	-0.523156	0.095821	0.161948
ARAP1	-0.347474	0.095821	0.137051
ZNF502	-0.388057	0.095821	0.118729
CCRL2	-0.380925	0.095821	0.121861
ARHGAP19	-0.360763	0.0959214	0.129048
ACR	-0.920593	0.0959214	0.161573
CALB1	0.528076	0.0959438	0.162144
SEPT6	-0.341094	0.0959764	0.124238
COQ5	-0.359398	0.0960072	0.16215
HSPBAP1	0.379803	0.0960257	0.151446
SH2B2	-0.630401	0.0961064	0.151384
B3GNT4	-0.508848	0.0961064	0.160563
HENMT1	-0.538875	0.0961268	0.162315
RFNG	-0.472923	0.0964873	0.162549
GBP3	0.354498	0.0968294	0.120795
AP001453.2	0.697404	0.0970475	0.162846
AC083843.2	0.40298	0.0970635	0.124461
RPS6KA5	0.759022	0.0971058	0.162846
ISM2	-0.466174	0.0971058	0.121861
LGALS8	0.34885	0.0971317	0.12353
CERCAM	-0.469729	0.0973437	0.123024
AC091804.1	1.44409	0.0974428	0.124581
HDAC2-AS2	-0.848261	0.0974428	0.163046
SCG2	0.749858	0.0975054	0.120221
IQCK	-0.391165	0.0975411	0.124015
CYP24A1	1.17353	0.0976211	0.163294
ABCC2	0.359032	0.0979199	0.12247
KIAA1324	-0.411815	0.0979992	0.162994
AC017100.1	0.488378	0.0979992	0.121856
AMOTL2	-0.351394	0.0979992	0.163698
UAP1L1	0.33651	0.0982151	0.12244
VEZT	0.336496	0.0983307	0.121861
FAM241A	0.340336	0.0986403	0.12244
CHST13	-0.747956	0.0987234	0.13781
KLK3	-0.755362	0.0990814	0.144262
MXRA7	0.40951	0.0992113	0.141283
AC245041.2	0.821395	0.0993953	0.124015
AC040162.3	-0.635143	0.0998226	0.164897
TMEM230	-0.334127	0.0999985	0.139382
MCF2L2	0.851402	0.100313	0.161143
OR52K3P	0.917874	0.100326	0.124238
AC144831.1	-0.559677	0.100326	0.15436
CELSR2	-0.453659	0.100326	0.165362
AL354740.1	1.75295	0.100465	0.165362
RECQL5	-0.406821	0.100495	0.165362
NDUFAF4P3	-0.928709	0.100547	0.124735
PMEL	-0.565464	0.100741	0.164642
IL18	0.577257	0.100741	0.165544
MAP3K10	0.396348	0.100835	0.11894
DGAT2	-0.350277	0.100862	0.12244
C6orf223	-0.337003	0.100862	0.133248
TGFA	0.397627	0.101012	0.165658
CDHR3	-0.425187	0.101013	0.154975
PIGB	-0.501028	0.101252	0.16578
LINC01876	-0.520218	0.10133	0.131264
KCNG3	-0.372337	0.10133	0.121861
ALDH1B1	-0.330134	0.101509	0.120845
CHRNA5	-0.373633	0.101827	0.166361
BTBD19	-0.638002	0.101926	0.126992
AC007262.2	-0.407891	0.101926	0.133577
DZIP3	-0.386347	0.102068	0.166361
RASA4	-0.90495	0.102363	0.166361
AC068733.3	-1.38601	0.102431	0.130164
LINC01637	-0.700707	0.102431	0.166361
MCCC1	-0.419544	0.102431	0.166361
ELMO3	-0.471964	0.102511	0.166361
ADGRG6	0.747528	0.102511	0.166361
SERTAD1	-0.655981	0.102798	0.166511
SMIM27	-0.732919	0.102798	0.166511
WAC-AS1	-0.331855	0.102989	0.149574
NSUN7	-0.416552	0.103117	0.12244
GEMIN5	0.378948	0.103117	0.142027
RMND5A	0.493698	0.103638	0.166789
CHST15	0.726333	0.103638	0.166789
HOXA11-AS	-0.486193	0.103928	0.166895
ARAP3	-0.388596	0.103951	0.123467
PALM3	-0.676208	0.104625	0.167404
UPK3B	-0.737151	0.104663	0.124015
TRIQK	-0.497135	0.104698	0.139769
RNF144A	0.478984	0.104698	0.167509
POP1	0.359173	0.104698	0.144153
RPS4XP7	-0.905188	0.104698	0.124988
AC121338.2	-0.443412	0.104732	0.131314
ZNF577	-0.735295	0.104822	0.136167
ALPI	-0.653228	0.10527	0.125261
MAGEA12	-0.438773	0.105383	0.160563
ZBED6CL	-0.379195	0.10571	0.133462
PER3	-0.927801	0.105712	0.134104
C2CD4C	-1.1097	0.105804	0.153019
COG4	-0.364842	0.105804	0.168126
MAB21L4	0.524611	0.106057	0.128743
ESYT2	0.431147	0.106057	0.168232
NHLH1	-1.17852	0.106057	0.153753
PSAT1	-0.336889	0.106229	0.124719
KCTD21	0.549657	0.106688	0.14198
HOXC11	-0.440204	0.106688	0.168614
AC004466.1	-0.933129	0.106688	0.128743
AL139260.1	0.817785	0.106688	0.128677
AC007292.1	-0.886559	0.106688	0.16666
ERBB3	-0.326926	0.106759	0.130527
ZNF768	-0.473284	0.106886	0.168614
C1orf109	0.350808	0.106886	0.168614
ZNFX1	0.642845	0.106886	0.168614
TOP1	0.441605	0.106886	0.168614
LRRC75B	-0.658345	0.10694	0.168614
AC083843.3	1.50115	0.107051	0.168614
ASMTL	-0.393158	0.107162	0.15104
GINS2	-0.524999	0.107642	0.16901
CLYBL	-0.474284	0.107642	0.155084
FER1L6	1.27778	0.107829	0.169075
PHF1	-0.439114	0.107888	0.169158
DEPDC4	-0.513449	0.107888	0.126992
CELF3	-1.10609	0.107909	0.128677
CRYM-AS1	0.924589	0.107938	0.169235
SEC16B	-0.430596	0.107938	0.140808
SLC16A14	-0.383718	0.108139	0.136012
CAMK1	-0.50188	0.108454	0.169517
PPP1R1B	-0.537508	0.108454	0.169517
HERC4	0.330691	0.108546	0.131264
KIAA2012	0.836501	0.108688	0.169767
FAM201A	-0.413752	0.108688	0.139474
CCNG2	0.453715	0.1089	0.169898
PTGER2	-0.546385	0.108917	0.138491
MB	-0.738001	0.108917	0.138491
DTX3	-1.16614	0.108937	0.129994
GAPDHP69	-1.16353	0.108947	0.139769
SPATA2L	-0.53573	0.109349	0.17031
CD200	-0.40196	0.109349	0.131642
CENPH	-0.514417	0.109578	0.17044
MAT1A	-0.843822	0.109663	0.1575
DEGS1	0.352408	0.11009	0.126154
RASSF5	-0.958031	0.110276	0.170885
CHPT1	-0.329858	0.110285	0.140808
RPRML	-0.797173	0.11057	0.170941
DPH2	0.335872	0.110731	0.125206
STMND1	-0.998127	0.110731	0.128677
PSEN1	0.329459	0.110731	0.162922
AC005865.1	0.89652	0.110978	0.131622
AC018809.2	0.549489	0.111354	0.135669
RTN2	-0.446053	0.111385	0.167641
TK1	-0.402191	0.111954	0.172059
AL161772.1	-0.446956	0.111954	0.172059
SUZ12P1	-0.388491	0.112115	0.142415
SORBS2	-0.489045	0.112375	0.147286
GLYCTK	-0.413722	0.112444	0.172342
PPAT	0.351013	0.112445	0.16666
WFDC10B	1.31262	0.112445	0.143459
TMEM171	-0.390799	0.112585	0.140398
TPM4	0.40629	0.112592	0.138844
AIDA	0.328184	0.112612	0.124988
SLC52A3	-0.332612	0.112612	0.128981
LINC01547	-0.597502	0.112646	0.139769
SLC25A35	-0.488241	0.112646	0.13781
GNA13	0.426822	0.112728	0.172717
ITGB5	0.336819	0.112728	0.131264
AC124066.1	-0.800375	0.112728	0.138491
CDC45	-0.404762	0.11298	0.172801
NEURL3	0.586632	0.11313	0.172842
FDXR	-0.647993	0.11313	0.172842
CDPF1	-0.457329	0.113369	0.167899
LRRC24	-0.721065	0.113394	0.161894
RAB40B	-0.365598	0.113394	0.137989
PKIG	-0.656526	0.113394	0.142186
TSPAN7	-0.547811	0.113394	0.131264
ZNF670	-0.354617	0.113394	0.128677
ABHD14B	-0.325073	0.113394	0.146793
DEFA6	-0.619086	0.113456	0.149308
E2F1	-0.432048	0.113891	0.173627
ANKRD13D	-0.518821	0.113891	0.173627
SSBP3	-0.329551	0.113891	0.130356
TNFSF15	0.495215	0.114254	0.173874
CERS6-AS1	-0.62471	0.114254	0.154206
PTK7	-0.480455	0.114442	0.136012
HSPA1B	0.348596	0.114629	0.130527
PODNL1	-0.500654	0.114629	0.174036
GPSM2	-0.325217	0.114629	0.12954
AC007114.2	1.47762	0.114629	0.173618
MOB3B	-0.329486	0.114629	0.143273
ACTR3	0.327595	0.114921	0.147741
SLC41A2	0.502602	0.114921	0.174334
SLC4A11	0.997334	0.114921	0.14882
TNFRSF14	-0.435082	0.115075	0.174343
CALM3	-0.325826	0.115117	0.130965
AC019080.5	-0.728936	0.115272	0.138756
GPRC5A	0.669131	0.115447	0.174501
TCTN2	-0.36327	0.115606	0.170941
HCP5	-0.323738	0.115817	0.130356
STXBP4	0.529217	0.115817	0.17451
MFHAS1	0.542994	0.115817	0.17451
PRKAA2	0.765804	0.115916	0.137989
SPIRE2	-0.337881	0.116013	0.139854
HSPA2	-0.392777	0.116347	0.136167
AC008397.1	-0.791427	0.116393	0.174852
ARRB2	-0.351364	0.116393	0.137051
ALDH3A2	0.327667	0.116393	0.127275
ABCD1	-0.416919	0.11652	0.136167
CBWD3	0.340213	0.11652	0.142027
AC078820.1	1.57404	0.116928	0.174852
OAT	-0.319742	0.117016	0.142186
TRADD	-0.444017	0.117173	0.174986
THYN1	-0.575398	0.117173	0.174986
DNAH7	-0.966333	0.117181	0.140398
CD19	-0.918276	0.117181	0.17506
AC092368.3	-0.898228	0.117181	0.174986
SPATA20	-0.328092	0.117181	0.130725
DHPS	-0.362861	0.117254	0.175077
KBTBD3	-0.647459	0.117254	0.1575
ANP32A	-0.328637	0.117395	0.162846
H1F0	-0.405849	0.117395	0.138119
GNRHR2	-0.61127	0.117395	0.14268
LAMC1	0.384306	0.117616	0.17551
AC004943.2	-0.342056	0.117616	0.166511
DOCK7	-0.468993	0.117638	0.153746
PCDHGA5	-1.10255	0.117854	0.175689
ERP27	-0.549194	0.117854	0.145802
PBK	-0.392976	0.117869	0.175689
TPPP	0.789439	0.117869	0.147402
BTD	-0.374874	0.117927	0.143459
SLC25A23	-0.331883	0.118504	0.148855
LINC01569	-0.536697	0.118557	0.176175
DENND2A	-0.843345	0.118865	0.176211
KRT34	0.438508	0.119058	0.176053
AC068888.1	-0.405462	0.119058	0.139382
COASY	-0.408936	0.119058	0.176211
HIST1H2AM	-0.711516	0.119124	0.142027
MAST4	0.542285	0.119124	0.176211
EAF2	-0.631349	0.119487	0.176318
ZSWIM9	-0.455652	0.119585	0.176379
GUCA2A	0.880905	0.119757	0.176398
TMEM8A	0.328069	0.119789	0.133886
HEG1	0.95484	0.119789	0.176408
SLC22A23	-0.461442	0.119949	0.176476
TTTY15	-0.850781	0.119949	0.147467
PHEX	-0.819275	0.120317	0.137967
STK10	0.396	0.120376	0.154189
DTX3L	0.420063	0.120452	0.177024
TLNRD1	-0.320377	0.12053	0.140808
TTPA	-0.481884	0.120717	0.139769
AC087203.3	-1.1032	0.120717	0.177183
PNPLA6	-0.536593	0.120811	0.177241
WBP2	-0.321449	0.120849	0.139382
LGR5	-0.385864	0.120853	0.177309
HOXB8	-0.320209	0.120892	0.140808
B3GALT5	0.936974	0.121128	0.177508
C16orf70	0.351317	0.121128	0.16245
SLC25A24	0.330566	0.121266	0.147467
LHFPL2	0.540627	0.121266	0.177904
ACOT9	0.358261	0.121266	0.177904
AL606491.1	-1.07243	0.121266	0.139671
AP001972.5	-0.327673	0.121266	0.139769
FHIT	-0.449077	0.121266	0.137623
AL355987.3	-0.98162	0.121266	0.139723
BTNL3	-0.392042	0.121266	0.148302
ARL3	-0.566624	0.121266	0.177904
GCLC	0.322848	0.121266	0.157337
AKIP1	-0.347765	0.121266	0.140808
PGAP3	-0.359601	0.121544	0.167509
AC068792.1	-0.873592	0.121544	0.146729
AL158211.5	1.07696	0.121544	0.149452
SELENOP	-0.533927	0.121645	0.149452
USP25	0.349703	0.121937	0.159805
CENPQ	-0.427714	0.122048	0.178407
BTBD2	-0.316991	0.122178	0.130873
CSRNP2	0.374746	0.122178	0.166789
ZNF337-AS1	-0.520007	0.122325	0.142186
AL050341.2	-0.43769	0.122331	0.178407
LAMA2	0.922143	0.122627	0.138756
PLCB4	-0.529532	0.122627	0.178407
CD58	0.42842	0.122731	0.178464
C14orf93	-0.436593	0.122731	0.132384
FANCD2	-0.393218	0.122731	0.142027
AC102945.2	1.05484	0.122731	0.178464
TRIM11	-0.322525	0.123059	0.147467
SMIM14	-0.338174	0.123143	0.137516
APH1B	-0.512754	0.123143	0.155084
PMP22	0.478924	0.123143	0.142027
MIR221	-0.942355	0.123143	0.139769
FP236241.1	1.39409	0.123143	0.173982
TPI1P2	-0.929992	0.123143	0.17451
AP003108.3	-0.926785	0.123143	0.165362
CSTF3-DT	-1.70174	0.123143	0.178975
DUSP5	0.327254	0.123179	0.156223
DNAJB4	0.472175	0.123291	0.145802
AC010883.1	-1.11198	0.123325	0.179102
LOXL1-AS1	-0.645332	0.123325	0.148472
UGT1A6	0.318213	0.12364	0.136507
AC093010.3	0.766796	0.12364	0.179359
NAT2	-0.727012	0.124097	0.156201
GLIS3	0.825718	0.124205	0.179364
FOXO4	-0.38635	0.124574	0.179364
SMIM10L2A	-0.704012	0.124647	0.157827
RFC4	-0.429524	0.124647	0.179364
CELF2	0.824814	0.1247	0.179364
DBNDD2	-0.334466	0.124829	0.179437
XKR9	0.451921	0.125239	0.146729
AC055811.4	1.11079	0.125277	0.179715
DUSP18	0.351491	0.125366	0.15447
ALMS1-IT1	-0.576352	0.125366	0.154975
AMACR	0.319275	0.125524	0.136167
FAM198B	-0.476969	0.126085	0.172801
LINC02453	-0.752045	0.126085	0.159097
[truncated: 55,153 more rows]

## Sheet: 24hr ST genes
gene	wald test beta (log2 fold change)	wald test qval	lrt test qval
NR4A1	-2.20574	1.1634e-58	0.00305361
FOSB	-2.54804	8.68504e-42	0.00305361
EGR1	-1.90594	4.06934e-35	0.00305361
EGR2	-2.70343	2.03159e-34	0.00308904
FOS	-1.86608	6.80862e-32	0.00584719
ARRDC3	1.94249	1.15362e-30	0.00584719
BTG2	-1.55318	1.68944e-30	0.00308904
HBEGF	-1.52326	1.47291e-26	0.00557894
FOSL1	-1.41785	4.20028e-25	0.00308904
CEACAM6	1.39456	2.18305e-24	0.00557894
CSRNP1	-1.26547	2.49165e-19	0.00557894
TRIM22	1.32276	2.49165e-19	0.0113492
RHCG	1.87526	1.68114e-18	0.0113492
LAMP3	1.47203	2.03852e-18	0.0139394
IER2	-1.5035	2.08845e-17	0.0139394
EGR3	-1.84401	4.17181e-17	0.00748704
JUNB	-1.72856	4.26747e-17	0.0142113
LIF	-1.13149	8.07121e-15	0.0139394
RSAD2	1.16111	2.01318e-14	0.0113492
EPHA2	-1.05695	1.05709e-13	0.0113492
AHNAK2	1.2434	1.15213e-13	0.0147791
DUSP5	-1.10572	8.2491e-13	0.0147791
CEACAM5	1.11254	5.60004e-12	0.0199555
ADGRF4	1.11111	8.46853e-12	0.0139394
CDKN1A	-0.989533	8.46853e-12	0.0113492
AMIGO2	0.993399	1.14839e-11	0.0215698
FPR3	1.28758	1.14839e-11	0.0131557
CD109	1.34221	2.05112e-11	0.0139394
NEDD9	0.987234	2.40304e-11	0.0189961
ZC3H12A	-1.08705	2.41489e-11	0.0147791
ECM1	1.16987	4.14048e-11	0.0221382
DUSP2	-1.38124	5.84948e-11	0.0248244
TMEM140	1.1776	6.33657e-11	0.0177812
CDHR5	1.02936	1.44584e-10	0.0253449
APOL1	0.940971	1.54409e-10	0.0139394
MX2	0.935251	2.15272e-10	0.0211879
SOCS3	-1.04207	2.69696e-10	0.0131557
PMEPA1	0.943269	5.23315e-10	0.0263634
RUBCNL	-0.906979	1.22227e-09	0.0195814
KLF2	-1.56413	1.54851e-09	0.0278693
AIM2	2.00118	2.11432e-09	0.0224196
ZFP36	-0.888481	2.11432e-09	0.0177812
AC020916.1	-1.17037	2.64911e-09	0.0287709
SPRY4	-1.06209	7.45449e-09	0.0301388
ZBP1	1.26965	9.26348e-09	0.0301388
PLK3	-1.11365	1.03551e-08	0.0302035
IFIT2	0.906473	1.04267e-08	0.0235415
BMP4	0.871208	1.04954e-08	0.0195814
SOWAHC	-0.904323	1.08981e-08	0.0149191
CYR61	-0.915398	1.35591e-08	0.0253449
SAMD9L	1.06318	1.47945e-08	0.0309278
TMCC1	0.967352	1.70464e-08	0.0257318
KRT80	0.846786	2.23441e-08	0.0313499
ITPKC	-0.861715	2.6023e-08	0.0248244
RASD1	-1.613	3.28456e-08	0.0278693
DEFA5	-2.5107	5.45645e-08	0.0271967
PLA2G3	-0.984762	6.9012e-08	0.0236676
MFSD2A	-0.879071	1.5106e-07	0.0225377
PGM2L1	0.898288	1.62639e-07	0.0334113
SIK1B	-0.818995	1.62639e-07	0.0225377
INSIG1	-0.800175	1.7141e-07	0.0257318
NOS2	0.941893	2.40272e-07	0.0337836
LGR6	0.86983	2.40376e-07	0.0221963
YRDC	-0.789988	2.40376e-07	0.021992
RASGRP3	1.41028	3.46058e-07	0.0301388
ARC	-2.13034	4.47302e-07	0.0310336
BTBD19	-1.63918	4.49827e-07	0.0284396
ID2	-0.822597	4.59249e-07	0.0353987
FAM13A	0.902271	5.49474e-07	0.0356316
MCL1	-0.867383	6.2768e-07	0.0211879
LDLR	-0.845087	6.82207e-07	0.021992
TCIM	-1.14292	7.16116e-07	0.0253449
RAET1L	0.88857	7.68862e-07	0.0248244
PPP1R15A	-0.781448	7.75608e-07	0.0366163
AC010198.2	0.883135	7.97959e-07	0.0248244
PCED1B	1.01001	8.76071e-07	0.0309984
ZSCAN12	0.9649	8.87183e-07	0.0309278
DDX58	0.780734	1.29318e-06	0.0257318
TRIB1	-0.740603	1.48624e-06	0.0224919
UQCRFS1P1	-1.02729	1.48624e-06	0.0399815
PTPRR	0.774716	1.79576e-06	0.0257318
DUSP6	-1.03188	1.85274e-06	0.0410745
ABLIM3	1.19081	2.07806e-06	0.0301388
INSM1	-1.15152	2.07806e-06	0.0332483
OLFM4	-0.745573	2.51622e-06	0.0257318
PIM3	-0.725325	3.01005e-06	0.0332483
SLC25A25	-0.728746	4.54568e-06	0.0248244
LINC01559	1.02516	4.56907e-06	0.0447041
ADH1C	-0.964065	5.28603e-06	0.0349438
DDX60L	0.767699	5.28603e-06	0.029148
GDF15	-1.16046	5.49953e-06	0.045645
PPARGC1A	1.06815	5.71148e-06	0.045645
PIK3AP1	0.860689	5.71148e-06	0.0352661
RHOB	-0.717243	5.71148e-06	0.0349438
ID1	-1.49648	5.71148e-06	0.045645
CXCL11	0.741376	6.09798e-06	0.0332483
BCL3	-0.777972	6.28457e-06	0.0332483
ADM	0.742424	7.02568e-06	0.0337836
NEUROG3	-1.40566	8.93219e-06	0.0334859
PNMA2	0.805793	1.06962e-05	0.0332483
KLF10	-0.763864	1.07074e-05	0.0272282
KCNH8	1.15218	1.12323e-05	0.0410124
LYZ	0.800991	1.14451e-05	0.0257318
SMCHD1	0.711788	1.14451e-05	0.0334113
CLCA1	-1.26359	1.26581e-05	0.050582
CEACAM7	1.79353	1.34731e-05	0.0435666
KCNE3	0.745176	1.51718e-05	0.0332483
AL590004.3	1.23259	1.55353e-05	0.05163
SLC17A4	0.866656	1.58751e-05	0.0349328
EGLN3	0.818405	1.58751e-05	0.0516821
HES1	-0.974832	1.67229e-05	0.0520303
APOL2	0.73006	1.69969e-05	0.0270316
DUSP1	-0.706884	1.72527e-05	0.0366163
PDGFB	1.01973	1.81062e-05	0.0332483
AC026250.1	1.12482	2.15007e-05	0.0467663
ZNF449	0.81803	2.26805e-05	0.0301388
SPRY2	-0.672863	2.48812e-05	0.0272282
LYPD1	1.27432	2.77582e-05	0.0564259
ANXA6	0.871984	2.99745e-05	0.0332483
TNFAIP8L1	-0.696307	3.4614e-05	0.0366211
MAFK	-0.671574	3.52327e-05	0.0310625
TRIM5	0.671551	3.52327e-05	0.0355333
NWD1	1.25268	3.52693e-05	0.0580182
KLF9	-0.678421	3.78509e-05	0.0447041
MYCN	0.787945	3.86094e-05	0.0301388
ZKSCAN4	0.807024	4.0803e-05	0.0301388
FRMD5	0.747743	4.10506e-05	0.0349328
MAOA	-0.806714	4.37716e-05	0.0589999
SLC2A3	0.696316	4.51025e-05	0.041588
ZNF610	0.815397	4.51293e-05	0.029148
TIPARP	-0.664577	5.07727e-05	0.0363301
CYP3A5	0.684088	5.51381e-05	0.0332483
GALNT10	0.689503	5.6072e-05	0.0497744
TENT5A	0.651463	5.65384e-05	0.0307205
AC020656.2	1.10622	5.82128e-05	0.0332483
RNF213	0.647066	6.83612e-05	0.0332483
KLF16	-0.760907	6.8917e-05	0.0621952
CTGF	-0.642191	6.8917e-05	0.0415983
BIK	0.846167	7.01255e-05	0.0621952
TNFSF10	0.644673	7.07902e-05	0.0332483
KBTBD7	0.727859	7.64331e-05	0.0366163
ZNF555	0.988769	7.77032e-05	0.0349438
IFIH1	0.67256	7.98544e-05	0.0332483
VLDLR	0.912647	8.43955e-05	0.0414564
PPP1R3B	0.715402	9.1695e-05	0.0643855
HERC6	0.640874	9.20268e-05	0.0611071
RBM43	0.765124	9.32558e-05	0.0332483
SERPINE2	0.63966	9.71585e-05	0.0332483
TRAF4	-0.64288	0.000106901	0.0361264
SLAMF6	1.32203	0.000108858	0.0653545
TRIM15	-0.727681	0.000113684	0.0399815
MAFF	-0.637812	0.000115758	0.0334113
CCNL1	-0.646225	0.000115758	0.0332483
SERTAD3	-0.856389	0.000121137	0.0664924
AL162582.1	0.772159	0.00013017	0.0447041
NR1D1	-0.627949	0.000130921	0.0332483
NKILA	0.949977	0.000130921	0.0354677
IER3	-1.30361	0.000130921	0.0670877
SRSF5	-0.643735	0.000136319	0.0332483
NRARP	-0.633507	0.0001401	0.0332483
CELP	-0.907045	0.000143174	0.0670877
LBH	1.12109	0.000157551	0.0575166
PHLDA2	-1.22931	0.000159455	0.0682112
ID3	-1.16533	0.000166907	0.0683628
ZNF408	-0.667749	0.000170098	0.0564259
ARG2	0.688933	0.000170204	0.0334113
LRRC66	0.823707	0.000172744	0.0349328
KPNA7	0.85241	0.000180651	0.0497744
ENO2	0.658967	0.000187071	0.0332483
SLC2A12	1.10204	0.000195723	0.07005
PELI2	1.21411	0.00020446	0.045645
ZBED8	0.750243	0.000223276	0.0332483
KLHDC7A	1.04444	0.000231949	0.0703812
IL1RN	1.11594	0.000243818	0.0708398
ADAM19	0.884891	0.000262635	0.0589999
NUAK2	0.617472	0.000299811	0.0334859
JUN	-0.640827	0.000299811	0.0447041
SPINK4	-1.52628	0.000318091	0.0743755
METTL7A	-0.624621	0.000369322	0.0763096
AC022028.2	2.33614	0.000399346	0.074611
AL358394.1	2.57759	0.000420162	0.0769101
ISM2	0.73172	0.000420817	0.0418725
IFIT1	0.744287	0.000424391	0.0682112
SAMHD1	0.607477	0.00046265	0.0384662
TRIM6	0.951486	0.00046265	0.0683628
CCR1	0.85169	0.000471691	0.0670877
SESN1	0.639469	0.000498276	0.041588
LAMC2	0.658253	0.000498276	0.0796717
WARS	0.640061	0.000514755	0.0797754
ANXA13	-1.1212	0.000514755	0.0511667
DAPP1	0.605512	0.000532317	0.0683628
LAMA3	0.591808	0.000543835	0.0637354
PER1	-0.815405	0.000630321	0.0468145
ZNF572	0.840376	0.000650229	0.0530317
STAT2	0.579612	0.000684185	0.0670877
ITGA5	1.12308	0.000703042	0.0425361
DEFA6	-1.27011	0.000726442	0.0591872
BLZF1	0.603143	0.000744515	0.0781863
ABCA13	1.07581	0.000746226	0.0855304
CENPA	-0.593048	0.000792773	0.0703812
CFB	0.803242	0.000897381	0.0871024
AC040162.3	-1.0798	0.000950616	0.0846974
OAS1	0.638486	0.000971195	0.0505587
HNRNPA1P33	1.00734	0.00100135	0.0884799
MANSC4	1.855	0.00104502	0.0511667
AEN	-0.5644	0.00109305	0.0425361
AXL	0.894474	0.00114357	0.090492
NEURL1	-1.62188	0.00117786	0.0653545
CTSL	0.663839	0.00117786	0.0590709
SHH	0.599073	0.00118514	0.046774
OR52K3P	1.44289	0.00118643	0.0489621
CHGA	-0.929003	0.0011994	0.0914632
IFIT3	0.65585	0.00119976	0.0503887
SAMD9	1.18922	0.00121972	0.0914632
LRP4	0.654732	0.00121972	0.0825184
KREMEN2	-1.17849	0.00121972	0.0914632
ADM5	-1.00404	0.00122172	0.0914632
SH3PXD2A-AS1	0.746121	0.00123535	0.0572431
SPATS2L	0.565046	0.00123535	0.045645
LINC01106	-0.663621	0.00127943	0.0921049
SPDEF	-0.888043	0.00131176	0.0564259
KIAA1324	-0.706527	0.00132741	0.0923466
OVOL1	-0.550121	0.00133443	0.0511667
ZNF225	0.847026	0.0013513	0.0905635
SMOC2	-0.619215	0.00135443	0.0602691
AC018647.2	0.6264	0.00135955	0.0653545
PRKRA-AS1	1.429	0.00136128	0.0580182
CRYM	-0.877941	0.0013613	0.0933394
BNIP3P4	1.08091	0.00141617	0.0505587
AC016876.2	-1.37433	0.00142699	0.0935843
NFIL3	0.56087	0.00146879	0.0538343
ZNF792	0.649966	0.00148991	0.0800241
AC245041.2	1.24948	0.00148991	0.0703812
BBS10	0.631255	0.00153983	0.0951334
AC016735.1	-0.824618	0.00158686	0.0951945
MIR22HG	-0.874184	0.00161162	0.0703812
PNRC1	0.551876	0.0016139	0.0749532
ENPP5	0.683472	0.00162402	0.0565585
DOCK3	0.964192	0.00167458	0.069318
NATD1	0.750515	0.00167458	0.0959497
BTNL8	-0.730132	0.00168434	0.0703812
L1CAM	0.817974	0.00169616	0.0959497
GADD45A	-0.887716	0.00170734	0.0959497
AC087588.2	-1.38366	0.00181229	0.0967898
THEMIS2	1.1153	0.00184235	0.0967898
SLC40A1	0.557325	0.0019135	0.0884799
PLD6	-0.603253	0.00193125	0.0535938
RNASEL	0.628449	0.0019393	0.0621952
TRPV1	0.680314	0.00201036	0.0743755
HDAC9	1.14589	0.00204082	0.0990445
TMEM8B	-0.659611	0.00206773	0.0631038
ALDH1A1	-0.535016	0.00207849	0.0670877
XAF1	0.641072	0.00208386	0.0993924
ZKSCAN3	0.625748	0.00213968	0.0650147
ZNF628	-0.620433	0.00218183	0.0583673
AC010422.6	0.716673	0.00229028	0.0701646
KDM3A	0.563214	0.0023175	0.0871024
FABP2	-1.19092	0.0024035	0.0961289
GBP1	0.574339	0.0024035	0.0589999
TBX3	0.537375	0.00240487	0.0683628
TNFSF9	-0.655539	0.00242106	0.089333
CALHM5	1.47991	0.00247045	0.0915666
STC1	0.899041	0.00252093	0.102749
LGALS2	-1.21234	0.00252899	0.102749
TMEM52	-0.865171	0.00256698	0.0922816
DSC2	0.682364	0.00268953	0.103914
CPS1	-0.746508	0.00272214	0.0935843
CXXC4	0.83586	0.00273496	0.104203
PNLIPRP2	-0.756215	0.00282734	0.104964
CACNA1C	1.58036	0.00283792	0.0769101
FYB1	1.36893	0.00293142	0.0611071
ATF3	-0.557762	0.00293142	0.0653545
C2CD4D	-0.933758	0.00293445	0.105806
CAV1	0.703511	0.00296016	0.0951945
MOAP1	-0.527488	0.00296016	0.0591872
GYG2	-0.580777	0.00306962	0.0586832
AC008012.1	-0.695678	0.00319572	0.0778963
CMPK2	0.521787	0.00334014	0.060577
ASMTL	-0.636403	0.00334014	0.0884799
CD68	1.25392	0.00339222	0.109918
NAB2	-0.542415	0.00339222	0.0583923
IGFL4	1.05355	0.00341246	0.0621952
TRIM69	0.538819	0.0034263	0.0650147
FCMR	-0.849575	0.00362327	0.0628408
USP18	0.523514	0.00368519	0.073266
KLK10	0.622429	0.00374865	0.110938
CYP4V2	0.554452	0.00387161	0.0797754
PEX12	0.647496	0.00392712	0.0631038
TLNRD1	-0.512393	0.00410415	0.0691811
CLIC5	0.568525	0.00412749	0.101628
RHBDL1	-0.876677	0.00422327	0.0890276
CREB3L1	-1.03878	0.00424463	0.0600045
ANGPTL4	1.00429	0.00424463	0.11237
MTUS1	0.523108	0.00450443	0.0923466
SMIM3	-0.520522	0.00453297	0.111843
DHRS2	0.652193	0.00455231	0.115391
ZNF197	0.546976	0.00463683	0.0825184
ADGRF1	0.662092	0.00463792	0.0701646
AC005674.2	-1.01238	0.00466013	0.0650147
RASGEF1B	0.630978	0.00468716	0.0621952
DCBLD2	0.55029	0.00496651	0.0936247
TTC30B	0.577811	0.00508716	0.0655182
STS	0.55143	0.00514184	0.0769101
IDS	0.518974	0.00522227	0.0967898
PARP14	0.626747	0.00536019	0.120371
AC084759.3	2.00333	0.00540928	0.105578
GABRA2	0.938827	0.00545218	0.120371
AP005901.1	0.603219	0.00545218	0.120371
SLF2	0.526928	0.00545218	0.120371
RNF223	-0.681063	0.00545218	0.120371
ACAT2	-0.541256	0.00545218	0.120371
PARS2	0.534653	0.00563152	0.0621952
SLC25A33	-0.706044	0.00563971	0.121327
FAM234B	0.743158	0.00571309	0.121529
CEMIP	1.09416	0.00593284	0.122132
ZNF575	-0.86993	0.00593284	0.0703812
RGL2	-0.535775	0.00601518	0.0921049
PFKFB4	0.539516	0.00602574	0.0967898
OAS2	0.629263	0.00627325	0.123642
RASSF6	0.611299	0.00627325	0.0988199
FAM198B	0.686127	0.00629661	0.123642
EDAR	0.85179	0.006413	0.123642
TBCEL	0.767983	0.00643899	0.0935843
HIST1H2AC	0.64647	0.00653012	0.124327
RAB20	-0.715498	0.00667929	0.124776
ZNF182	0.575092	0.00678809	0.0670877
ZFYVE26	0.535975	0.00678809	0.0871024
TPM1-AS	-0.939522	0.00682969	0.099544
KLK3	-1.25693	0.00683573	0.119845
C4orf54	0.985412	0.00683573	0.125758
CDKN1B	0.499574	0.00688849	0.0766062
BHLHE41	0.734492	0.00703656	0.0887022
SERTAD1	-0.984194	0.00703656	0.126407
Z83843.1	0.552746	0.00716657	0.102749
GTF2IP13	0.57764	0.00724212	0.0935843
TARID	1.10969	0.00730857	0.100176
SLX4IP	0.549825	0.00730857	0.126759
DNAJB1	-0.486286	0.00730857	0.0799461
PHLDA1	-0.587442	0.00736444	0.0670877
PLEKHO2	-0.533708	0.00740678	0.0664924
KRT6B	0.905781	0.00744528	0.104964
AC007485.2	0.670741	0.0074465	0.0877485
ZNF627	0.580637	0.00761645	0.0855304
SNAI1	-0.724709	0.0078348	0.0714642
AC011604.2	0.736946	0.00800039	0.100581
GABARAPL1	0.670174	0.00801621	0.0670877
ATF6	0.496491	0.00806041	0.130294
IFI44L	0.546053	0.0080694	0.130294
HEPACAM2	-0.897329	0.00838133	0.131494
REC8	-0.866418	0.00842235	0.131538
MAP3K14	-0.502807	0.0084814	0.0703812
AC004837.2	1.22349	0.00864235	0.0871007
ACO1	-0.491427	0.00879538	0.0743525
ZDHHC8P1	-0.716007	0.00916989	0.0990307
COL17A1	0.710337	0.00958733	0.134719
SLC16A3	0.502283	0.00989877	0.0871024
PARP12	0.479929	0.0101792	0.0832933
FBXL12	-0.511651	0.010211	0.0703812
IFI16	0.63062	0.0102852	0.136427
ZNF616	0.592471	0.0102852	0.128855
SOX4	0.49764	0.0102986	0.0769101
AL355315.1	3.51034	0.0103311	0.089333
AC026124.2	-1.03408	0.0103378	0.136427
PNPLA8	0.488508	0.0104808	0.102749
MKX	1.06313	0.0106561	0.100275
NUB1	0.487138	0.0107004	0.12337
MYBPC1	0.608504	0.0107687	0.0855304
HYAL3	-0.562017	0.0112318	0.0769101
BBS12	0.867634	0.0112349	0.139158
PDGFA	-0.480753	0.0114094	0.0995414
TUBB3	0.583584	0.0114745	0.116961
KCNG3	-0.5281	0.0114745	0.0936247
L3MBTL3	0.54122	0.0114856	0.128855
PRAL	0.53234	0.0115338	0.126759
LGALS9	0.47427	0.0117506	0.0815066
ZNF606	0.657673	0.0118043	0.0871024
SELENOP	0.675593	0.0119678	0.112543
GPRC5B	-0.484088	0.0119678	0.0796717
BIRC3	0.499545	0.0124402	0.0763601
YBX2	-0.530961	0.0128463	0.0830229
PLOD2	0.606606	0.0130795	0.143506
NT5C3A	0.57879	0.0131867	0.143708
TFAP2C	-0.492276	0.0134459	0.0769101
AMH	-0.618911	0.0136478	0.143974
ZNF2	0.604464	0.0136896	0.140953
MIDN	-0.46875	0.0136896	0.127099
PRRG4	0.465504	0.0141907	0.0871024
ZNF550	0.502599	0.0142499	0.112441
AXIN2	0.670804	0.0143008	0.145618
KLK6	0.526648	0.0143008	0.120687
BCL6	0.679986	0.0143008	0.145618
AC093010.3	1.1458	0.0144791	0.145618
CXCL10	0.834262	0.01488	0.146199
KLK12	-0.963259	0.0157319	0.13653
FAH	-0.497288	0.0160365	0.14787
FGFR3	-0.47371	0.0170638	0.112543
COQ10B	-0.469803	0.0171633	0.0914632
MLXIPL	-0.466741	0.0173216	0.102749
PXDC1	0.495233	0.0173315	0.132901
TLR3	1.53319	0.0177506	0.151461
AC060766.7	0.729409	0.0177506	0.143493
TSPOAP1	-0.741971	0.0178243	0.151461
PCYT2	-0.458203	0.0179838	0.132777
TNFAIP3	0.683625	0.0181214	0.152113
FGFBP1	-0.657189	0.0187731	0.153979
FGFR4	-0.451887	0.0187905	0.151047
IDI1	-0.476386	0.0188504	0.154206
GEM	-0.532628	0.0190845	0.143728
CXCL8	-0.590957	0.0195593	0.114521
EGLN3-AS1	2.08337	0.0197392	0.156732
ARL5B	-0.472952	0.0201186	0.142985
KBTBD6	0.506812	0.0201186	0.0871024
AC083862.2	0.843044	0.0203116	0.13653
G0S2	-1.34647	0.0207473	0.0959497
ALOX5	0.816951	0.0207473	0.0959497
AC131649.2	0.851259	0.0209603	0.109918
RNF186	0.878872	0.0209603	0.15848
TIMP2	0.447241	0.0209603	0.0959497
HSF4	-0.643481	0.0210064	0.15848
LINC02009	0.838849	0.0213514	0.102749
ADH6	-0.807498	0.0216561	0.159399
GRIP2	1.77912	0.0217498	0.159399
ZNF224	0.550151	0.0217498	0.159399
AC108134.1	-1.59332	0.0218469	0.0884799
CRYL1	-0.508348	0.0221102	0.160105
TRANK1	1.22324	0.0224961	0.161142
ZNF223	0.642322	0.0224961	0.15848
AC011446.2	-1.372	0.0226423	0.133435
MAP3K8	-0.521002	0.0228226	0.134719
MAPK8IP2	0.570758	0.0230706	0.129751
ATXN7L2	-0.800593	0.0231238	0.161985
ADAMTSL2	0.842812	0.0233185	0.141307
ZNF490	0.871022	0.0233185	0.162397
GALNT5	0.506903	0.0233544	0.122838
LEFTY1	-1.36785	0.0234033	0.143961
TNS1	1.0325	0.0238253	0.162681
MYO15B	-0.455152	0.0238253	0.162681
PRKG2	1.19532	0.0239059	0.136053
BTC	0.483048	0.024092	0.116198
SFXN3	0.483044	0.024092	0.142466
SP110	0.441098	0.0242189	0.143974
RNF126	-0.481885	0.0243317	0.163526
NDRG4	1.20961	0.0246763	0.14787
YEATS2	0.458317	0.0246763	0.115391
DEGS1	0.47242	0.0247804	0.0959497
MMP13	1.24066	0.0247804	0.110245
ARL13B	0.587749	0.0253789	0.14787
AC005865.1	1.14444	0.0255521	0.0993924
AC233699.1	0.714763	0.0262751	0.166636
HRASLS5	1.05817	0.0264013	0.103914
MIR221	-1.54225	0.0264013	0.120371
AC005144.1	-1.21808	0.0273861	0.100796
TLR4	0.9799	0.0273861	0.167528
CYP4X1	1.72848	0.0274503	0.167528
NKD1	1.5094	0.0277884	0.167528
PLAUR	-0.583701	0.0279657	0.167528
SARS2	-0.564049	0.0280241	0.167528
CACNA1H	-0.561173	0.0282	0.139158
ZNF385C	0.614779	0.0282	0.112858
CTSS	0.435207	0.02838	0.0951945
PIMREG	-0.502448	0.0285343	0.132471
PHLDB2	0.437304	0.0285343	0.110843
AL354707.1	0.583884	0.0285678	0.105865
NHLH1	-1.74634	0.0285678	0.167977
NME4	-0.442596	0.0286293	0.12249
AL158211.5	1.43633	0.0287367	0.139779
NT5DC2	-0.448744	0.028834	0.126427
PCLO	0.915081	0.0292041	0.114521
ARHGEF38	0.658585	0.029332	0.100796
SEC14L4	0.846757	0.0293473	0.168506
BRCC3P1	1.83489	0.0302335	0.169491
AKR1B10	-1.07127	0.0303795	0.169491
EPSTI1	0.433079	0.0306454	0.109918
MAT2A	-0.442167	0.0306494	0.0988199
COL9A3	-0.578313	0.0306494	0.169491
LINC00659	-0.937203	0.0306567	0.169491
ACTA2	-0.518404	0.0306567	0.126693
SLC22A3	0.429137	0.0308538	0.1095
SLC4A11	1.13044	0.0310378	0.110938
EFNA1	0.468325	0.0311143	0.169491
GGT1	-0.466849	0.0321553	0.132691
AC010883.1	-1.73062	0.0321553	0.137881
SNHG3	-0.760577	0.0321805	0.170014
LINC01145	0.612234	0.0321886	0.161238
SLC26A1	-0.871821	0.0325213	0.136427
LIPH	0.47647	0.0325213	0.170156
NEK7	0.459212	0.0327505	0.170156
AC021066.1	1.84951	0.0331815	0.170156
HCP5	0.424538	0.0332987	0.110843
SREBF1	-0.432186	0.0332987	0.12184
TNS4	-0.428155	0.0338426	0.170156
CCNB2	-0.426017	0.034308	0.170156
CUZD1	0.750367	0.034832	0.115391
DYNC2H1	2.06344	0.035175	0.170955
ARL4C	0.435179	0.035175	0.109918
SLCO5A1	0.694741	0.035175	0.170955
CHURC1-FNTB	-0.853871	0.0355971	0.170955
AC015813.6	0.474509	0.0356557	0.136427
PLAU	-0.525427	0.0361099	0.117643
FBXW9	-0.561478	0.0362458	0.170955
BRSK2	0.869435	0.0363211	0.134719
SP140L	0.43726	0.0365935	0.11237
PPFIA4	0.979389	0.0368909	0.128855
TRIM11	-0.429021	0.0368909	0.130926
AC009407.1	-1.69575	0.0368909	0.170014
CYLD	0.448006	0.0368909	0.15848
HCAR1	0.482012	0.0370197	0.151461
ADAM9	0.438469	0.0370197	0.170014
PHETA1	-0.424763	0.0373574	0.110843
EMP2	-0.451103	0.0373574	0.162681
ZSWIM3	0.47582	0.0373574	0.105865
PGF	-0.602531	0.0373574	0.170955
SPATA2L	-0.674933	0.0376258	0.170955
CALB1	0.636818	0.0378023	0.170955
TMEM200C	0.684495	0.0382985	0.170156
NUDT9P1	1.8528	0.0384609	0.126407
AP003392.4	0.772391	0.0384609	0.161985
C5orf56	0.575333	0.0384909	0.171554
OTC	-0.773427	0.0384909	0.126759
MAP3K1	0.426496	0.0384909	0.110938
CBX6	0.444759	0.0385023	0.171554
LRRC26	-1.37189	0.0385246	0.171554
JUND	-0.595325	0.0391108	0.171755
KLF6	-0.474413	0.0391523	0.171755
CBX4	-0.429717	0.0391968	0.120371
CDK11A	-0.457298	0.0391968	0.170955
AC022075.1	0.792901	0.0391968	0.171836
DTX3L	0.547932	0.0391968	0.171836
KIAA0319	0.473875	0.0391968	0.134719
AC108673.2	-0.725941	0.0392197	0.145618
BEX2	0.720909	0.0393421	0.172078
RAPGEF3	-0.60728	0.0393735	0.110938
ZNF827	0.708231	0.0393948	0.172202
PRAG1	0.456994	0.0408624	0.173882
SYT1	0.521484	0.0408752	0.149087
DSG4	0.686151	0.0419136	0.174702
GAS6	-0.436975	0.0422057	0.174865
FDFT1	-0.47739	0.0423174	0.149142
C3orf33	-0.519375	0.0427174	0.17506
PDE9A	-0.419231	0.0427858	0.170955
MVK	-0.431517	0.0433641	0.175385
GALNT4	0.468552	0.0436347	0.175385
ACSS2	-0.419491	0.0436347	0.121529
CAPN8	0.487188	0.0439549	0.141307
PPRC1	-0.426921	0.0439549	0.170868
TIMM44	-0.423144	0.0439682	0.170955
DUS3L	-0.442729	0.0440806	0.170955
MSANTD4	0.484074	0.0440806	0.142742
EPHX4	0.703833	0.044486	0.170955
NT5E	0.415681	0.0447882	0.143506
ZNF784	-0.654398	0.0448061	0.176545
AC007906.2	-0.497246	0.0449773	0.166744
AC010186.3	0.573851	0.04498	0.143736
CDK10	-0.479116	0.04498	0.176832
TMEM171	-0.504022	0.0456228	0.145618
EMP1	0.563538	0.046013	0.178323
OTX1	0.616496	0.0461737	0.145618
HOXD10	1.79134	0.0464802	0.170955
SLCO1B1	0.960921	0.0464802	0.124542
LINC02251	0.734298	0.0464802	0.123642
ADGRF5P1	1.39575	0.0467103	0.169491
RAB23	0.420811	0.04722	0.165758
AC024909.2	-0.92368	0.0472694	0.123642
ST7-AS1	-0.7139	0.0472694	0.179437
ST6GALNAC1	-0.457338	0.0472694	0.179437
AC007216.3	-0.842365	0.0472694	0.179437
PIK3IP1	0.432241	0.0474907	0.134719
TTC33	0.500295	0.0477942	0.170955
P2RY11	-0.494897	0.0477942	0.180152
YY2	0.569126	0.0478199	0.136053
GPR3	-0.948992	0.0478199	0.134719
CDHR1	-0.459006	0.0478199	0.170955
GPR37L1	0.561782	0.0478528	0.15848
CYSTM1	-0.407702	0.0480525	0.170955
LINC00520	1.4924	0.0485634	0.170955
RRS1	-0.455365	0.0489455	0.182148
RBBP6	-0.410677	0.0491986	0.170746
SELENBP1	-0.52721	0.0491986	0.182584
DHRS11	-0.49848	0.0493292	0.170955
LINC02086	0.485892	0.049858	0.183208
DHFR2	0.481238	0.0498989	0.167528
ZNF691	0.581702	0.0498989	0.183237
ASH1L-AS1	-0.582619	0.0502522	0.183773
BTN3A3	0.660359	0.0502669	0.184063
C1orf74	0.434421	0.0502669	0.126407
SECTM1	0.423039	0.0502669	0.12184
AP001107.9	-0.53332	0.0502669	0.170156
SPRY1	0.604791	0.0504002	0.184216
ALG14	-0.834977	0.0505154	0.184297
NOS3	-0.447251	0.0507408	0.125758
ZDHHC21	0.50761	0.0508675	0.169491
PCMTD1	0.42764	0.0510533	0.167528
CICP18	0.739809	0.0513774	0.180152
DSE	0.482565	0.0514747	0.139158
INPP4B	0.494531	0.0515907	0.170746
LINC02577	1.01377	0.0526248	0.126407
ZNF117	0.507995	0.0526606	0.186447
SZT2	0.434906	0.0526606	0.176545
TGFBI	0.660811	0.0534912	0.187161
GCAT	-0.712305	0.0535115	0.187161
LINC01376	1.38617	0.0543781	0.167134
IER3-AS1	-1.27434	0.0544889	0.187503
LINC00852	-0.765292	0.0546634	0.170955
UBE2C	-0.567041	0.0555001	0.188603
KCNMB4	1.45211	0.0557472	0.166951
HOXA5	0.441285	0.0557472	0.188943
ZNF823	-0.437983	0.0558629	0.139158
PIWIL4	0.486535	0.0565641	0.189566
PCK1	-0.628855	0.0566498	0.189594
WNK4	-0.480715	0.0567466	0.189616
CACNA2D2	-0.952229	0.0570343	0.18973
MYH4	0.835339	0.0574543	0.189922
FP236315.1	1.68551	0.0575597	0.184445
LCA5	0.928036	0.0584085	0.136053
CCRL2	-0.442685	0.0588158	0.132691
KAZALD1	-0.516205	0.0590582	0.191033
FAM160A2	-0.407232	0.0590943	0.163739
PRC1	-0.399508	0.0595875	0.155445
GATM	0.575344	0.0596747	0.191163
TOX2	-0.436261	0.059801	0.167528
MX1	0.428467	0.0598673	0.13653
UBA6-AS1	0.5574	0.0599483	0.134719
C1orf116	0.453978	0.0602947	0.192312
IGHG4	-1.22009	0.0603982	0.17506
SNORA59B	-1.39359	0.0603982	0.163526
MET	0.698056	0.0605848	0.192312
CHAC1	-0.414071	0.0609974	0.170955
FTX	0.436284	0.0611626	0.19291
HHLA2	0.450749	0.0612651	0.19296
TRAM1	0.397764	0.0614717	0.171755
CDCA3	-0.398405	0.0614717	0.187161
ADA	-0.60905	0.0615779	0.170955
AC019117.1	1.32669	0.0623922	0.14787
AC245041.1	1.52374	0.0625828	0.194726
AC107021.2	1.64651	0.0627444	0.167528
TUBB4B	-0.518522	0.0628361	0.169491
LAG3	-0.821582	0.0628361	0.194939
FZD9	-0.618344	0.0628361	0.17506
SH2B3	0.680454	0.0628361	0.194939
AL118516.1	-0.809129	0.0630369	0.169491
SNHG4	-0.448856	0.0635178	0.161286
MEAK7	0.527486	0.0650616	0.198263
MYPN	0.856015	0.0650616	0.145653
PPP1R18	0.446774	0.0650616	0.167528
UBASH3B	0.488293	0.0655649	0.1989
GSN	0.415078	0.0661798	0.1989
CYB5R2	-0.445239	0.0664517	0.15848
C2CD4C	-1.54178	0.0664517	0.145618
SLC6A20	0.585557	0.0664517	0.1989
GRHL3	0.735676	0.0664517	0.1989
SHANK3	0.792986	0.0664517	0.143736
KLF5	0.399575	0.066737	0.134719
UBE2L6	0.390043	0.0667782	0.175274
ZBTB34	0.423759	0.06704	0.199279
PRKAA2	0.924017	0.06704	0.149087
SLC9A3-AS1	-0.451173	0.0670521	0.156898
GSTM3	-0.64889	0.0671431	0.199448
ZNF416	0.429102	0.0672539	0.145123
CCDC69	0.603482	0.0676193	0.199576
ZNF391	0.87466	0.0676193	0.199576
KANSL3	0.398685	0.0678688	0.170156
AC022107.1	0.643916	0.0682256	0.14787
CUTALP	0.511126	0.068808	0.200412
SULT1A2	-0.701839	0.068808	0.200412
MSX2	0.399743	0.0688502	0.141803
GOLPH3L	0.394824	0.0691996	0.14787
ZNF181	0.443706	0.069396	0.14787
ZNF697	0.455893	0.0695635	0.14787
ATL1	0.677797	0.0700231	0.141664
TOMM40	-0.398742	0.0700231	0.178838
TH	-1.0074	0.0704552	0.201705
MYH15	0.684837	0.0704552	0.14787
FAM171A1	-0.406412	0.0705291	0.186328
NOP16	-0.573674	0.0705562	0.201905
GRPEL1	-0.390509	0.0705562	0.145618
FGF23	-0.728627	0.0705562	0.186865
PIM1	-0.39409	0.0705609	0.139212
HUS1B	-1.71263	0.0706595	0.202209
NAPEPLD	0.39539	0.0709467	0.14787
TDG	-0.3938	0.0709467	0.141307
AL133367.1	0.764615	0.0709467	0.176064
GNB5	0.480814	0.0709467	0.14787
KLHL24	0.488683	0.0709467	0.202507
CELSR1	0.441786	0.071089	0.168506
APOL4	1.15813	0.0711706	0.170955
POU2F3	0.728485	0.0715476	0.141512
USP25	0.420222	0.0722869	0.173882
TRIM66	0.546376	0.0724046	0.203821
MNT	-0.465221	0.0725904	0.164787
ZNF624	0.821604	0.0726622	0.159377
PLEKHG7	0.699739	0.0726622	0.170955
CDYL2	0.594502	0.0727353	0.170955
TMPO-AS1	-0.40803	0.0727353	0.185609
REEP4	-0.389213	0.0727353	0.173882
AC243960.7	-0.909446	0.0728347	0.143974
LINC00865	0.900558	0.073298	0.158644
PRKCQ	0.837774	0.0733559	0.169491
CCNB1	-0.430013	0.0733559	0.205134
HELZ2	0.723903	0.0733559	0.205134
FOXJ1	-0.896001	0.0736018	0.15848
LINC00239	-0.655164	0.0737562	0.205544
ODC1	-0.398194	0.0739009	0.176545
HIF1A-AS2	1.39579	0.0739397	0.178822
AL135905.1	-0.480777	0.0739397	0.170014
C3orf62	0.461962	0.074105	0.147037
MUC20	0.391848	0.0748777	0.15848
SLC17A9	-1.01558	0.0750717	0.162681
RNF39	-0.535203	0.0750717	0.189616
BMF	0.511448	0.0751396	0.207259
GLYCTK	-0.487911	0.0752715	0.207259
ISX	-0.454395	0.0752715	0.160105
AC114488.1	0.712724	0.075325	0.207259
IP6K2	-0.382569	0.0753374	0.191163
LINC00641	-0.528092	0.0760817	0.170868
HIST1H2BD	0.560932	0.0761656	0.207808
STON1	-0.950161	0.076504	0.171755
ZNFX1	0.74508	0.0766489	0.207808
DGAT1	-0.394103	0.0766943	0.174343
DHRS9	0.515964	0.0766943	0.187261
OXER1	-0.538147	0.0766943	0.20818
PRDM1	-0.652772	0.0766943	0.20818
TRIM31	0.383291	0.0766943	0.14787
C2orf42	0.521596	0.0766943	0.162681
EGR4	-1.20847	0.0766943	0.16968
MIR34AHG	0.662645	0.0766943	0.164031
CA8	-0.542139	0.0767089	0.169491
CFAP45	-0.736527	0.0767139	0.192312
GTPBP6	-0.567968	0.0767139	0.20847
SLC29A4	-0.432406	0.0768166	0.20847
TCAF2	0.865723	0.0776624	0.169491
UTP3	-0.522286	0.077702	0.208533
APOL6	0.578844	0.0778063	0.208533
UGT1A8	-0.67129	0.0778837	0.207259
AKAP8L	-0.390321	0.0779184	0.170955
RPRML	-0.814405	0.0779809	0.208533
PERP	0.481208	0.078978	0.170014
LUCAT1	0.806454	0.078978	0.163526
NR4A3	-0.714453	0.078978	0.184782
SLC20A1	-0.384185	0.0791024	0.16619
IQCN	0.814142	0.0792499	0.168506
TLDC2	-0.45645	0.0794991	0.170156
TYSND1	-0.463893	0.0802789	0.211043
L1TD1	-0.671185	0.0803635	0.162681
AL583827.1	0.532816	0.081166	0.170668
AL603750.1	0.613214	0.0816087	0.201705
JAK2	0.644003	0.0816087	0.212054
TNFRSF12A	-0.384918	0.0818591	0.212054
HAAO	-0.385579	0.0818859	0.212054
IRAK2	0.380472	0.0821307	0.151461
RXFP4	-0.694329	0.0821422	0.212236
AC099550.1	0.799308	0.0821422	0.158046
ATOH1	-0.573326	0.0821422	0.212236
MVD	-0.700687	0.0824636	0.212546
RASA4B	-0.490716	0.0825639	0.169491
CHST13	-0.899194	0.0826458	0.171554
NEXN	1.20062	0.0827823	0.170955
TNFSF15	0.56763	0.0828495	0.212579
GULP1	0.760953	0.083348	0.212579
TPBG	0.606368	0.083426	0.192312
FGF2	0.912784	0.08352	0.178323
STC2	0.582402	0.0837392	0.212579
OAS3	0.82667	0.0837507	0.212579
SQLE	-0.374397	0.0842003	0.208533
PALD1	0.382404	0.0842003	0.163526
REPS2	-0.427331	0.0842295	0.212963
U62317.1	1.17572	0.0845817	0.213217
ZNRD1ASP	0.748974	0.0845817	0.213217
FBXL4	0.379862	0.0850359	0.190508
WDR89	0.382926	0.0850432	0.15848
TLE4	0.450287	0.0851239	0.208533
RAMP2-AS1	-0.769309	0.0852722	0.189045
KRTAP2-3	-0.729548	0.0858136	0.214611
TUBB2A	-0.384504	0.0858136	0.207808
C11orf24	-0.555899	0.0860811	0.214653
EHD2	0.54618	0.0864123	0.190074
MAP2K3	-0.380654	0.0865702	0.168506
ZNF230	0.558445	0.0865702	0.174865
AC021534.1	1.40541	0.0865702	0.192312
AC003102.1	-0.821296	0.0869634	0.215562
AC073957.3	0.429208	0.0869634	0.215562
CEBPA	-0.497305	0.0869634	0.215562
CDC20	-0.446211	0.0869634	0.215562
AC093157.2	-1.09294	0.0869634	0.167619
PCCA	-0.422959	0.0870089	0.215562
CCPG1	0.389599	0.0872006	0.205134
FERMT3	-0.956483	0.0872475	0.167528
NFS1	-0.381973	0.0880104	0.170955
ETV3	-0.444151	0.0880104	0.216148
SLC39A2	-0.619533	0.0880185	0.216148
AC004264.1	-1.15834	0.088119	0.216148
FAM200A	0.40211	0.0882552	0.161928
GBP4	0.84409	0.0885433	0.208703
ARHGEF18	0.378278	0.0885433	0.190508
TSC22D1	0.371049	0.0885433	0.200412
AC025181.2	-0.802164	0.0885849	0.216811
LINC00346	0.538216	0.0889813	0.178822
CDCA4	-0.373929	0.0890642	0.164787
LNCAROD	0.590461	0.0890642	0.163526
DNAJB4	0.550378	0.0894253	0.170955
ZNF594	0.680364	0.0903744	0.217572
ANXA1	0.385595	0.0905085	0.217572
SRGAP1	0.499025	0.0908254	0.217666
PARD6B	-0.374303	0.0912546	0.158853
AL390719.2	-0.994027	0.0916439	0.218657
GALC	0.431695	0.0918576	0.169491
PRRX1	1.39697	0.0918576	0.169491
TSSK6	0.655563	0.0923719	0.167528
ZNF532	0.625532	0.0923825	0.170955
PCCB	-0.369227	0.0924471	0.212579
OSR2	0.452092	0.0925446	0.167528
UGT1A10	-0.494762	0.0928713	0.220239
NOD2	1.17191	0.0932231	0.168506
PIF1	-0.486716	0.0932231	0.220239
SLC2A5	-0.766268	0.0933892	0.168506
ZNF786	0.4121	0.093615	0.171039
ASRGL1	-0.390282	0.0938	0.170955
PTPRH	0.443411	0.0938615	0.208533
DLL1	-0.522478	0.0944026	0.170955
VCPIP1	0.529032	0.0944026	0.220924
C10orf99	-0.524737	0.0951037	0.221371
ZCCHC2	0.392258	0.0951037	0.1989
KLF7	0.870101	0.0951037	0.220937
ZNF503	0.372009	0.0951037	0.170014
KNG1	-0.594507	0.0951037	0.164031
TIFA	0.409369	0.0951037	0.167528
ZNF787	-0.442944	0.0953336	0.221552
AMPD3	0.577622	0.0961297	0.171554
APOLD1	0.446048	0.0963955	0.163526
PARP11	0.437742	0.0963955	0.204094
IGFBP1	0.65568	0.0963955	0.170746
PIWIL2	0.514649	0.0966916	0.179437
PRRT1B	-0.551664	0.0966916	0.222553
AC091806.1	1.13962	0.0970062	0.215562
PLAGL1	0.415939	0.0971428	0.222741
LPXN	0.463638	0.097312	0.170746
HPDL	-0.380001	0.097312	0.222805
VPS37B	-0.366337	0.0973671	0.170955
SGK2	-0.367941	0.0977896	0.184782
GDAP1	0.644986	0.0983033	0.167528
LHFPL3-AS2	-0.658498	0.0987221	0.222834
ZSCAN20	0.513427	0.0988814	0.207808
RASSF10	0.373953	0.0988814	0.170746
LINC02604	0.41778	0.0989511	0.170955
CIDEC	-0.597172	0.0993392	0.168506
IGIP	0.44328	0.0993392	0.174343
ENTR1	-0.389175	0.0993392	0.222834
SLC9A3R1	-0.362428	0.0993392	0.199576
LMLN	0.786868	0.099453	0.222834
HERC5	0.538439	0.099453	0.222834
SMAD7	0.459145	0.0994775	0.168506
TTL	0.374263	0.0999468	0.18854
RAB4A	-0.387373	0.100055	0.167528
BATF2	0.36527	0.100162	0.176355
AC068888.1	-0.463635	0.100259	0.170955
RABGAP1L	0.375904	0.100289	0.170014
CLDN4	-0.494916	0.100289	0.223177
CITED2	0.379744	0.100842	0.170955
ZNF302	0.385368	0.100895	0.170955
FAM85B	-1.60983	0.101675	0.167684
H2AFX	-0.445342	0.101675	0.224747
ULBP2	0.557436	0.101844	0.224949
COLCA1	-0.621096	0.102071	0.225066
HBA2	-0.713003	0.102095	0.225066
CCDC87	1.37255	0.102505	0.190074
PAX4	-1.00148	0.103344	0.189045
ARHGAP31	0.935097	0.103344	0.22569
NR0B2	-0.579326	0.103371	0.22569
PARP9	0.39633	0.103759	0.169491
PMAIP1	-0.374668	0.104061	0.171836
LENG9	-0.456411	0.104727	0.226549
NCSTN	0.373247	0.104727	0.226549
DOCK5	0.391647	0.105069	0.20847
RASGRF1	1.62525	0.105069	0.226549
MIA2	0.36443	0.10517	0.171554
PMS2P1	-0.40466	0.10517	0.202507
COASY	-0.435775	0.106965	0.228043
PRELID2	-0.372019	0.106965	0.189566
AQP5	-0.526669	0.107631	0.228477
AL133216.2	0.543002	0.107848	0.173689
MMP28	-0.570372	0.107848	0.224442
SMTN	-0.375538	0.108323	0.210927
FOXQ1	0.373522	0.108323	0.229084
KRTAP5-AS1	0.736701	0.108415	0.229147
APBB3	0.54447	0.108678	0.182584
AC007406.5	0.43463	0.109886	0.17524
TRIB3	-0.383868	0.110111	0.194939
FAN1	0.391071	0.11051	0.222741
PTPRO	-0.371364	0.110603	0.190074
SLFN5	1.0121	0.111024	0.231933
BIRC5	-0.460847	0.111172	0.231963
ARGLU1	-0.379079	0.111172	0.18854
AMACR	0.360627	0.111256	0.170156
PCSK9	-0.422195	0.111976	0.170955
ANXA3	0.400439	0.112027	0.232035
CNFN	-0.836406	0.112027	0.232035
SOX12	-0.373179	0.112027	0.18575
METAP1D	0.461464	0.112459	0.194195
ORAI2	0.534861	0.112459	0.232035
BYSL	-0.36438	0.112749	0.217141
ARHGEF40	-0.373492	0.112929	0.175385
NEURL3	0.645775	0.113029	0.232275
NEBL	0.590344	0.113374	0.232565
CDC42EP5	-0.666063	0.113642	0.232762
PTGER2	-0.604942	0.113709	0.182653
AL161431.1	0.355221	0.113957	0.171755
ZNF549	0.371447	0.113957	0.222834
KLK14	0.703298	0.114531	0.1989
IGSF9	-0.364504	0.114531	0.172716
WDCP	0.482691	0.115236	0.233573
FAM76A	0.4181	0.115267	0.170955
SRSF2	-0.387991	0.115543	0.233743
ZEB1-AS1	1.15134	0.115562	0.170955
DUSP18	0.39074	0.115704	0.196425
SUOX	-0.365867	0.116702	0.173882
SLC39A5	-0.426584	0.116702	0.23487
AC027117.1	0.838171	0.116942	0.235046
TTC30A	0.410288	0.117265	0.199673
ZNF93	0.538356	0.117649	0.235646
ZNF674	0.635925	0.117733	0.235646
AL135910.1	1.23926	0.117845	0.179437
GBP3	0.370938	0.117845	0.173882
WDR77	-0.357486	0.118282	0.179671
PCDHB14	0.422436	0.118352	0.175385
RAB37	-0.448737	0.118568	0.200412
RMI1	0.416729	0.119194	0.236078
STAT1	0.40145	0.119308	0.17506
FASN	-0.363171	0.119308	0.177338
LRFN4	-0.369907	0.119423	0.222831
SCGB2A1	1.55386	0.119629	0.236431
SLC6A9	0.649903	0.119629	0.236431
LINC01355	0.98159	0.119643	0.236431
DANCR	-0.503347	0.119643	0.236431
RAD9A	-0.41398	0.119854	0.236472
ETV4	-0.369538	0.120098	0.199279
ZNF501	0.681452	0.120098	0.180152
NXT2	0.358557	0.120425	0.207808
AC008115.3	0.720994	0.120425	0.189922
LINC01123	-0.366195	0.120425	0.176064
GTPBP2	0.351223	0.120425	0.175274
AL845472.1	0.517705	0.120986	0.175385
SLCO1B7	0.793878	0.121382	0.237976
TSTA3	-0.387635	0.121628	0.238154
AC008622.2	-0.594713	0.121799	0.238159
AURKB	-0.467888	0.121983	0.238159
ZNF397	0.415259	0.122635	0.191123
RN7SL600P	-1.58166	0.122885	0.176545
AGR3	-0.716283	0.123117	0.239315
CLN3	-0.450927	0.123316	0.239444
AFAP1L2	0.709848	0.123621	0.184782
QPCTL	-0.496767	0.124164	0.239886
CASP5	1.01418	0.124164	0.1989
ATP8A1	0.62101	0.124535	0.239975
SNTA1	-0.398001	0.125371	0.200412
KCNV1	0.401827	0.125663	0.187243
AL163953.1	1.44835	0.125764	0.240527
ANKRD31	1.24836	0.125764	0.232035
TROAP	-0.455151	0.125851	0.240527
HLA-K	0.414336	0.126199	0.232176
CCNG2	0.487996	0.126258	0.240622
AC068792.1	-1.01668	0.126382	0.1989
FOXO3	0.430904	0.126382	0.240769
LINC01124	0.423417	0.126616	0.176023
ANO9	-0.411448	0.126931	0.240898
AP001273.2	3.94915	0.127698	0.240898
HAUS8	-0.51452	0.127939	0.240898
MUC20P1	0.707273	0.128145	0.240898
PPIF	-0.34593	0.128821	0.229858
OR5AS1	0.62777	0.128828	0.201113
DPP10-AS1	-0.592556	0.128828	0.240913
DDX28	-0.353166	0.128864	0.240913
ELK3	0.403006	0.130108	0.189922
NUF2	-0.359553	0.130123	0.222894
AC130650.2	-0.885775	0.130259	0.226549
N4BP1	0.370348	0.130634	0.18575
FAM122C	0.42162	0.130929	0.191139
ADSSL1	-0.953708	0.130929	0.24187
TRIM73	-0.723387	0.130929	0.202547
TXK	0.867634	0.130929	0.182148
ZNF607	0.428546	0.131277	0.221679
N4BP3	0.420153	0.131284	0.212054
HMGN3-AS1	0.507896	0.131866	0.220239
ATP1B1	0.384957	0.132084	0.179437
NQO2	-0.370568	0.132084	0.242042
CORO2B	0.759334	0.132086	0.205134
AC026401.3	-0.589924	0.132086	0.242042
FDPS	-0.523686	0.132086	0.242042
HSD17B2	0.4949	0.132086	0.216148
CR392039.4	0.725388	0.132086	0.242042
POMZP3	-0.365516	0.132086	0.214611
SLC6A4	-0.751429	0.132086	0.242042
HES6	-0.751065	0.13235	0.242042
RUVBL2	-0.421388	0.13235	0.242042
PPM1K	0.805993	0.13235	0.242042
AC107959.1	1.00682	0.13235	0.232035
TNFRSF13C	-0.523932	0.13235	0.199498
THEG	-0.982426	0.13235	0.242042
AKAP5	0.402678	0.13235	0.242042
AC107959.3	0.621219	0.13249	0.210927
CLCF1	-0.370656	0.132917	0.193358
QSOX1	0.393894	0.132942	0.242481
MAOB	0.551595	0.133324	0.1989
AC024592.3	-0.836117	0.13441	0.222894
BAIAP2L2	-0.351901	0.13441	0.222834
FGL2	1.10589	0.13441	0.201253
AC012513.3	0.645153	0.13441	0.243813
IL1RAP	0.443874	0.13441	0.216811
P4HA1	0.357147	0.13441	0.201705
CYP24A1	1.1193	0.13441	0.201172
ST20-AS1	-0.46747	0.13441	0.192437
NCALD	0.557527	0.13441	0.222894
ICAM3	-0.396055	0.134541	0.226793
GTPBP4	-0.349097	0.134541	0.241201
NDRG1	0.343694	0.134541	0.225098
IRS2	-0.345229	0.134541	0.187295
COQ8A	-0.364849	0.134849	0.244745
SCARNA12	-0.612247	0.134849	0.220635
SLC5A8	0.793078	0.135188	0.208533
SLC50A1	-0.464172	0.135303	0.245366
DRD1	1.38649	0.135303	0.222834
CALCOCO1	0.569338	0.135925	0.245679
KCTD21	0.587927	0.135925	0.20847
LINC02159	0.769634	0.135925	0.245679
ZFP1	0.47036	0.136393	0.245725
KLF4	-0.343479	0.136393	0.226549
ATM	0.434356	0.136517	0.189922
SNORD14A	-0.962483	0.136517	0.245725
ZNF674-AS1	-0.444973	0.136645	0.205134
SLC25A35	-0.516713	0.136976	0.186328
MIRLET7BHG	-0.641676	0.136976	0.233573
VSIR	0.520878	0.136976	0.191139
B9D1	-0.416344	0.136988	0.245725
MIR210HG	0.598392	0.136988	0.245725
C19orf57	-0.437362	0.137159	0.232035
TESMIN	-0.418249	0.137159	0.245867
BTN2A3P	0.506746	0.137341	0.202944
UCA1	0.365028	0.137341	0.1989
IDH2	-0.375363	0.137608	0.216811
SCRN2	-0.484299	0.13763	0.245951
PQLC1	-0.445855	0.13763	0.245951
BTN3A1	0.763585	0.13779	0.245952
PPL	0.490012	0.13779	0.245951
MELTF	0.344443	0.13779	0.187503
BAG4	0.368918	0.13779	0.218657
PSORS1C3	0.96429	0.13779	0.245951
PUF60	-0.361396	0.13779	0.245951
ABTB2	0.410732	0.13779	0.245951
NRIR	1.02084	0.13779	0.187503
OPTN	0.34643	0.13779	0.211206
ZFP3	0.526589	0.13779	0.245952
RCBTB2	0.678657	0.137848	0.217572
MID1IP1	-0.350784	0.138307	0.216148
ZNF322	0.349026	0.138773	0.222227
PARP8	0.75571	0.138878	0.24657
GBP5	1.04707	0.139104	0.212579
MFSD3	-0.712166	0.139124	0.246732
FAM171A2	-1.01416	0.139159	0.210322
MDM1	0.416251	0.139159	0.207259
PRRG1	0.379768	0.139159	0.242794
CLN8	-0.416169	0.139159	0.1989
SLC25A6	-0.34213	0.139263	0.212642
MAGED1	-0.388627	0.140303	0.232035
ECI2	-0.491501	0.140376	0.248264
PHKG2	-0.407524	0.14061	0.248424
PTGDS	-1.16873	0.140671	0.213297
KCNJ14	-0.46971	0.140671	0.248667
MBNL1-AS1	-0.452016	0.140671	0.208533
C10orf91	-0.783858	0.140688	0.214611
BLNK	-0.377585	0.14166	0.222834
AC073548.1	-0.579502	0.142023	0.249187
WDR72	0.672165	0.142145	0.201705
FILIP1L	0.938668	0.142145	0.249381
DNMBP	0.347168	0.142145	0.1989
HHLA1	0.368175	0.142347	0.194726
FAM155B	0.360509	0.142852	0.220937
TPP1	0.3532	0.142969	0.205544
PARVB	-0.3498	0.142969	0.240527
DKK1	0.37076	0.142969	0.205799
SLC16A4	0.381729	0.142969	0.230667
PADI3	-0.836756	0.142969	0.207808
SLC25A1	-0.488022	0.142969	0.249618
SEPT1	-0.804689	0.142969	0.249618
QARS	-0.343439	0.142969	0.222834
CACNB4	0.789755	0.143423	0.249618
POF1B	0.395328	0.143423	0.222834
BMS1P1	0.459048	0.143423	0.249618
COMT	-0.364655	0.145325	0.250049
SLC39A4	-0.657521	0.145325	0.250049
FCGBP	-0.844633	0.146288	0.250244
AP001972.5	-0.345997	0.14653	0.202944
FAM167A	1.32881	0.146662	0.24657
RPL41P2	-0.789593	0.147782	0.251208
DDR1	0.335707	0.147782	0.227632
KANSL1	0.416268	0.147968	0.251319
TMPRSS2	-0.339407	0.147978	0.202528
NBPF1	0.4878	0.148118	0.251524
AC010186.2	0.579393	0.14859	0.228552
ECE1	0.347819	0.148875	0.232035
GIMAP2	0.489312	0.149027	0.202944
AC093673.2	-1.02361	0.149222	0.240898
ASB1	-0.443535	0.149309	0.25187
ECH1	-0.335666	0.149309	0.220239
CARD11	0.406373	0.149656	0.207808
CYTH2	-0.339077	0.149656	0.222834
DDX5	-0.352052	0.149656	0.201253
CELSR3	0.419303	0.149656	0.212579
RNF111	0.375851	0.149656	0.240622
KIFC1	-0.339952	0.149656	0.201253
MAP3K11	-0.376822	0.149674	0.252582
EIF5AL1	-0.550585	0.14981	0.252582
MAPK8IP1	0.574535	0.150187	0.222831
EVPL	-0.353	0.150192	0.216148
EPG5	0.384428	0.150192	0.252755
AC004080.3	2.26562	0.150661	0.252949
POGZ	0.467655	0.150898	0.253108
COBL	0.359364	0.151182	0.253388
ERO1A	0.337932	0.151182	0.208533
FSTL1	0.515638	0.151443	0.245725
TENM3	0.758492	0.1517	0.250049
ADRA2B	-1.00619	0.152959	0.222894
DOK7	-0.53187	0.152959	0.247397
AC090181.2	-0.655078	0.152959	0.254557
CASP8	0.33922	0.152959	0.225893
HOXA3	0.420723	0.152959	0.254557
RFLNA	-0.516102	0.153164	0.254979
SLC28A2	-0.91286	0.153747	0.254997
HIST1H3E	0.52959	0.154178	0.202507
F8	0.597876	0.154361	0.212579
AL135999.3	-0.497236	0.154805	0.237068
SMIM5	-0.703464	0.154952	0.256333
GAL3ST4	0.425627	0.155923	0.207259
KLHL5	0.36042	0.156877	0.249618
AL606760.1	0.678525	0.156877	0.220239
ARHGAP29	0.555392	0.157464	0.257509
APEH	-0.342316	0.157912	0.245725
AC118344.2	0.526161	0.158626	0.210322
GJA3	0.506205	0.160745	0.207259
LINC00513	-0.517902	0.160745	0.259849
DDR2	1.04012	0.161428	0.216811
MT-TV	1.44094	0.161428	0.215562
AL353743.1	0.906164	0.161868	0.260625
METTL7B	-0.330069	0.161957	0.221712
SLC25A5	-0.410666	0.161957	0.260625
URAD	-0.619985	0.162757	0.261293
POT1	0.388416	0.162795	0.233573
ERCC2	-0.343543	0.162942	0.212054
ZNF214	0.503482	0.163662	0.257888
SPTBN5	0.705801	0.16386	0.2619
IPO4	-0.340105	0.164081	0.220239
AP006621.3	-0.534467	0.164118	0.2619
RNF122	0.437557	0.164786	0.212054
USP53	0.650053	0.165559	0.262749
AC060766.1	0.859595	0.165643	0.262749
CLTRN	0.549726	0.165643	0.262749
NEDD4	0.389008	0.165776	0.262808
LENG1	-0.593241	0.166054	0.262886
RNF146	0.345977	0.166054	0.207808
TECR	-0.368847	0.166086	0.262886
RTN4IP1	-0.558151	0.166143	0.262886
KCTD12	-0.688996	0.166204	0.262886
AC245060.5	0.64902	0.166291	0.262929
EVI2B	1.01058	0.166291	0.212236
PAM	0.332433	0.166402	0.215626
EPHB3	-0.446799	0.166402	0.212579
NPAT	0.357748	0.166557	0.242042
AP000439.2	0.346133	0.166798	0.228094
VCPKMT	-0.483971	0.166798	0.263553
ZNF33B	0.378109	0.166798	0.260002
DLL3	-0.940487	0.166798	0.262929
AC012615.1	-0.73132	0.167089	0.263906
ZNF239	0.405091	0.167089	0.216811
ETHE1	-0.430291	0.167089	0.263906
RBFA	-0.363703	0.167356	0.25187
AGMAT	-0.330168	0.168693	0.212579
MIR222HG	-0.938088	0.1688	0.265086
CD55	0.33058	0.1688	0.222834
NHS	1.00589	0.168877	0.265186
AP002387.1	-0.48768	0.168877	0.249618
ZNF710-AS1	-0.3958	0.168889	0.213874
Z99129.3	0.995365	0.169169	0.220239
ADGRE1	0.800717	0.169351	0.241116
AC009309.1	-0.880926	0.169613	0.212579
C19orf66	0.336999	0.169613	0.221984
AC021218.1	0.625594	0.169613	0.26564
GJB1	-0.434365	0.170648	0.266331
SWT1	0.671767	0.171257	0.266648
BCL2L12	-0.527327	0.17146	0.266648
ACOT1	-0.345436	0.17146	0.240913
MATN2	-0.615706	0.17146	0.23588
CD2AP	0.330927	0.17146	0.222805
P4HA2	0.339484	0.17146	0.232762
ZNF711	0.367592	0.17146	0.266648
ZHX2	0.336385	0.17146	0.231933
COL7A1	1.40653	0.17146	0.266648
NRAV	0.370825	0.17146	0.217572
RIMKLA	0.525374	0.17146	0.216811
PNPT1	0.328926	0.17146	0.212579
PPP2R5B	0.461161	0.17146	0.212579
NUDT4	0.339478	0.171477	0.211973
SIDT1	0.587521	0.171477	0.266865
TRA2B	-0.332249	0.171499	0.241116
HIVEP3	0.466734	0.172077	0.232035
PLEKHH3	-0.549742	0.172077	0.267468
AL161772.1	-0.423319	0.172849	0.267747
TLR6	1.30239	0.172849	0.222227
BRICD5	-0.70904	0.173061	0.267825
ATG16L2	-0.390452	0.173061	0.250244
AC121757.1	1.09459	0.173061	0.23588
AC245297.3	0.599397	0.173061	0.220924
OTUD1	0.332507	0.173061	0.249618
FAM189B	-0.328237	0.173081	0.222894
LINC00526	-0.416532	0.173229	0.235646
PLAG1	0.947498	0.173229	0.268579
MGAT4A	-0.343785	0.173229	0.240527
CDCA5	-0.324664	0.173356	0.2619
AL591178.1	-0.935917	0.174076	0.269045
HEXA-AS1	0.950075	0.176332	0.217572
AL391422.4	0.521389	0.176499	0.217572
TMC6	-0.377069	0.176907	0.271123
ARVCF	0.400572	0.176907	0.222834
WNK2	-0.350801	0.177754	0.217572
CCDC198	0.933833	0.17776	0.2718
SPC24	-0.449807	0.178427	0.272336
ZFYVE1	0.404383	0.179072	0.220239
IL6R	0.535649	0.179637	0.272921
AL606534.4	0.77729	0.179766	0.220937
PRMT1	-0.327185	0.179766	0.22765
AL391056.1	0.670654	0.180209	0.240527
RASL11B	1.16803	0.180461	0.220937
PADI2	-0.473536	0.180461	0.273182
PEAR1	0.751558	0.180495	0.240898
WDFY4	1.30717	0.181077	0.273578
LRRC58	0.336798	0.181226	0.26564
ZNF175	0.777267	0.181744	0.27405
FLYWCH2	-0.529084	0.182711	0.274404
AL024508.2	-0.609358	0.182711	0.274404
C22orf46	0.341969	0.183164	0.22569
MYO1A	-0.3825	0.183625	0.275286
AC091132.3	0.675724	0.183852	0.275335
ERVE-1	0.725013	0.184036	0.266865
AC012467.2	0.449726	0.184253	0.220635
GJB4	0.384122	0.184253	0.237068
HMGCS1	-0.319889	0.18503	0.222834
CSF1	0.671517	0.185176	0.22569
REG4	-0.320884	0.185225	0.239827
APOL3	0.717581	0.185225	0.22569
DCUN1D4	0.417081	0.185225	0.222834
TRMT12	-0.378351	0.185514	0.236472
AC005089.1	-0.617767	0.1856	0.25448
SSBP4	-0.516269	0.18645	0.277548
MYO5A	0.806786	0.186468	0.277548
TRAP1	-0.319813	0.186552	0.242042
BRIX1	-0.45612	0.186765	0.277548
A4GALT	0.871038	0.187452	0.277548
KCTD5	-0.32437	0.187452	0.22569
AP002360.1	-0.59664	0.187452	0.277548
LINC01315	-0.583396	0.187861	0.277548
ZSCAN26	0.381199	0.187861	0.245951
KIF12	-0.446904	0.188272	0.27755
LYAR	-0.441644	0.188568	0.27755
AC104506.1	-1.81048	0.188659	0.27755
HMG20B	-0.457093	0.188784	0.27755
SERPINA3	1.11212	0.188856	0.222834
ARHGEF37	0.450207	0.188856	0.222834
ZNF615	0.497469	0.188943	0.277673
ABHD17A	-0.543681	0.188943	0.277673
MYC	0.335796	0.188943	0.220376
LIN9	0.328342	0.188979	0.228552
IFFO1	-0.543713	0.188979	0.277673
FABP5P7	-0.617022	0.188979	0.277673
SLC25A32	-0.321467	0.188979	0.226549
TP53INP1	0.371763	0.188979	0.226868
PITPNM1	-0.348216	0.189126	0.222741
BCL7B	-0.378268	0.189126	0.277673
DOCK7	-0.43316	0.189126	0.233743
LINC01748	0.704498	0.189215	0.277673
DAAM1	0.362572	0.189449	0.241201
NUDCD2	-0.426554	0.189449	0.277865
WDYHV1	-0.494684	0.189449	0.277865
LCN2	0.577668	0.189449	0.277859
PCDHGA12	1.06319	0.189449	0.242042
FRMD3	0.535795	0.189794	0.23588
IL27	-0.911449	0.189875	0.240475
ZBTB41	0.483514	0.189875	0.277921
AC102945.2	1.05619	0.189904	0.277921
CASP8AP2	0.443824	0.189936	0.277921
RABL6	-0.364548	0.190024	0.263906
MB21D2	0.326641	0.190333	0.23588
SDR16C5	0.605708	0.190333	0.242267
TCEANC	0.43387	0.190333	0.226549
PPP2R5C	-0.335147	0.190887	0.278542
HOXD11	1.33529	0.191327	0.240898
BCL10	-0.327144	0.191476	0.232035
APAF1	0.327393	0.191732	0.222939
AC008124.1	-0.341898	0.193405	0.249381
NASP	-0.346387	0.194287	0.280518
ZNF547	0.528446	0.194287	0.241201
KCNK15	1.11247	0.194287	0.23588
CLDN12	0.329771	0.194384	0.233573
LINC01003	-0.396772	0.194386	0.277548
KLF11	-0.316358	0.194662	0.231963
PGAM1P7	1.03267	0.194662	0.24657
TENT5B	-0.586103	0.194741	0.233573
VAMP2	-0.421385	0.195495	0.280827
AC016708.1	0.816367	0.195707	0.280827
KIAA1324L	0.367123	0.195742	0.280827
CCDC9B	0.682134	0.195742	0.280827
NRG4	1.62624	0.195804	0.279596
AP000892.3	-0.863036	0.195804	0.237068
CCDC91	0.352249	0.195804	0.245951
ZNF654	0.423438	0.197168	0.281922
CDC42EP3	0.429679	0.19926	0.282261
MMP10	1.41208	0.199287	0.273182
CMC4	-0.359398	0.199287	0.282261
AKT1S1	-0.324636	0.199485	0.239827
DCST1-AS1	-0.570313	0.199485	0.23588
TMEM144	0.380548	0.200194	0.238159
DHPS	-0.351763	0.200194	0.282896
DOK3	0.502243	0.200194	0.23588
FOXA3	-0.36051	0.200194	0.282896
AC025857.2	-0.763721	0.200279	0.249079
RAET1E	0.496172	0.200279	0.24187
PROM2	-0.458442	0.200624	0.282261
NRROS	-0.819604	0.200624	0.232176
SSH3	-0.339026	0.200624	0.236431
FMOD	-0.594615	0.200923	0.233573
USE1	-0.528757	0.200923	0.28412
SLC25A39	-0.339943	0.201044	0.28425
TMEM212	0.672375	0.201044	0.242042
NEDD4L	-0.341401	0.201417	0.254557
TMEM260	0.335837	0.201671	0.256753
PPP1R3G	0.346741	0.202294	0.252949
RNASEH1	-0.318243	0.202305	0.250244
KAT8	-0.314889	0.202305	0.242042
NOC2L	-0.379404	0.202305	0.284431
STX10	-0.538622	0.202305	0.284431
GPS2P2	1.36137	0.202809	0.23588
IGSF9B	0.591246	0.202809	0.284431
ACHE	0.415592	0.203216	0.245951
AC104447.1	0.834762	0.203216	0.284431
TBRG4	-0.313388	0.203216	0.240913
CSGALNACT2	0.334959	0.203216	0.240622
ANPEP	-0.705229	0.203216	0.25771
NUFIP1	-0.328121	0.203216	0.266648
CKS2	-0.602392	0.203216	0.284431
STK31	0.62852	0.203216	0.234275
IRF2	0.371053	0.203216	0.284431
HPGD	0.320158	0.203572	0.237068
WDR48	0.445466	0.203572	0.284431
AJM1	-0.389169	0.203572	0.284431
IMPDH1	-0.323659	0.203572	0.233573
PAPOLG	0.409961	0.203572	0.284431
AL590438.1	0.637857	0.203572	0.249026
MBIP	0.324893	0.203572	0.232035
UBE2S	-0.632146	0.204212	0.284431
PPFIA3	-0.508807	0.204375	0.284452
UBA7	0.328669	0.20452	0.240475
NDRG2	-0.320004	0.20452	0.249618
TCN2	0.356686	0.20452	0.242939
AC135776.4	0.572599	0.20452	0.284452
ALDH7A1	-0.322971	0.204637	0.277921
ARAP2	0.454771	0.205409	0.285249
CYP1A1	0.356243	0.205409	0.280827
PRKAB2	0.37181	0.205409	0.275832
AC103760.1	0.624056	0.205409	0.240898
NRGN	-0.503443	0.205409	0.285249
ZNF513	-0.382749	0.205409	0.23383
ANKRD13D	-0.493712	0.205412	0.285249
PRR7	-0.731112	0.20551	0.285249
AC110285.2	-0.530476	0.206158	0.285293
ULBP1	0.333666	0.206158	0.241879
CFL2	0.368017	0.206174	0.280827
STRIP2	0.401724	0.206323	0.240898
LINC01881	0.694031	0.206566	0.285544
SNU13	-0.320167	0.206566	0.285544
CFAP54	0.505471	0.206809	0.240898
ZNF112	0.490357	0.206809	0.239886
NUDT21	-0.312871	0.206809	0.240898
MMP24	0.480754	0.206951	0.240913
UCK2	-0.362639	0.206951	0.286055
JMY	0.381154	0.206951	0.286055
NAA80	-0.388361	0.207221	0.242042
AL671883.2	0.58204	0.207344	0.245366
HTR3C	1.66404	0.207715	0.286583
PATL2	0.512928	0.209057	0.257509
AL645608.7	-0.441175	0.209057	0.28676
ZNF423	-0.39665	0.209057	0.284452
SLC9A3	0.414558	0.209057	0.249079
AC048344.4	-0.843434	0.209057	0.28676
SHROOM4	0.551952	0.209099	0.249618
FAIM2	-0.670462	0.209257	0.241766
BCAT2	-0.469283	0.209742	0.28676
NLRC5	0.328679	0.209911	0.245679
GFPT1	0.362648	0.209932	0.28676
FNDC3B	0.36625	0.210259	0.28676
AC004233.3	-0.424858	0.210368	0.28676
MYLK4	0.666281	0.210467	0.245366
COQ3	-0.460261	0.211561	0.287292
FGFR2	0.459823	0.211615	0.260625
SNHG17	-0.522054	0.211615	0.287292
AL050341.2	-0.417762	0.21189	0.262929
ELFN1-AS1	-0.656827	0.21189	0.287292
SLC30A4	0.428077	0.212066	0.277673
C11orf86	0.76526	0.212305	0.287621
NDUFA10	-0.359426	0.213178	0.28779
ZNF77	-0.386947	0.213178	0.25187
EHD4	0.307821	0.213978	0.239975
AC099811.2	2.09606	0.214778	0.288775
SCARF2	-0.717018	0.215147	0.242042
LINC01389	-0.414313	0.215316	0.288945
CCDC59	-0.41005	0.215987	0.289335
HRCT1	-0.646518	0.216702	0.289416
PSG4	0.795129	0.216702	0.289416
NIPSNAP1	-0.312316	0.216785	0.245725
PSMD10P2	0.757099	0.216785	0.289563
TACC3	-0.512913	0.217168	0.289666
PKP1	0.86722	0.217168	0.249381
TGIF1	0.31354	0.217168	0.245952
LACC1	0.400026	0.217247	0.249079
ZNF684	0.496822	0.217339	0.25171
SPCS2P4	-0.553589	0.217518	0.280827
AP000525.1	-1.06047	0.217518	0.279446
LAT2	0.552742	0.217788	0.247716
PPM1J	-0.794019	0.217788	0.245725
CDKN2C	-0.329601	0.217788	0.289828
BTG1	0.324596	0.217823	0.238814
FCAMR	-0.517097	0.217823	0.245725
SYT12	0.344829	0.218061	0.242042
DNAJC27	0.514329	0.218061	0.28676
CNIH2	-0.8893	0.218061	0.277548
GNB4	1.10784	0.218061	0.25187
PCNX2	0.423069	0.218989	0.249618
HDX	0.550573	0.219186	0.245967
DAB2	0.359389	0.21963	0.2619
AK4P3	0.661094	0.220771	0.245951
MANEAL	0.324453	0.220771	0.241201
CDC25C	-0.316645	0.221045	0.243813
PRUNE2	-0.42629	0.221045	0.291946
HBP1	0.32657	0.221045	0.256753
SERINC5	0.464528	0.221045	0.291946
MAGIX	-0.681013	0.221059	0.291946
UCP2	-0.40066	0.221925	0.249911
STX7	0.498208	0.221925	0.291946
MFSD10	-0.451955	0.222099	0.292009
PPP1R3D	0.317688	0.222645	0.240913
RTKN	-0.305303	0.222647	0.249911
CBX2	0.3166	0.222743	0.240898
WDFY2	0.396624	0.222997	0.280827
AP002761.4	0.505708	0.223008	0.249618
ALKBH6	-0.345475	0.223466	0.28676
ANKS4B	-0.307479	0.223549	0.249079
SMIM27	-0.87692	0.223839	0.293183
RUNX2	0.45044	0.223839	0.293183
LPCAT3	-0.302974	0.223915	0.271123
CAPN3	1.00915	0.224665	0.293503
POC1B-AS1	0.344046	0.225527	0.249681
SEMA3A	0.789649	0.225651	0.294306
AC007610.4	1.06389	0.225911	0.249618
KIF22	-0.409096	0.225911	0.294613
TICRR	0.305376	0.225911	0.289828
HAP1	0.876078	0.225972	0.294613
ZNF844	0.739162	0.226268	0.294613
PHIP	0.376908	0.226268	0.294613
CDC25A	-0.313778	0.226268	0.245725
ZNF45	0.409986	0.226279	0.294613
AC012651.1	0.739997	0.22716	0.254997
AC005256.1	-0.660003	0.22716	0.273182
GPR137	-0.318723	0.227424	0.256753
SLC22A18	-0.552024	0.227642	0.295051
DPY19L1	0.340213	0.227642	0.282261
SNORC	-0.816756	0.227642	0.295051
EEF1A1P12	-0.548158	0.227642	0.284431
MR1	0.427749	0.227642	0.288153
CCL20	-0.57138	0.228037	0.295277
AL513123.1	0.674429	0.228101	0.26564
AC127526.1	1.29147	0.228101	0.289828
PCDH19	0.536752	0.228101	0.250049
AP001324.1	-1.39341	0.228101	0.250536
LANCL2	-0.356332	0.228101	0.25187
KIAA1211L	0.352377	0.228101	0.295051
SHC3	-0.722683	0.228101	0.257216
ADIRF-AS1	-0.453412	0.228101	0.295589
GTSE1	-0.316703	0.22814	0.242794
SH2D5	0.836487	0.22814	0.295901
TOP1MT	-0.325584	0.228835	0.296249
AP3M2	0.358924	0.228976	0.242492
AL450992.1	0.572847	0.228976	0.28779
CARD6	1.47366	0.229049	0.296312
LRRC70	-1.59295	0.229099	0.250998
ENC1	0.309749	0.229591	0.296662
FBXL16	0.506475	0.230066	0.266865
HR	-0.324213	0.230066	0.25187
LURAP1L	0.324428	0.230066	0.2619
IL17RD	0.641683	0.230066	0.296787
RSBN1	0.370429	0.230471	0.296799
FUT11	0.371406	0.23086	0.254398
IMPA2	-0.331573	0.231827	0.297538
AK4	0.307181	0.231827	0.266865
THAP6	0.366781	0.232378	0.24657
SPIN3	0.305498	0.232461	0.244113
HELLPAR	0.304851	0.232461	0.24952
LRRC19	0.513322	0.232461	0.298153
HK2	0.321308	0.232481	0.298192
SPAG5	-0.525363	0.23276	0.298192
DEGS2	-0.432788	0.232958	0.298192
SLCO1B3	0.321035	0.232985	0.240898
SCML4	-1.0711	0.233061	0.298553
MOSPD2	0.361876	0.233061	0.298569
CYP2U1	0.349234	0.233061	0.289828
RELT	-0.329275	0.233061	0.252582
LINC02474	0.633827	0.233061	0.298553
SNORA65	-1.6358	0.233061	0.298553
SCAP	-0.304332	0.233061	0.271123
FAM83D	-0.301282	0.233061	0.245725
CCDC170	0.402625	0.233559	0.2816
SLC44A5	0.31326	0.233669	0.254557
UTP14C	0.32316	0.233669	0.298697
CPSF6	-0.303396	0.234038	0.254997
ACY1	-0.386316	0.234038	0.298697
ITGAV	0.518739	0.234038	0.298697
NINJ1	-0.324222	0.234294	0.277548
LAMA1	1.0309	0.234558	0.298757
ADAL	0.385545	0.23481	0.26211
APBB1	0.528163	0.23486	0.282261
SH2D4A	0.313399	0.23486	0.287316
GPR180	0.308511	0.236802	0.249622
NOL12	-0.530469	0.236802	0.299104
USH1C	-0.388291	0.237157	0.299347
AGGF1P2	0.634184	0.237816	0.2619
ZNF763	0.742854	0.238189	0.275419
HRAT92	-0.650576	0.238657	0.298828
HYAL2	-0.308367	0.23871	0.262547
OR2AG2	0.615926	0.238988	0.267877
ZNF234	0.451952	0.238988	0.301021
AL162595.1	0.849743	0.238988	0.301021
AC084117.1	1.3247	0.238988	0.264589
AC105942.1	-0.379645	0.238988	0.291946
CDC14A	0.331412	0.238988	0.277548
EBP	-0.540773	0.238988	0.301021
TRMT1L	0.362629	0.238988	0.28676
ZFYVE28	-0.452018	0.239549	0.261293
STXBP6	-0.301423	0.239747	0.282261
EIF1	-0.458799	0.239747	0.301021
RNF130	-0.404216	0.239747	0.301021
AL589642.2	0.643657	0.239747	0.266291
GPX8	0.739308	0.240015	0.301021
ZP2	-1.12015	0.24017	0.273082
RBMS1	0.306409	0.240256	0.267747
SCAND2P	0.510597	0.240367	0.257937
ANKRD39	-0.539239	0.240569	0.301585
COQ7	-0.32455	0.240569	0.265186
TIMM21	-0.344278	0.240639	0.288945
AL136126.1	-1.07882	0.242684	0.301733
LY6G5B	-0.455071	0.242684	0.272921
TAS2R4	0.986808	0.242684	0.262886
DPM3	-0.75803	0.242684	0.301733
EPHX2	-0.313789	0.242684	0.266291
SLC27A5	-0.705273	0.242713	0.301733
GNB1L	-0.481222	0.242964	0.301733
CCNG1	-0.385176	0.242964	0.301733
TJP1	0.392538	0.242964	0.301733
SRBD1	0.339798	0.242964	0.252582
AC007342.8	1.25492	0.242964	0.301733
HAGH	-0.377453	0.242964	0.301733
CLIC4	0.297562	0.242964	0.298955
LINC01719	0.758178	0.242964	0.301733
DDX39A	-0.434777	0.24391	0.301733
HIST2H3A	-0.851735	0.24391	0.290441
HIST2H3C	-0.851735	0.24391	0.290441
AC010913.1	-1.61169	0.24391	0.301733
CCDC85B	-0.920231	0.24391	0.301733
SP100	0.31466	0.24391	0.277921
DUS2	-0.342346	0.24391	0.295051
NAA30	0.302903	0.24391	0.249618
MARF1	0.313396	0.24391	0.266865
MRPL16	-0.479111	0.24391	0.301733
IFIT5	0.301628	0.244171	0.252582
KCNF1	-0.467231	0.244171	0.301733
AURKA	-0.299742	0.244171	0.257888
FAM120C	0.312123	0.244717	0.257509
DHX58	0.301382	0.244717	0.295051
AC006001.3	-0.374602	0.244893	0.302322
ZBTB18	0.296724	0.244893	0.256753
CEP44	0.333805	0.245376	0.279917
TP53	0.410266	0.245672	0.266648
FUK	-0.31268	0.245932	0.284431
PGM5P2	1.01743	0.245932	0.303107
CHCHD6	-0.549889	0.245932	0.303107
MRPS2	-0.295034	0.247321	0.301733
SLC45A4	0.461971	0.247321	0.303223
AC009996.1	-1.13318	0.24736	0.268919
FOXA2	-0.29675	0.24746	0.264497
EPOP	-0.31239	0.247468	0.303223
OGFOD3	-0.308496	0.247468	0.28779
AC026271.3	0.489074	0.247539	0.285249
AC009078.3	-1.04342	0.247539	0.303223
TAZ	-0.309767	0.247571	0.291946
CDKN3	-0.527228	0.247623	0.303237
NSDHL	-0.29913	0.248141	0.303237
DNAJC6	1.0573	0.248141	0.303237
ZNF79	0.339869	0.248581	0.272921
TBCK	0.40787	0.248581	0.303237
AC068790.5	-1.27461	0.248581	0.27755
FP236383.1	0.403094	0.248815	0.280827
FP671120.1	0.403094	0.248815	0.280827
MAST4	0.514209	0.248815	0.303237
PPP1R1B	-0.500039	0.248815	0.303237
PLEKHA7	0.311383	0.248839	0.303223
ANKRD30B	0.594014	0.249011	0.274404
IL32	0.566066	0.249013	0.303237
GLG1	0.304024	0.249272	0.298955
HSPA13	0.303866	0.249342	0.280023
MXI1	0.313581	0.249342	0.273182
APEX1	-0.294353	0.249515	0.303237
RHOG	-0.29444	0.249925	0.289335
BDH1	-0.296836	0.250031	0.252582
TUBA4A	-0.295808	0.250071	0.261293
LINC00174	0.625276	0.2501	0.303368
NBPF11	0.309402	0.250113	0.28412
HS3ST3B1	-0.49584	0.250113	0.266648
AC007249.1	1.19904	0.25052	0.277673
FBP1	-0.380437	0.25052	0.303865
KLK7	0.346999	0.25052	0.257509
AL121985.1	0.655085	0.251593	0.280812
MLST8	-0.299032	0.251593	0.284431
RPS2P7	-0.921775	0.251593	0.296787
RASL10B	-0.450446	0.251593	0.273182
STAG3L1	-0.364054	0.251593	0.269701
ARHGEF2	0.313047	0.251865	0.260625
ZNF658	0.423526	0.251879	0.277548
YJU2	-0.508059	0.251879	0.305548
SLFN12	0.376864	0.251879	0.301733
IBA57	-0.341758	0.252397	0.275335
HRG	-1.27286	0.253027	0.274293
Z97633.1	-0.72156	0.253027	0.277921
TRMT2A	-0.428374	0.253393	0.305997
BUD23	-0.478933	0.253393	0.305997
TMC7	0.343985	0.253393	0.284431
ZNF260	0.53505	0.25346	0.305997
PDK3	-0.297269	0.253677	0.277548
ZFHX2-AS1	-0.656225	0.253677	0.277548
BLOC1S4	-0.454459	0.253677	0.306135
MFGE8	0.312209	0.253899	0.278968
AL161756.3	0.978082	0.254863	0.291946
GPRIN2	0.414426	0.254863	0.307082
ANKRD16	-0.318788	0.255353	0.303237
ZKSCAN1	0.34969	0.255353	0.307082
RANBP10	0.340424	0.255353	0.307133
AL117382.1	-0.400988	0.255375	0.286583
LINC01515	0.471707	0.255375	0.303237
RPUSD3	-0.300673	0.255442	0.301733
ITGA2	0.768991	0.255692	0.3075
ZFP36L2	-0.321225	0.255838	0.251208
THOP1	-0.344147	0.255838	0.3075
LRRC49	0.437761	0.255838	0.272613
WFDC2	-0.787855	0.255897	0.307568
MAPKAP1	-0.296956	0.25596	0.287061
LGALS8	0.304129	0.256183	0.267747
CDCA8	-0.296417	0.256277	0.25187
SHD	-0.714721	0.256277	0.307755
ARHGEF3	0.446586	0.256277	0.307755
CLCN2	-0.301603	0.256305	0.273182
TUBAP2	-0.70199	0.256848	0.284431
TUFM	-0.504728	0.256848	0.308691
WDR12	-0.296661	0.256848	0.296642
NBN	0.320958	0.256848	0.308691
EFCAB3	0.760373	0.256848	0.298757
AC009237.3	0.552922	0.257054	0.28676
REXO1L1P	1.16116	0.257254	0.296249
KRT20	0.305892	0.257814	0.25084
AC008738.3	-1.1856	0.258085	0.309057
AC092171.3	-0.345594	0.258846	0.269701
CDH24	-0.31119	0.258846	0.284452
SCML2	-0.324613	0.259856	0.299864
RNF139	-0.298964	0.259856	0.268599
RMDN2	-0.333504	0.259856	0.27755
TAF7	-0.289718	0.26004	0.285544
DDC	-0.545158	0.26004	0.31029
ZFP30	0.39491	0.260055	0.298661
LINC00638	0.412132	0.260055	0.27405
CYC1	-0.294798	0.260832	0.254997
PACSIN3	-0.467174	0.260832	0.310444
AP003419.1	-3.74867	0.260832	0.310444
AP003419.3	-0.971627	0.260832	0.310444
TIA1	0.409674	0.260832	0.310444
RIC8B	0.320972	0.260832	0.28676
RPS27AP16	-0.768251	0.260848	0.293503
AC096711.2	0.606743	0.26106	0.280827
ZNF367	-0.290273	0.261234	0.256753
SIRT7	-0.413066	0.261319	0.310444
SNORA2C	-1.38068	0.261319	0.310444
TMEM120A	-0.305122	0.261319	0.295051
AL596202.1	0.446074	0.261319	0.28676
AL356317.1	0.822557	0.261319	0.284431
GPR63	0.427248	0.261634	0.284431
PMPCA	-0.293907	0.261803	0.293183
RAB40B	-0.322182	0.262093	0.279917
SHISAL1	1.20587	0.262262	0.281032
HDAC10	-0.3698	0.262314	0.31079
MILR1	0.692646	0.262314	0.28676
FGF13	0.48042	0.262314	0.277548
CDHR3	-0.36253	0.262314	0.303237
AC002550.2	-0.741866	0.262497	0.284431
PRKACB	0.369182	0.26324	0.282172
HSPA1B	0.312169	0.263637	0.265186
AC012254.2	-0.592196	0.263637	0.311667
CC2D1A	-0.302287	0.263637	0.311667
BDP1	0.368949	0.263849	0.311705
AC009163.6	1.12388	0.264471	0.305127
C1orf112	0.294807	0.264615	0.27579
SMIM6	-0.642055	0.265183	0.312213
IFNL1	-0.638336	0.265183	0.302099
KLHL31	0.533493	0.265437	0.284431
NRTN	-0.650872	0.265822	0.312281
TUBA1A	0.436654	0.266034	0.312281
TUSC2	-0.335725	0.266236	0.312281
USP42	0.296499	0.266321	0.301733
EPC2	0.361805	0.266345	0.312281
BIN3	-0.314209	0.266354	0.293109
SCARA3	0.362401	0.266354	0.312435
AC024257.3	0.341525	0.266354	0.301733
PRPF18	-0.299379	0.266354	0.298757
PTDSS2	-0.309502	0.266354	0.312281
TNNI2	-0.961344	0.266354	0.298661
AC244033.2	0.521353	0.266354	0.284431
RAB6A	0.290828	0.266354	0.310475
BRCA2	0.581625	0.26714	0.313014
AL138889.1	0.970738	0.267455	0.284431
C2orf50	0.825571	0.268241	0.290441
CREBBP	0.418188	0.268241	0.312086
FAHD2A	-0.337486	0.268512	0.314097
AC138123.1	0.548694	0.268551	0.284431
C1QTNF4	-1.23866	0.26896	0.284431
HEATR4	0.575172	0.26896	0.301021
ADGRG1	0.430504	0.26896	0.314735
SP5	0.497411	0.269665	0.314744
OGDHL	0.362109	0.26968	0.282261
CSRNP2	0.335463	0.270071	0.301021
SORL1	0.758394	0.270158	0.315378
COA1	-0.286257	0.270158	0.298757
IMPDH2	-0.341065	0.270158	0.315254
AL356356.1	-0.938034	0.270158	0.28676
HIST1H2AG	0.369063	0.270824	0.284431
GPC3	-0.309834	0.270824	0.288481
PAK1IP1	-0.289678	0.270824	0.284431
RNF114	-0.293187	0.270937	0.264497
B3GLCT	0.336415	0.27108	0.279917
SYNGR1	-0.857013	0.27108	0.290441
AC106785.2	1.38832	0.27108	0.316121
CCNE2	0.332091	0.27108	0.288775
SPATA13	0.295127	0.27108	0.315533
RPS7P11	-1.09437	0.271697	0.285544
ACTBP1	0.911421	0.272194	0.3168
PAX8-AS1	0.5573	0.272194	0.28676
RAB3GAP2	0.319826	0.272781	0.31197
SPIRE2	-0.297744	0.272781	0.293503
AC007611.1	-0.729158	0.272781	0.28676
PLPP1	-0.304725	0.27339	0.303223
HJURP	-0.326898	0.274081	0.317723
TAS2R5	1.01216	0.27413	0.287292
AC109449.1	0.906344	0.274865	0.28779
AC006064.2	0.420135	0.274865	0.277921
LYRM4	-0.460361	0.274865	0.318235
QPRT	-0.344457	0.274865	0.318235
LINC02538	1.47914	0.274865	0.318235
IPO9-AS1	-1.09216	0.275685	0.309057
KIF2C	-0.285569	0.275893	0.277548
AC079949.2	0.303143	0.276279	0.277548
ARID5A	-0.299272	0.276566	0.2916
PPP1R15B	-0.295274	0.276892	0.301733
TMED7-TICAM2	0.75319	0.277723	0.292898
CAV2	0.452267	0.277723	0.284431
DUSP16	0.367677	0.278126	0.320841
ZBTB14	0.383253	0.278246	0.320898
MUC13	0.292668	0.279228	0.276524
ZNF441	0.347189	0.279228	0.311667
ZNF503-AS2	0.406245	0.279228	0.303145
C2CD4A	0.369666	0.279228	0.284998
KTI12	-0.414243	0.279228	0.321651
SP6	-0.284767	0.279228	0.267747
ARHGEF38-IT1	-1.33256	0.279228	0.289828
PWP2	-0.537032	0.279268	0.321925
ZNF296	-0.401157	0.279268	0.321925
LRRC37A17P	1.03088	0.279268	0.295051
ZNF107	0.363621	0.279268	0.321925
SKOR1	-0.808045	0.279277	0.289828
VASP	-0.293665	0.279305	0.321973
PDIA3P1	0.326686	0.279698	0.29677
SERINC1	0.308472	0.279698	0.285293
MAB21L3	1.12848	0.279828	0.322371
TMEM223	-0.301867	0.280013	0.318235
DSTNP2	-0.355034	0.280137	0.322377
AP001636.2	1.25682	0.280563	0.289828
RLF	0.473451	0.280855	0.322839
NDUFA4L2	0.700921	0.280952	0.303031
NREP	0.312105	0.280972	0.271475
ZHX1-C8orf76	-0.60555	0.281008	0.290441
POLQ	0.300271	0.281359	0.322912
RAB27B	0.685061	0.281359	0.301021
TUBA1C	-0.347503	0.281359	0.287292
APOBEC3C	0.447837	0.281762	0.323448
AP000266.1	1.53453	0.281803	0.323448
DGUOK-AS1	-0.635313	0.281828	0.323448
SLC4A8	0.440935	0.281828	0.303145
AGTRAP	-0.290389	0.281842	0.314735
SHF	-0.62557	0.281842	0.323448
ING5	-0.362982	0.281842	0.277921
CRYBG3	0.347676	0.281929	0.323448
MCRS1	-0.359587	0.281929	0.323448
CEACAM1	0.289966	0.282908	0.324004
ZKSCAN5	0.286523	0.283503	0.287292
POLR2E	-0.29122	0.283728	0.312281
FOXP4-AS1	-0.763072	0.284283	0.325127
NKX2-2	-1.19204	0.284313	0.301733
SPHK2	-0.308457	0.284804	0.282614
NOP14-AS1	-0.337833	0.284804	0.296771
DPH6	-0.317849	0.284804	0.325558
CBLC	-0.431492	0.285372	0.325558
TSEN34	-0.388844	0.285372	0.325558
RCL1	-0.332889	0.285372	0.29092
NAIF1	-0.373565	0.285729	0.325558
RAD9B	0.634499	0.285729	0.301733
PDK1	0.315685	0.286008	0.284431
VPS51	-0.336647	0.286438	0.325558
SIKE1	-0.344609	0.286438	0.325558
MIR194-2HG	-0.492664	0.286438	0.325558
HAS2	0.307325	0.286496	0.285293
PRKAB1	-0.282699	0.286856	0.294613
KLK4	-0.944544	0.286856	0.295051
ANKFY1	0.441869	0.286856	0.325558
CAMTA1	-0.514481	0.286856	0.325558
ADRM1	-0.372366	0.287375	0.325558
AC069224.1	0.828517	0.287375	0.296787
EIF4A1	-0.449368	0.287375	0.325558
AC005618.1	0.65432	0.287375	0.325558
FAM72D	-0.324677	0.287763	0.282044
AL353763.1	1.07511	0.287763	0.295657
HILPDA	0.306979	0.287763	0.325558
PHYHIPL	0.941304	0.287763	0.325558
AL031777.3	1.04462	0.289082	0.306135
TSPOAP1-AS1	0.726622	0.289167	0.303237
AC244154.1	0.789283	0.289606	0.326487
KIF23	-0.285497	0.289631	0.277673
CAMSAP3	-0.284415	0.289775	0.291946
INO80D	0.576846	0.289969	0.326589
MRPL55	-0.624502	0.289969	0.326589
DTNBP1	-0.374645	0.290274	0.326672
PTPN21	0.378371	0.29164	0.327381
WASHC2A	0.290275	0.291705	0.311705
TTC32	-0.373192	0.291859	0.327503
STON2	0.518221	0.291859	0.327503
MIR17HG	-0.864847	0.292038	0.32755
SAP25	-1.82678	0.292139	0.327594
SNX5	-0.333372	0.29219	0.327599
KIF19	-0.721768	0.292335	0.298569
D2HGDH	-0.378543	0.292343	0.322371
LMF1	-0.322188	0.292442	0.295051
METTL21A	-0.295153	0.292519	0.298786
HNRNPAB	-0.324473	0.292519	0.284452
KCTD11	0.289493	0.292998	0.301733
IKBKG	-0.398912	0.292998	0.328346
GCDH	-0.32697	0.293073	0.305916
BNIP3L	0.283293	0.293358	0.297006
ATG101	-0.493204	0.2934	0.328425
CA13	0.318231	0.293428	0.279917
RASSF4	-0.783956	0.293428	0.301733
AC093297.2	0.403438	0.293428	0.303223
PSORS1C1	0.574083	0.293428	0.328438
ASL	-0.463854	0.293428	0.328425
SRSF6	-0.312452	0.293428	0.276491
C1QTNF12	-1.0285	0.293428	0.328425
ZMYM1	0.301057	0.293428	0.316922
MIRLET7D	-1.23641	0.293428	0.303237
ZCCHC14	0.399424	0.293428	0.328425
PROX1	1.05702	0.293428	0.328425
PNPLA3	-0.482189	0.293428	0.328425
PHB2	-0.30058	0.293428	0.313014
BCL2L11	0.330651	0.293652	0.303237
PNN	-0.282307	0.293786	0.282261
MRPL30	-0.281795	0.293786	0.316922
AC092368.3	-0.706251	0.293786	0.32915
DGKQ	-0.31899	0.293879	0.284431
AC022532.1	-0.868061	0.293966	0.301256
TOE1	-0.294525	0.294204	0.282273
C1QTNF1	0.290185	0.294205	0.291946
TRMT112	-0.477959	0.294205	0.329496
FASTKD5	-0.281292	0.294205	0.286583
LRRC28	-0.301618	0.294205	0.284431
PLXNC1	0.798533	0.294205	0.301733
MAB21L4	0.442634	0.294205	0.306135
WASF1	0.310193	0.294352	0.280827
TBC1D9	0.5657	0.294352	0.300144
CCT2	-0.28596	0.294367	0.303237
UPF2	0.282253	0.294367	0.298942
LRRC59	-0.287052	0.294367	0.277673
CEP162	0.315583	0.294953	0.29677
PROB1	-0.317682	0.295074	0.310444
CEP164	0.310679	0.295387	0.309973
MSMO1	-0.277495	0.295387	0.305916
SEH1L	-0.284536	0.295667	0.284766
SCARB2	0.287241	0.296231	0.303237
EML3	-0.335113	0.296231	0.331232
ANAPC2	-0.286993	0.296231	0.301733
MBNL2	0.569006	0.296231	0.331232
PLEKHG1	0.543326	0.296347	0.331232
FAM91A2P	1.99802	0.296347	0.331232
SLC19A3	-0.495028	0.296347	0.316438
ZNF250	0.381136	0.296383	0.310444
TSPAN33	-0.551906	0.29646	0.301733
HTT	0.43296	0.296564	0.331548
AL663070.1	-0.812671	0.296796	0.303223
WDR90	-0.32176	0.296912	0.311705
BCKDK	-0.281089	0.296912	0.305548
AL512324.3	1.13704	0.297068	0.301733
AL117378.1	0.958613	0.297145	0.332201
AC005520.5	1.36505	0.297145	0.301733
AC084756.1	-0.979397	0.297331	0.332201
TOMM6	-0.528945	0.29736	0.332201
ETAA1	0.290238	0.297407	0.284431
TTLL3	-0.404484	0.297426	0.301733
FHOD1	-0.635367	0.297426	0.332321
AC138028.6	1.2133	0.297426	0.332321
NPTXR	0.418641	0.297426	0.327692
DMPK	-0.322041	0.297426	0.313014
XKRX	0.36686	0.297426	0.286687
NPIPB4	0.36143	0.297426	0.332321
RSPRY1	0.294237	0.297426	0.325558
AC009041.4	0.71347	0.297426	0.301733
AC022210.1	-1.05127	0.297426	0.310444
CHEK2	-0.456917	0.297426	0.332321
TRIM38	0.278631	0.29784	0.278542
AC125611.4	0.71605	0.29791	0.301733
DCPS	-0.299452	0.29791	0.332439
SNX25	0.283393	0.29791	0.298955
BICC1	0.310601	0.29791	0.277673
POLK	0.650468	0.29791	0.332321
MATN3	0.743997	0.29791	0.305997
AP003469.2	0.839337	0.29831	0.303237
TERT	-0.626232	0.298668	0.33036
GTF2IP12	0.556518	0.298668	0.333054
TYMS	-0.466821	0.299115	0.333104
NANS	-0.532116	0.29946	0.333104
ITGA9	0.299328	0.29946	0.333104
AC099548.2	1.0109	0.299786	0.31079
JRKL	0.287717	0.299786	0.282261
KPNA2	-0.457046	0.300207	0.333609
SH3GL1P1	0.787333	0.300342	0.303223
CCDC82	0.293936	0.300603	0.28676
CYP2S1	0.385016	0.301075	0.334162
MGST1	-0.394573	0.301092	0.334162
PPP2R2A	0.278138	0.301449	0.289666
DCAF15	-0.298947	0.301517	0.334475
ZNF284	0.386112	0.301517	0.301021
AC116337.2	-1.30603	0.301546	0.303237
EIF3I	-0.328165	0.301773	0.334629
REXO1	-0.288943	0.301773	0.292055
LINC01722	0.962034	0.301832	0.334629
SPC25	-0.404761	0.302055	0.334785
KCNJ8	0.800073	0.302055	0.30968
SNRPA	-0.379362	0.302055	0.334743
ATL3	0.275321	0.302055	0.324912
TMEM63C	-0.490335	0.302055	0.303237
SUV39H1	-0.276339	0.302055	0.290194
PLA2G2A	0.390532	0.302278	0.310599
AC009005.1	-0.512334	0.302495	0.335086
HNF1A	-0.276044	0.302501	0.322377
LBR	-0.274493	0.302501	0.3075
FGD6	0.343095	0.302892	0.335107
C6orf15	0.742374	0.302965	0.305548
HMOX1	0.366908	0.303415	0.335412
ILDR1	0.295479	0.303415	0.289828
FBXL8	-0.397291	0.303572	0.301733
AC092070.2	0.605893	0.303572	0.335501
ZNF319	0.461771	0.304173	0.335818
CAVIN1	0.2882	0.304173	0.291946
CPNE7	-0.325135	0.304173	0.325558
MXD3	-0.539351	0.304173	0.335818
DIPK2A	0.311453	0.304173	0.284431
SEPSECS	0.370716	0.304276	0.294613
ANAPC15	-0.660123	0.304763	0.336159
ZNF852	0.334229	0.304851	0.303237
ZNF160	0.290761	0.304921	0.288945
B4GALT1	0.273658	0.305288	0.3075
MDM2	-0.308533	0.305722	0.336699
CASC9	0.350972	0.305753	0.296249
AC106872.5	0.541343	0.306428	0.337033
PCDH20	0.585005	0.306428	0.332321
PPAT	0.293978	0.306428	0.332321
IRF2BP1	-0.276891	0.306489	0.315533
RHOBTB2	0.368644	0.306489	0.300054
THNSL1	0.284501	0.306912	0.285703
TGFBR2	0.390824	0.306987	0.337188
FUT4	-0.288565	0.306987	0.325558
BBC3	-0.468863	0.306987	0.337188
CENPB	-0.373861	0.30704	0.337188
DISP2	-1.07709	0.307337	0.3075
MEMO1	-0.27441	0.307534	0.293109
SVEP1	0.383179	0.307567	0.337188
PTTG1	-0.681459	0.307567	0.337188
ATP5MC1	-0.573854	0.307633	0.337188
[truncated: 55,153 more rows]

## Sheet: 3hr ST GO pathways
Overlap Results
Collection(s):	C5
# overlaps shown:	10
# genesets in collections:	10192
# genes in comparison (n):	1087
# genes in universe (N):	38404
Gene Set Name	# Genes in Gene Set (K)	Description	# Genes in Overlap (k)	k/K	p-value	FDR q-value
GO_REGULATION_OF_INTRACELLULAR_SIGNAL_TRANSDUCTION	1863	Any process that modulates the frequency, rate or extent of intracellular signal transduction. [GOC:dph, GOC:signaling, GOC:tb, GOC:TermGenie]	154	0.0827	2.9e-33	2.96e-29
GO_CYTOSKELETON_ORGANIZATION	1335	A process that is carried out at the cellular level which results in the assembly, arrangement of constituent parts, or disassembly of cytoskeletal structures. [GOC:dph, GOC:jl, GOC:mah]	118	0.0884	5.27e-28	2.69e-24
GO_NEGATIVE_REGULATION_OF_SIGNALING	1427	Any process that stops, prevents, or reduces the frequency, rate or extent of a signaling process. [GOC:mtg_signal]	122	0.0855	1.25e-27	4.24e-24
GO_NEGATIVE_REGULATION_OF_RESPONSE_TO_STIMULUS	1703	Any process that stops, prevents, or reduces the frequency, rate or extent of a response to a stimulus. Response to stimulus is a change in state or activity of a cell or an organism (in terms of movement, secretion, enzyme production, gene expression, etc.) as a result of a stimulus. [GOC:jid]	134	0.0787	7.81e-27	1.99e-23
GO_PROTEIN_PHOSPHORYLATION	1994	The process of introducing a phosphate group on to a protein. [GOC:hb]	146	0.0732	4.66e-26	9.5e-23
GO_POSITIVE_REGULATION_OF_CELLULAR_BIOSYNTHETIC_PROCESS	1988	Any process that activates or increases the frequency, rate or extent of the chemical reactions and pathways resulting in the formation of substances, carried out by individual cells. [GOC:mah]	145	0.0729	1.03e-25	1.75e-22
GO_CELL_CYCLE	1864	The progression of biochemical and morphological phases and events that occur in a cell during successive cell replication or nuclear replication events. Canonically, the cell cycle comprises the replication and segregation of genetic material followed by the division of the cell, but in endocycles or syncytial cells nuclear replication or nuclear division may not be followed by cell division. [G…	138	0.074	4.41e-25	6.43e-22
GO_REGULATION_OF_PHOSPHORUS_METABOLIC_PROCESS	1823	Any process that modulates the frequency, rate or extent of the chemical reactions and pathways involving phosphorus or compounds containing phosphorus. [GOC:ai]	134	0.0735	4.52e-24	5.2e-21
GO_MICROTUBULE_CYTOSKELETON	1220	The part of the cytoskeleton (the internal framework of a cell) composed of microtubules and associated proteins. [GOC:jl, ISBN:0395825172]	105	0.0861	4.59e-24	5.2e-21
GO_CHROMOSOME	1730	A structure composed of a very long molecule of DNA and associated proteins (e.g. histones) that carries hereditary information. [ISBN:0198547684]	129	0.0746	9.9e-24	1.01e-20
Gene/Gene Set Overlap Matrix
Entrez Gene Id	Gene Symbol	Gene Description	GO_REGULATION_OF_INTRACELLULAR_SIGNAL_TRANSDUCTION	GO_CYTOSKELETON_ORGANIZATION	GO_NEGATIVE_REGULATION_OF_SIGNALING	GO_NEGATIVE_REGULATION_OF_RESPONSE_TO_STIMULUS	GO_PROTEIN_PHOSPHORYLATION	GO_POSITIVE_REGULATION_OF_CELLULAR_BIOSYNTHETIC_PROCESS	GO_CELL_CYCLE	GO_REGULATION_OF_PHOSPHORUS_METABOLIC_PROCESS	GO_MICROTUBULE_CYTOSKELETON	GO_CHROMOSOME
1499	CTNNB1	catenin beta 1 [Source:HGNC Symbol;Acc:HGNC:2514]	GO_REGULATION_OF_INTRACELLULAR_SIGNAL_TRANSDUCTION	GO_CYTOSKELETON_ORGANIZATION	GO_NEGATIVE_REGULATION_OF_SIGNALING	GO_NEGATIVE_REGULATION_OF_RESPONSE_TO_STIMULUS	GO_PROTEIN_PHOSPHORYLATION	GO_POSITIVE_REGULATION_OF_CELLULAR_BIOSYNTHETIC_PROCESS	GO_CELL_CYCLE	GO_REGULATION_OF_PHOSPHORUS_METABOLIC_PROCESS	GO_MICROTUBULE_CYTOSKELETON	GO_CHROMOSOME
9181	ARHGEF2	Rho/Rac guanine nucleotide exchange factor 2 [Source:HGNC Symbol;Acc:HGNC:682]	GO_REGULATION_OF_INTRACELLULAR_SIGNAL_TRANSDUCTION	GO_CYTOSKELETON_ORGANIZATION	GO_NEGATIVE_REGULATION_OF_SIGNALING	GO_NEGATIVE_REGULATION_OF_RESPONSE_TO_STIMULUS	GO_PROTEIN_PHOSPHORYLATION	GO_POSITIVE_REGULATION_OF_CELLULAR_BIOSYNTHETIC_PROCESS	GO_CELL_CYCLE	GO_REGULATION_OF_PHOSPHORUS_METABOLIC_PROCESS	GO_MICROTUBULE_CYTOSKELETON
84962	AJUBA	ajuba LIM protein [Source:HGNC Symbol;Acc:HGNC:20250]	GO_REGULATION_OF_INTRACELLULAR_SIGNAL_TRANSDUCTION	GO_CYTOSKELETON_ORGANIZATION	GO_NEGATIVE_REGULATION_OF_SIGNALING	GO_NEGATIVE_REGULATION_OF_RESPONSE_TO_STIMULUS	GO_PROTEIN_PHOSPHORYLATION	GO_POSITIVE_REGULATION_OF_CELLULAR_BIOSYNTHETIC_PROCESS	GO_CELL_CYCLE	GO_REGULATION_OF_PHOSPHORUS_METABOLIC_PROCESS	GO_MICROTUBULE_CYTOSKELETON
408	ARRB1	arrestin beta 1 [Source:HGNC Symbol;Acc:HGNC:711]	GO_REGULATION_OF_INTRACELLULAR_SIGNAL_TRANSDUCTION	GO_CYTOSKELETON_ORGANIZATION	GO_NEGATIVE_REGULATION_OF_SIGNALING	GO_NEGATIVE_REGULATION_OF_RESPONSE_TO_STIMULUS	GO_PROTEIN_PHOSPHORYLATION	GO_POSITIVE_REGULATION_OF_CELLULAR_BIOSYNTHETIC_PROCESS		GO_REGULATION_OF_PHOSPHORUS_METABOLIC_PROCESS		GO_CHROMOSOME
6376	CX3CL1	C-X3-C motif chemokine ligand 1 [Source:HGNC Symbol;Acc:HGNC:10647]	GO_REGULATION_OF_INTRACELLULAR_SIGNAL_TRANSDUCTION	GO_CYTOSKELETON_ORGANIZATION	GO_NEGATIVE_REGULATION_OF_SIGNALING	GO_NEGATIVE_REGULATION_OF_RESPONSE_TO_STIMULUS	GO_PROTEIN_PHOSPHORYLATION	GO_POSITIVE_REGULATION_OF_CELLULAR_BIOSYNTHETIC_PROCESS		GO_REGULATION_OF_PHOSPHORUS_METABOLIC_PROCESS
2150	F2RL1	F2R like trypsin receptor 1 [Source:HGNC Symbol;Acc:HGNC:3538]	GO_REGULATION_OF_INTRACELLULAR_SIGNAL_TRANSDUCTION	GO_CYTOSKELETON_ORGANIZATION	GO_NEGATIVE_REGULATION_OF_SIGNALING	GO_NEGATIVE_REGULATION_OF_RESPONSE_TO_STIMULUS	GO_PROTEIN_PHOSPHORYLATION	GO_POSITIVE_REGULATION_OF_CELLULAR_BIOSYNTHETIC_PROCESS		GO_REGULATION_OF_PHOSPHORUS_METABOLIC_PROCESS
3383	ICAM1	intercellular adhesion molecule 1 [Source:HGNC Symbol;Acc:HGNC:5344]	GO_REGULATION_OF_INTRACELLULAR_SIGNAL_TRANSDUCTION	GO_CYTOSKELETON_ORGANIZATION	GO_NEGATIVE_REGULATION_OF_SIGNALING	GO_NEGATIVE_REGULATION_OF_RESPONSE_TO_STIMULUS	GO_PROTEIN_PHOSPHORYLATION	GO_POSITIVE_REGULATION_OF_CELLULAR_BIOSYNTHETIC_PROCESS		GO_REGULATION_OF_PHOSPHORUS_METABOLIC_PROCESS
5048	PAFAH1B1	platelet activating factor acetylhydrolase 1b regulatory subunit 1 [Source:HGNC Symbol;Acc:HGNC:8574]	GO_REGULATION_OF_INTRACELLULAR_SIGNAL_TRANSDUCTION	GO_CYTOSKELETON_ORGANIZATION	GO_NEGATIVE_REGULATION_OF_SIGNALING	GO_NEGATIVE_REGULATION_OF_RESPONSE_TO_STIMULUS	GO_PROTEIN_PHOSPHORYLATION		GO_CELL_CYCLE	GO_REGULATION_OF_PHOSPHORUS_METABOLIC_PROCESS	GO_MICROTUBULE_CYTOSKELETON	GO_CHROMOSOME
7430	EZR	ezrin [Source:HGNC Symbol;Acc:HGNC:12691]	GO_REGULATION_OF_INTRACELLULAR_SIGNAL_TRANSDUCTION	GO_CYTOSKELETON_ORGANIZATION	GO_NEGATIVE_REGULATION_OF_SIGNALING	GO_NEGATIVE_REGULATION_OF_RESPONSE_TO_STIMULUS	GO_PROTEIN_PHOSPHORYLATION		GO_CELL_CYCLE	GO_REGULATION_OF_PHOSPHORUS_METABOLIC_PROCESS	GO_MICROTUBULE_CYTOSKELETON
10769	PLK2	polo like kinase 2 [Source:HGNC Symbol;Acc:HGNC:19699]	GO_REGULATION_OF_INTRACELLULAR_SIGNAL_TRANSDUCTION	GO_CYTOSKELETON_ORGANIZATION	GO_NEGATIVE_REGULATION_OF_SIGNALING	GO_NEGATIVE_REGULATION_OF_RESPONSE_TO_STIMULUS	GO_PROTEIN_PHOSPHORYLATION		GO_CELL_CYCLE		GO_MICROTUBULE_CYTOSKELETON	GO_CHROMOSOME
91663	MYADM	myeloid associated differentiation marker [Source:HGNC Symbol;Acc:HGNC:7544]	GO_REGULATION_OF_INTRACELLULAR_SIGNAL_TRANSDUCTION	GO_CYTOSKELETON_ORGANIZATION	GO_NEGATIVE_REGULATION_OF_SIGNALING	GO_NEGATIVE_REGULATION_OF_RESPONSE_TO_STIMULUS	GO_PROTEIN_PHOSPHORYLATION			GO_REGULATION_OF_PHOSPHORUS_METABOLIC_PROCESS
8837	CFLAR	CASP8 and FADD like apoptosis regulator [Source:HGNC Symbol;Acc:HGNC:1876]	GO_REGULATION_OF_INTRACELLULAR_SIGNAL_TRANSDUCTION	GO_CYTOSKELETON_ORGANIZATION	GO_NEGATIVE_REGULATION_OF_SIGNALING	GO_NEGATIVE_REGULATION_OF_RESPONSE_TO_STIMULUS	GO_PROTEIN_PHOSPHORYLATION			GO_REGULATION_OF_PHOSPHORUS_METABOLIC_PROCESS
672	BRCA1	BRCA1 DNA repair associated [Source:HGNC Symbol;Acc:HGNC:1100]	GO_REGULATION_OF_INTRACELLULAR_SIGNAL_TRANSDUCTION	GO_CYTOSKELETON_ORGANIZATION	GO_NEGATIVE_REGULATION_OF_SIGNALING	GO_NEGATIVE_REGULATION_OF_RESPONSE_TO_STIMULUS		GO_POSITIVE_REGULATION_OF_CELLULAR_BIOSYNTHETIC_PROCESS	GO_CELL_CYCLE		GO_MICROTUBULE_CYTOSKELETON	GO_CHROMOSOME
7126	TNFAIP1	TNF alpha induced protein 1 [Source:HGNC Symbol;Acc:HGNC:11894]	GO_REGULATION_OF_INTRACELLULAR_SIGNAL_TRANSDUCTION	GO_CYTOSKELETON_ORGANIZATION	GO_NEGATIVE_REGULATION_OF_SIGNALING	GO_NEGATIVE_REGULATION_OF_RESPONSE_TO_STIMULUS		GO_POSITIVE_REGULATION_OF_CELLULAR_BIOSYNTHETIC_PROCESS
3688	ITGB1	integrin subunit beta 1 [Source:HGNC Symbol;Acc:HGNC:6153]	GO_REGULATION_OF_INTRACELLULAR_SIGNAL_TRANSDUCTION	GO_CYTOSKELETON_ORGANIZATION	GO_NEGATIVE_REGULATION_OF_SIGNALING	GO_NEGATIVE_REGULATION_OF_RESPONSE_TO_STIMULUS			GO_CELL_CYCLE
10395	DLC1	DLC1 Rho GTPase activating protein [Source:HGNC Symbol;Acc:HGNC:2897]	GO_REGULATION_OF_INTRACELLULAR_SIGNAL_TRANSDUCTION	GO_CYTOSKELETON_ORGANIZATION	GO_NEGATIVE_REGULATION_OF_SIGNALING	GO_NEGATIVE_REGULATION_OF_RESPONSE_TO_STIMULUS				GO_REGULATION_OF_PHOSPHORUS_METABOLIC_PROCESS
23189	KANK1	KN motif and ankyrin repeat domains 1 [Source:HGNC Symbol;Acc:HGNC:19309]	GO_REGULATION_OF_INTRACELLULAR_SIGNAL_TRANSDUCTION	GO_CYTOSKELETON_ORGANIZATION	GO_NEGATIVE_REGULATION_OF_SIGNALING	GO_NEGATIVE_REGULATION_OF_RESPONSE_TO_STIMULUS
126374	WTIP	WT1 interacting protein [Source:HGNC Symbol;Acc:HGNC:20964]	GO_REGULATION_OF_INTRACELLULAR_SIGNAL_TRANSDUCTION	GO_CYTOSKELETON_ORGANIZATION	GO_NEGATIVE_REGULATION_OF_SIGNALING	GO_NEGATIVE_REGULATION_OF_RESPONSE_TO_STIMULUS
11200	CHEK2	checkpoint kinase 2 [Source:HGNC Symbol;Acc:HGNC:16627]	GO_REGULATION_OF_INTRACELLULAR_SIGNAL_TRANSDUCTION	GO_CYTOSKELETON_ORGANIZATION		GO_NEGATIVE_REGULATION_OF_RESPONSE_TO_STIMULUS	GO_PROTEIN_PHOSPHORYLATION	GO_POSITIVE_REGULATION_OF_CELLULAR_BIOSYNTHETIC_PROCESS	GO_CELL_CYCLE	GO_REGULATION_OF_PHOSPHORUS_METABOLIC_PROCESS		GO_CHROMOSOME
1398	CRK	CRK proto-oncogene, adaptor protein [Source:HGNC Symbol;Acc:HGNC:2362]	GO_REGULATION_OF_INTRACELLULAR_SIGNAL_TRANSDUCTION	GO_CYTOSKELETON_ORGANIZATION		GO_NEGATIVE_REGULATION_OF_RESPONSE_TO_STIMULUS	GO_PROTEIN_PHOSPHORYLATION			GO_REGULATION_OF_PHOSPHORUS_METABOLIC_PROCESS
29	ABR	ABR activator of RhoGEF and GTPase [Source:HGNC Symbol;Acc:HGNC:81]	GO_REGULATION_OF_INTRACELLULAR_SIGNAL_TRANSDUCTION	GO_CYTOSKELETON_ORGANIZATION		GO_NEGATIVE_REGULATION_OF_RESPONSE_TO_STIMULUS
22974	TPX2	TPX2 microtubule nucleation factor [Source:HGNC Symbol;Acc:HGNC:1249]	GO_REGULATION_OF_INTRACELLULAR_SIGNAL_TRANSDUCTION	GO_CYTOSKELETON_ORGANIZATION			GO_PROTEIN_PHOSPHORYLATION		GO_CELL_CYCLE	GO_REGULATION_OF_PHOSPHORUS_METABOLIC_PROCESS	GO_MICROTUBULE_CYTOSKELETON
6790	AURKA	aurora kinase A [Source:HGNC Symbol;Acc:HGNC:11393]	GO_REGULATION_OF_INTRACELLULAR_SIGNAL_TRANSDUCTION	GO_CYTOSKELETON_ORGANIZATION			GO_PROTEIN_PHOSPHORYLATION		GO_CELL_CYCLE		GO_MICROTUBULE_CYTOSKELETON	GO_CHROMOSOME
84062	DTNBP1	dystrobrevin binding protein 1 [Source:HGNC Symbol;Acc:HGNC:17328]	GO_REGULATION_OF_INTRACELLULAR_SIGNAL_TRANSDUCTION	GO_CYTOSKELETON_ORGANIZATION			GO_PROTEIN_PHOSPHORYLATION			GO_REGULATION_OF_PHOSPHORUS_METABOLIC_PROCESS	GO_MICROTUBULE_CYTOSKELETON
3815	KIT	KIT proto-oncogene, receptor tyrosine kinase [Source:HGNC Symbol;Acc:HGNC:6342]	GO_REGULATION_OF_INTRACELLULAR_SIGNAL_TRANSDUCTION	GO_CYTOSKELETON_ORGANIZATION			GO_PROTEIN_PHOSPHORYLATION			GO_REGULATION_OF_PHOSPHORUS_METABOLIC_PROCESS
55160	ARHGEF10L	Rho guanine nucleotide exchange factor 10 like [Source:HGNC Symbol;Acc:HGNC:25540]	GO_REGULATION_OF_INTRACELLULAR_SIGNAL_TRANSDUCTION	GO_CYTOSKELETON_ORGANIZATION				GO_POSITIVE_REGULATION_OF_CELLULAR_BIOSYNTHETIC_PROCESS
23433	RHOQ	ras homolog family member Q [Source:HGNC Symbol;Acc:HGNC:17736]	GO_REGULATION_OF_INTRACELLULAR_SIGNAL_TRANSDUCTION	GO_CYTOSKELETON_ORGANIZATION				GO_POSITIVE_REGULATION_OF_CELLULAR_BIOSYNTHETIC_PROCESS
116985	ARAP1	ArfGAP with RhoGAP domain, ankyrin repeat and PH domain 1 [Source:HGNC Symbol;Acc:HGNC:16925]	GO_REGULATION_OF_INTRACELLULAR_SIGNAL_TRANSDUCTION	GO_CYTOSKELETON_ORGANIZATION					GO_CELL_CYCLE
93663	ARHGAP18	Rho GTPase activating protein 18 [Source:HGNC Symbol;Acc:HGNC:21035]	GO_REGULATION_OF_INTRACELLULAR_SIGNAL_TRANSDUCTION	GO_CYTOSKELETON_ORGANIZATION
23380	SRGAP2	SLIT-ROBO Rho GTPase activating protein 2 [Source:HGNC Symbol;Acc:HGNC:19751]	GO_REGULATION_OF_INTRACELLULAR_SIGNAL_TRANSDUCTION	GO_CYTOSKELETON_ORGANIZATION
54509	RHOF	ras homolog family member F, filopodia associated [Source:HGNC Symbol;Acc:HGNC:15703]	GO_REGULATION_OF_INTRACELLULAR_SIGNAL_TRANSDUCTION	GO_CYTOSKELETON_ORGANIZATION
23370	ARHGEF18	Rho/Rac guanine nucleotide exchange factor 18 [Source:HGNC Symbol;Acc:HGNC:17090]	GO_REGULATION_OF_INTRACELLULAR_SIGNAL_TRANSDUCTION	GO_CYTOSKELETON_ORGANIZATION
9828	ARHGEF17	Rho guanine nucleotide exchange factor 17 [Source:HGNC Symbol;Acc:HGNC:21726]	GO_REGULATION_OF_INTRACELLULAR_SIGNAL_TRANSDUCTION	GO_CYTOSKELETON_ORGANIZATION
26037	SIPA1L1	signal induced proliferation associated 1 like 1 [Source:HGNC Symbol;Acc:HGNC:20284]	GO_REGULATION_OF_INTRACELLULAR_SIGNAL_TRANSDUCTION	GO_CYTOSKELETON_ORGANIZATION
23096	IQSEC2	IQ motif and Sec7 domain ArfGEF 2 [Source:HGNC Symbol;Acc:HGNC:29059]	GO_REGULATION_OF_INTRACELLULAR_SIGNAL_TRANSDUCTION	GO_CYTOSKELETON_ORGANIZATION
23411	SIRT1	sirtuin 1 [Source:HGNC Symbol;Acc:HGNC:14929]	GO_REGULATION_OF_INTRACELLULAR_SIGNAL_TRANSDUCTION		GO_NEGATIVE_REGULATION_OF_SIGNALING	GO_NEGATIVE_REGULATION_OF_RESPONSE_TO_STIMULUS	GO_PROTEIN_PHOSPHORYLATION	GO_POSITIVE_REGULATION_OF_CELLULAR_BIOSYNTHETIC_PROCESS	GO_CELL_CYCLE	GO_REGULATION_OF_PHOSPHORUS_METABOLIC_PROCESS		GO_CHROMOSOME
9314	KLF4	Kruppel like factor 4 [Source:HGNC Symbol;Acc:HGNC:6348]	GO_REGULATION_OF_INTRACELLULAR_SIGNAL_TRANSDUCTION		GO_NEGATIVE_REGULATION_OF_SIGNALING	GO_NEGATIVE_REGULATION_OF_RESPONSE_TO_STIMULUS	GO_PROTEIN_PHOSPHORYLATION	GO_POSITIVE_REGULATION_OF_CELLULAR_BIOSYNTHETIC_PROCESS	GO_CELL_CYCLE	GO_REGULATION_OF_PHOSPHORUS_METABOLIC_PROCESS		GO_CHROMOSOME
3553	IL1B	interleukin 1 beta [Source:HGNC Symbol;Acc:HGNC:5992]	GO_REGULATION_OF_INTRACELLULAR_SIGNAL_TRANSDUCTION		GO_NEGATIVE_REGULATION_OF_SIGNALING	GO_NEGATIVE_REGULATION_OF_RESPONSE_TO_STIMULUS	GO_PROTEIN_PHOSPHORYLATION	GO_POSITIVE_REGULATION_OF_CELLULAR_BIOSYNTHETIC_PROCESS	GO_CELL_CYCLE	GO_REGULATION_OF_PHOSPHORUS_METABOLIC_PROCESS
7040	TGFB1	transforming growth factor beta 1 [Source:HGNC Symbol;Acc:HGNC:11766]	GO_REGULATION_OF_INTRACELLULAR_SIGNAL_TRANSDUCTION		GO_NEGATIVE_REGULATION_OF_SIGNALING	GO_NEGATIVE_REGULATION_OF_RESPONSE_TO_STIMULUS	GO_PROTEIN_PHOSPHORYLATION	GO_POSITIVE_REGULATION_OF_CELLULAR_BIOSYNTHETIC_PROCESS	GO_CELL_CYCLE	GO_REGULATION_OF_PHOSPHORUS_METABOLIC_PROCESS
1956	EGFR	epidermal growth factor receptor [Source:HGNC Symbol;Acc:HGNC:3236]	GO_REGULATION_OF_INTRACELLULAR_SIGNAL_TRANSDUCTION		GO_NEGATIVE_REGULATION_OF_SIGNALING	GO_NEGATIVE_REGULATION_OF_RESPONSE_TO_STIMULUS	GO_PROTEIN_PHOSPHORYLATION	GO_POSITIVE_REGULATION_OF_CELLULAR_BIOSYNTHETIC_PROCESS	GO_CELL_CYCLE	GO_REGULATION_OF_PHOSPHORUS_METABOLIC_PROCESS
3552	IL1A	interleukin 1 alpha [Source:HGNC Symbol;Acc:HGNC:5991]	GO_REGULATION_OF_INTRACELLULAR_SIGNAL_TRANSDUCTION		GO_NEGATIVE_REGULATION_OF_SIGNALING	GO_NEGATIVE_REGULATION_OF_RESPONSE_TO_STIMULUS	GO_PROTEIN_PHOSPHORYLATION	GO_POSITIVE_REGULATION_OF_CELLULAR_BIOSYNTHETIC_PROCESS	GO_CELL_CYCLE	GO_REGULATION_OF_PHOSPHORUS_METABOLIC_PROCESS
201163	FLCN	folliculin [Source:HGNC Symbol;Acc:HGNC:27310]	GO_REGULATION_OF_INTRACELLULAR_SIGNAL_TRANSDUCTION		GO_NEGATIVE_REGULATION_OF_SIGNALING	GO_NEGATIVE_REGULATION_OF_RESPONSE_TO_STIMULUS	GO_PROTEIN_PHOSPHORYLATION	GO_POSITIVE_REGULATION_OF_CELLULAR_BIOSYNTHETIC_PROCESS	GO_CELL_CYCLE	GO_REGULATION_OF_PHOSPHORUS_METABOLIC_PROCESS
2069	EREG	epiregulin [Source:HGNC Symbol;Acc:HGNC:3443]	GO_REGULATION_OF_INTRACELLULAR_SIGNAL_TRANSDUCTION		GO_NEGATIVE_REGULATION_OF_SIGNALING	GO_NEGATIVE_REGULATION_OF_RESPONSE_TO_STIMULUS	GO_PROTEIN_PHOSPHORYLATION	GO_POSITIVE_REGULATION_OF_CELLULAR_BIOSYNTHETIC_PROCESS	GO_CELL_CYCLE	GO_REGULATION_OF_PHOSPHORUS_METABOLIC_PROCESS
7057	THBS1	thrombospondin 1 [Source:HGNC Symbol;Acc:HGNC:11785]	GO_REGULATION_OF_INTRACELLULAR_SIGNAL_TRANSDUCTION		GO_NEGATIVE_REGULATION_OF_SIGNALING	GO_NEGATIVE_REGULATION_OF_RESPONSE_TO_STIMULUS	GO_PROTEIN_PHOSPHORYLATION	GO_POSITIVE_REGULATION_OF_CELLULAR_BIOSYNTHETIC_PROCESS	GO_CELL_CYCLE	GO_REGULATION_OF_PHOSPHORUS_METABOLIC_PROCESS
5663	PSEN1	presenilin 1 [Source:HGNC Symbol;Acc:HGNC:9508]	GO_REGULATION_OF_INTRACELLULAR_SIGNAL_TRANSDUCTION		GO_NEGATIVE_REGULATION_OF_SIGNALING	GO_NEGATIVE_REGULATION_OF_RESPONSE_TO_STIMULUS	GO_PROTEIN_PHOSPHORYLATION	GO_POSITIVE_REGULATION_OF_CELLULAR_BIOSYNTHETIC_PROCESS		GO_REGULATION_OF_PHOSPHORUS_METABOLIC_PROCESS	GO_MICROTUBULE_CYTOSKELETON	GO_CHROMOSOME
2308	FOXO1	forkhead box O1 [Source:HGNC Symbol;Acc:HGNC:3819]	GO_REGULATION_OF_INTRACELLULAR_SIGNAL_TRANSDUCTION		GO_NEGATIVE_REGULATION_OF_SIGNALING	GO_NEGATIVE_REGULATION_OF_RESPONSE_TO_STIMULUS	GO_PROTEIN_PHOSPHORYLATION	GO_POSITIVE_REGULATION_OF_CELLULAR_BIOSYNTHETIC_PROCESS		GO_REGULATION_OF_PHOSPHORUS_METABOLIC_PROCESS		GO_CHROMOSOME
2064	ERBB2	erb-b2 receptor tyrosine kinase 2 [Source:HGNC Symbol;Acc:HGNC:3430]	GO_REGULATION_OF_INTRACELLULAR_SIGNAL_TRANSDUCTION		GO_NEGATIVE_REGULATION_OF_SIGNALING	GO_NEGATIVE_REGULATION_OF_RESPONSE_TO_STIMULUS	GO_PROTEIN_PHOSPHORYLATION	GO_POSITIVE_REGULATION_OF_CELLULAR_BIOSYNTHETIC_PROCESS		GO_REGULATION_OF_PHOSPHORUS_METABOLIC_PROCESS
23286	WWC1	WW and C2 domain containing 1 [Source:HGNC Symbol;Acc:HGNC:29435]	GO_REGULATION_OF_INTRACELLULAR_SIGNAL_TRANSDUCTION		GO_NEGATIVE_REGULATION_OF_SIGNALING	GO_NEGATIVE_REGULATION_OF_RESPONSE_TO_STIMULUS	GO_PROTEIN_PHOSPHORYLATION	GO_POSITIVE_REGULATION_OF_CELLULAR_BIOSYNTHETIC_PROCESS		GO_REGULATION_OF_PHOSPHORUS_METABOLIC_PROCESS
8312	AXIN1	axin 1 [Source:HGNC Symbol;Acc:HGNC:903]	GO_REGULATION_OF_INTRACELLULAR_SIGNAL_TRANSDUCTION		GO_NEGATIVE_REGULATION_OF_SIGNALING	GO_NEGATIVE_REGULATION_OF_RESPONSE_TO_STIMULUS	GO_PROTEIN_PHOSPHORYLATION	GO_POSITIVE_REGULATION_OF_CELLULAR_BIOSYNTHETIC_PROCESS		GO_REGULATION_OF_PHOSPHORUS_METABOLIC_PROCESS
83667	SESN2	sestrin 2 [Source:HGNC Symbol;Acc:HGNC:20746]	GO_REGULATION_OF_INTRACELLULAR_SIGNAL_TRANSDUCTION		GO_NEGATIVE_REGULATION_OF_SIGNALING	GO_NEGATIVE_REGULATION_OF_RESPONSE_TO_STIMULUS	GO_PROTEIN_PHOSPHORYLATION	GO_POSITIVE_REGULATION_OF_CELLULAR_BIOSYNTHETIC_PROCESS		GO_REGULATION_OF_PHOSPHORUS_METABOLIC_PROCESS
5515	PPP2CA	protein phosphatase 2 catalytic subunit alpha [Source:HGNC Symbol;Acc:HGNC:9299]	GO_REGULATION_OF_INTRACELLULAR_SIGNAL_TRANSDUCTION		GO_NEGATIVE_REGULATION_OF_SIGNALING	GO_NEGATIVE_REGULATION_OF_RESPONSE_TO_STIMULUS	GO_PROTEIN_PHOSPHORYLATION		GO_CELL_CYCLE	GO_REGULATION_OF_PHOSPHORUS_METABOLIC_PROCESS	GO_MICROTUBULE_CYTOSKELETON	GO_CHROMOSOME
5777	PTPN6	protein tyrosine phosphatase non-receptor type 6 [Source:HGNC Symbol;Acc:HGNC:9658]	GO_REGULATION_OF_INTRACELLULAR_SIGNAL_TRANSDUCTION		GO_NEGATIVE_REGULATION_OF_SIGNALING	GO_NEGATIVE_REGULATION_OF_RESPONSE_TO_STIMULUS	GO_PROTEIN_PHOSPHORYLATION		GO_CELL_CYCLE	GO_REGULATION_OF_PHOSPHORUS_METABOLIC_PROCESS
1032	CDKN2D	cyclin dependent kinase inhibitor 2D [Source:HGNC Symbol;Acc:HGNC:1790]	GO_REGULATION_OF_INTRACELLULAR_SIGNAL_TRANSDUCTION		GO_NEGATIVE_REGULATION_OF_SIGNALING	GO_NEGATIVE_REGULATION_OF_RESPONSE_TO_STIMULUS	GO_PROTEIN_PHOSPHORYLATION		GO_CELL_CYCLE	GO_REGULATION_OF_PHOSPHORUS_METABOLIC_PROCESS
5621	PRNP	prion protein [Source:HGNC Symbol;Acc:HGNC:9449]	GO_REGULATION_OF_INTRACELLULAR_SIGNAL_TRANSDUCTION		GO_NEGATIVE_REGULATION_OF_SIGNALING	GO_NEGATIVE_REGULATION_OF_RESPONSE_TO_STIMULUS	GO_PROTEIN_PHOSPHORYLATION		GO_CELL_CYCLE	GO_REGULATION_OF_PHOSPHORUS_METABOLIC_PROCESS
27250	PDCD4	programmed cell death 4 [Source:HGNC Symbol;Acc:HGNC:8763]	GO_REGULATION_OF_INTRACELLULAR_SIGNAL_TRANSDUCTION		GO_NEGATIVE_REGULATION_OF_SIGNALING	GO_NEGATIVE_REGULATION_OF_RESPONSE_TO_STIMULUS	GO_PROTEIN_PHOSPHORYLATION		GO_CELL_CYCLE	GO_REGULATION_OF_PHOSPHORUS_METABOLIC_PROCESS
5997	RGS2	regulator of G protein signaling 2 [Source:HGNC Symbol;Acc:HGNC:9998]	GO_REGULATION_OF_INTRACELLULAR_SIGNAL_TRANSDUCTION		GO_NEGATIVE_REGULATION_OF_SIGNALING	GO_NEGATIVE_REGULATION_OF_RESPONSE_TO_STIMULUS	GO_PROTEIN_PHOSPHORYLATION		GO_CELL_CYCLE	GO_REGULATION_OF_PHOSPHORUS_METABOLIC_PROCESS
2065	ERBB3	erb-b2 receptor tyrosine kinase 3 [Source:HGNC Symbol;Acc:HGNC:3431]	GO_REGULATION_OF_INTRACELLULAR_SIGNAL_TRANSDUCTION		GO_NEGATIVE_REGULATION_OF_SIGNALING	GO_NEGATIVE_REGULATION_OF_RESPONSE_TO_STIMULUS	GO_PROTEIN_PHOSPHORYLATION			GO_REGULATION_OF_PHOSPHORUS_METABOLIC_PROCESS
8795	TNFRSF10B	TNF receptor superfamily member 10b [Source:HGNC Symbol;Acc:HGNC:11905]	GO_REGULATION_OF_INTRACELLULAR_SIGNAL_TRANSDUCTION		GO_NEGATIVE_REGULATION_OF_SIGNALING	GO_NEGATIVE_REGULATION_OF_RESPONSE_TO_STIMULUS	GO_PROTEIN_PHOSPHORYLATION			GO_REGULATION_OF_PHOSPHORUS_METABOLIC_PROCESS
57630	SH3RF1	SH3 domain containing ring finger 1 [Source:HGNC Symbol;Acc:HGNC:17650]	GO_REGULATION_OF_INTRACELLULAR_SIGNAL_TRANSDUCTION		GO_NEGATIVE_REGULATION_OF_SIGNALING	GO_NEGATIVE_REGULATION_OF_RESPONSE_TO_STIMULUS	GO_PROTEIN_PHOSPHORYLATION			GO_REGULATION_OF_PHOSPHORUS_METABOLIC_PROCESS
11117	EMILIN1	elastin microfibril interfacer 1 [Source:HGNC Symbol;Acc:HGNC:19880]	GO_REGULATION_OF_INTRACELLULAR_SIGNAL_TRANSDUCTION		GO_NEGATIVE_REGULATION_OF_SIGNALING	GO_NEGATIVE_REGULATION_OF_RESPONSE_TO_STIMULUS	GO_PROTEIN_PHOSPHORYLATION			GO_REGULATION_OF_PHOSPHORUS_METABOLIC_PROCESS
142679	DUSP19	dual specificity phosphatase 19 [Source:HGNC Symbol;Acc:HGNC:18894]	GO_REGULATION_OF_INTRACELLULAR_SIGNAL_TRANSDUCTION		GO_NEGATIVE_REGULATION_OF_SIGNALING	GO_NEGATIVE_REGULATION_OF_RESPONSE_TO_STIMULUS	GO_PROTEIN_PHOSPHORYLATION			GO_REGULATION_OF_PHOSPHORUS_METABOLIC_PROCESS
1849	DUSP7	dual specificity phosphatase 7 [Source:HGNC Symbol;Acc:HGNC:3073]	GO_REGULATION_OF_INTRACELLULAR_SIGNAL_TRANSDUCTION		GO_NEGATIVE_REGULATION_OF_SIGNALING	GO_NEGATIVE_REGULATION_OF_RESPONSE_TO_STIMULUS	GO_PROTEIN_PHOSPHORYLATION			GO_REGULATION_OF_PHOSPHORUS_METABOLIC_PROCESS
374	AREG	amphiregulin [Source:HGNC Symbol;Acc:HGNC:651]	GO_REGULATION_OF_INTRACELLULAR_SIGNAL_TRANSDUCTION		GO_NEGATIVE_REGULATION_OF_SIGNALING	GO_NEGATIVE_REGULATION_OF_RESPONSE_TO_STIMULUS	GO_PROTEIN_PHOSPHORYLATION			GO_REGULATION_OF_PHOSPHORUS_METABOLIC_PROCESS
10019	SH2B3	SH2B adaptor protein 3 [Source:HGNC Symbol;Acc:HGNC:29605]	GO_REGULATION_OF_INTRACELLULAR_SIGNAL_TRANSDUCTION		GO_NEGATIVE_REGULATION_OF_SIGNALING	GO_NEGATIVE_REGULATION_OF_RESPONSE_TO_STIMULUS	GO_PROTEIN_PHOSPHORYLATION			GO_REGULATION_OF_PHOSPHORUS_METABOLIC_PROCESS
255082	CASC2	cancer susceptibility 2 [Source:HGNC Symbol;Acc:HGNC:22933]	GO_REGULATION_OF_INTRACELLULAR_SIGNAL_TRANSDUCTION		GO_NEGATIVE_REGULATION_OF_SIGNALING	GO_NEGATIVE_REGULATION_OF_RESPONSE_TO_STIMULUS	GO_PROTEIN_PHOSPHORYLATION			GO_REGULATION_OF_PHOSPHORUS_METABOLIC_PROCESS
6609	SMPD1	sphingomyelin phosphodiesterase 1 [Source:HGNC Symbol;Acc:HGNC:11120]	GO_REGULATION_OF_INTRACELLULAR_SIGNAL_TRANSDUCTION		GO_NEGATIVE_REGULATION_OF_SIGNALING	GO_NEGATIVE_REGULATION_OF_RESPONSE_TO_STIMULUS	GO_PROTEIN_PHOSPHORYLATION			GO_REGULATION_OF_PHOSPHORUS_METABOLIC_PROCESS
54206	ERRFI1	ERBB receptor feedback inhibitor 1 [Source:HGNC Symbol;Acc:HGNC:18185]	GO_REGULATION_OF_INTRACELLULAR_SIGNAL_TRANSDUCTION		GO_NEGATIVE_REGULATION_OF_SIGNALING	GO_NEGATIVE_REGULATION_OF_RESPONSE_TO_STIMULUS	GO_PROTEIN_PHOSPHORYLATION			GO_REGULATION_OF_PHOSPHORUS_METABOLIC_PROCESS
80824	DUSP16	dual specificity phosphatase 16 [Source:HGNC Symbol;Acc:HGNC:17909]	GO_REGULATION_OF_INTRACELLULAR_SIGNAL_TRANSDUCTION		GO_NEGATIVE_REGULATION_OF_SIGNALING	GO_NEGATIVE_REGULATION_OF_RESPONSE_TO_STIMULUS	GO_PROTEIN_PHOSPHORYLATION			GO_REGULATION_OF_PHOSPHORUS_METABOLIC_PROCESS
11072	DUSP14	dual specificity phosphatase 14 [Source:HGNC Symbol;Acc:HGNC:17007]	GO_REGULATION_OF_INTRACELLULAR_SIGNAL_TRANSDUCTION		GO_NEGATIVE_REGULATION_OF_SIGNALING	GO_NEGATIVE_REGULATION_OF_RESPONSE_TO_STIMULUS	GO_PROTEIN_PHOSPHORYLATION			GO_REGULATION_OF_PHOSPHORUS_METABOLIC_PROCESS
1850	DUSP8	dual specificity phosphatase 8 [Source:HGNC Symbol;Acc:HGNC:3074]	GO_REGULATION_OF_INTRACELLULAR_SIGNAL_TRANSDUCTION		GO_NEGATIVE_REGULATION_OF_SIGNALING	GO_NEGATIVE_REGULATION_OF_RESPONSE_TO_STIMULUS	GO_PROTEIN_PHOSPHORYLATION			GO_REGULATION_OF_PHOSPHORUS_METABOLIC_PROCESS
55584	CHRNA9	cholinergic receptor nicotinic alpha 9 subunit [Source:HGNC Symbol;Acc:HGNC:14079]	GO_REGULATION_OF_INTRACELLULAR_SIGNAL_TRANSDUCTION		GO_NEGATIVE_REGULATION_OF_SIGNALING	GO_NEGATIVE_REGULATION_OF_RESPONSE_TO_STIMULUS	GO_PROTEIN_PHOSPHORYLATION			GO_REGULATION_OF_PHOSPHORUS_METABOLIC_PROCESS
8437	RASAL1	RAS protein activator like 1 [Source:HGNC Symbol;Acc:HGNC:9873]	GO_REGULATION_OF_INTRACELLULAR_SIGNAL_TRANSDUCTION		GO_NEGATIVE_REGULATION_OF_SIGNALING	GO_NEGATIVE_REGULATION_OF_RESPONSE_TO_STIMULUS	GO_PROTEIN_PHOSPHORYLATION
5922	RASA2	RAS p21 protein activator 2 [Source:HGNC Symbol;Acc:HGNC:9872]	GO_REGULATION_OF_INTRACELLULAR_SIGNAL_TRANSDUCTION		GO_NEGATIVE_REGULATION_OF_SIGNALING	GO_NEGATIVE_REGULATION_OF_RESPONSE_TO_STIMULUS	GO_PROTEIN_PHOSPHORYLATION
9971	NR1H4	nuclear receptor subfamily 1 group H member 4 [Source:HGNC Symbol;Acc:HGNC:7967]	GO_REGULATION_OF_INTRACELLULAR_SIGNAL_TRANSDUCTION		GO_NEGATIVE_REGULATION_OF_SIGNALING	GO_NEGATIVE_REGULATION_OF_RESPONSE_TO_STIMULUS		GO_POSITIVE_REGULATION_OF_CELLULAR_BIOSYNTHETIC_PROCESS		GO_REGULATION_OF_PHOSPHORUS_METABOLIC_PROCESS		GO_CHROMOSOME
3162	HMOX1	heme oxygenase 1 [Source:HGNC Symbol;Acc:HGNC:5013]	GO_REGULATION_OF_INTRACELLULAR_SIGNAL_TRANSDUCTION		GO_NEGATIVE_REGULATION_OF_SIGNALING	GO_NEGATIVE_REGULATION_OF_RESPONSE_TO_STIMULUS		GO_POSITIVE_REGULATION_OF_CELLULAR_BIOSYNTHETIC_PROCESS
148022	TICAM1	toll like receptor adaptor molecule 1 [Source:HGNC Symbol;Acc:HGNC:18348]	GO_REGULATION_OF_INTRACELLULAR_SIGNAL_TRANSDUCTION		GO_NEGATIVE_REGULATION_OF_SIGNALING	GO_NEGATIVE_REGULATION_OF_RESPONSE_TO_STIMULUS		GO_POSITIVE_REGULATION_OF_CELLULAR_BIOSYNTHETIC_PROCESS
5139	PDE3A	phosphodiesterase 3A [Source:HGNC Symbol;Acc:HGNC:8778]	GO_REGULATION_OF_INTRACELLULAR_SIGNAL_TRANSDUCTION		GO_NEGATIVE_REGULATION_OF_SIGNALING	GO_NEGATIVE_REGULATION_OF_RESPONSE_TO_STIMULUS			GO_CELL_CYCLE
5516	PPP2CB	protein phosphatase 2 catalytic subunit beta [Source:HGNC Symbol;Acc:HGNC:9300]	GO_REGULATION_OF_INTRACELLULAR_SIGNAL_TRANSDUCTION		GO_NEGATIVE_REGULATION_OF_SIGNALING	GO_NEGATIVE_REGULATION_OF_RESPONSE_TO_STIMULUS					GO_MICROTUBULE_CYTOSKELETON	GO_CHROMOSOME
8717	TRADD	TNFRSF1A associated via death domain [Source:HGNC Symbol;Acc:HGNC:12030]	GO_REGULATION_OF_INTRACELLULAR_SIGNAL_TRANSDUCTION		GO_NEGATIVE_REGULATION_OF_SIGNALING	GO_NEGATIVE_REGULATION_OF_RESPONSE_TO_STIMULUS
117584	RFFL	ring finger and FYVE like domain containing E3 ubiquitin protein ligase [Source:HGNC Symbol;Acc:HGNC:24821]	GO_REGULATION_OF_INTRACELLULAR_SIGNAL_TRANSDUCTION		GO_NEGATIVE_REGULATION_OF_SIGNALING	GO_NEGATIVE_REGULATION_OF_RESPONSE_TO_STIMULUS
29979	UBQLN1	ubiquilin 1 [Source:HGNC Symbol;Acc:HGNC:12508]	GO_REGULATION_OF_INTRACELLULAR_SIGNAL_TRANSDUCTION		GO_NEGATIVE_REGULATION_OF_SIGNALING	GO_NEGATIVE_REGULATION_OF_RESPONSE_TO_STIMULUS
22900	CARD8	caspase recruitment domain family member 8 [Source:HGNC Symbol;Acc:HGNC:17057]	GO_REGULATION_OF_INTRACELLULAR_SIGNAL_TRANSDUCTION		GO_NEGATIVE_REGULATION_OF_SIGNALING	GO_NEGATIVE_REGULATION_OF_RESPONSE_TO_STIMULUS
79671	NLRX1	NLR family member X1 [Source:HGNC Symbol;Acc:HGNC:29890]	GO_REGULATION_OF_INTRACELLULAR_SIGNAL_TRANSDUCTION		GO_NEGATIVE_REGULATION_OF_SIGNALING	GO_NEGATIVE_REGULATION_OF_RESPONSE_TO_STIMULUS
6397	SEC14L1	SEC14 like lipid binding 1 [Source:HGNC Symbol;Acc:HGNC:10698]	GO_REGULATION_OF_INTRACELLULAR_SIGNAL_TRANSDUCTION		GO_NEGATIVE_REGULATION_OF_SIGNALING	GO_NEGATIVE_REGULATION_OF_RESPONSE_TO_STIMULUS
83892	KCTD10	potassium channel tetramerization domain containing 10 [Source:HGNC Symbol;Acc:HGNC:23236]	GO_REGULATION_OF_INTRACELLULAR_SIGNAL_TRANSDUCTION		GO_NEGATIVE_REGULATION_OF_SIGNALING	GO_NEGATIVE_REGULATION_OF_RESPONSE_TO_STIMULUS
135644	TRIM40	tripartite motif containing 40 [Source:HGNC Symbol;Acc:HGNC:18736]	GO_REGULATION_OF_INTRACELLULAR_SIGNAL_TRANSDUCTION		GO_NEGATIVE_REGULATION_OF_SIGNALING	GO_NEGATIVE_REGULATION_OF_RESPONSE_TO_STIMULUS
286827	TRIM59	tripartite motif containing 59 [Source:HGNC Symbol;Acc:HGNC:30834]	GO_REGULATION_OF_INTRACELLULAR_SIGNAL_TRANSDUCTION		GO_NEGATIVE_REGULATION_OF_SIGNALING	GO_NEGATIVE_REGULATION_OF_RESPONSE_TO_STIMULUS
3589	IL11	interleukin 11 [Source:HGNC Symbol;Acc:HGNC:5966]	GO_REGULATION_OF_INTRACELLULAR_SIGNAL_TRANSDUCTION		GO_NEGATIVE_REGULATION_OF_SIGNALING		GO_PROTEIN_PHOSPHORYLATION	GO_POSITIVE_REGULATION_OF_CELLULAR_BIOSYNTHETIC_PROCESS		GO_REGULATION_OF_PHOSPHORUS_METABOLIC_PROCESS
5908	RAP1B	RAP1B, member of RAS oncogene family [Source:HGNC Symbol;Acc:HGNC:9857]	GO_REGULATION_OF_INTRACELLULAR_SIGNAL_TRANSDUCTION		GO_NEGATIVE_REGULATION_OF_SIGNALING		GO_PROTEIN_PHOSPHORYLATION			GO_REGULATION_OF_PHOSPHORUS_METABOLIC_PROCESS
7132	TNFRSF1A	TNF receptor superfamily member 1A [Source:HGNC Symbol;Acc:HGNC:11916]	GO_REGULATION_OF_INTRACELLULAR_SIGNAL_TRANSDUCTION			GO_NEGATIVE_REGULATION_OF_RESPONSE_TO_STIMULUS	GO_PROTEIN_PHOSPHORYLATION	GO_POSITIVE_REGULATION_OF_CELLULAR_BIOSYNTHETIC_PROCESS		GO_REGULATION_OF_PHOSPHORUS_METABOLIC_PROCESS
10550	ARL6IP5	ADP ribosylation factor like GTPase 6 interacting protein 5 [Source:HGNC Symbol;Acc:HGNC:16937]	GO_REGULATION_OF_INTRACELLULAR_SIGNAL_TRANSDUCTION			GO_NEGATIVE_REGULATION_OF_RESPONSE_TO_STIMULUS	GO_PROTEIN_PHOSPHORYLATION			GO_REGULATION_OF_PHOSPHORUS_METABOLIC_PROCESS
5467	PPARD	peroxisome proliferator activated receptor delta [Source:HGNC Symbol;Acc:HGNC:9235]	GO_REGULATION_OF_INTRACELLULAR_SIGNAL_TRANSDUCTION			GO_NEGATIVE_REGULATION_OF_RESPONSE_TO_STIMULUS		GO_POSITIVE_REGULATION_OF_CELLULAR_BIOSYNTHETIC_PROCESS				GO_CHROMOSOME
116028	RMI2	RecQ mediated genome instability 2 [Source:HGNC Symbol;Acc:HGNC:28349]	GO_REGULATION_OF_INTRACELLULAR_SIGNAL_TRANSDUCTION			GO_NEGATIVE_REGULATION_OF_RESPONSE_TO_STIMULUS			GO_CELL_CYCLE
2840	GPR17	G protein-coupled receptor 17 [Source:HGNC Symbol;Acc:HGNC:4471]	GO_REGULATION_OF_INTRACELLULAR_SIGNAL_TRANSDUCTION			GO_NEGATIVE_REGULATION_OF_RESPONSE_TO_STIMULUS
641	BLM	BLM RecQ like helicase [Source:HGNC Symbol;Acc:HGNC:1058]	GO_REGULATION_OF_INTRACELLULAR_SIGNAL_TRANSDUCTION				GO_PROTEIN_PHOSPHORYLATION	GO_POSITIVE_REGULATION_OF_CELLULAR_BIOSYNTHETIC_PROCESS	GO_CELL_CYCLE	GO_REGULATION_OF_PHOSPHORUS_METABOLIC_PROCESS		GO_CHROMOSOME
56981	PRDM11	PR/SET domain 11 [Source:HGNC Symbol;Acc:HGNC:13996]	GO_REGULATION_OF_INTRACELLULAR_SIGNAL_TRANSDUCTION				GO_PROTEIN_PHOSPHORYLATION	GO_POSITIVE_REGULATION_OF_CELLULAR_BIOSYNTHETIC_PROCESS	GO_CELL_CYCLE	GO_REGULATION_OF_PHOSPHORUS_METABOLIC_PROCESS
545	ATR	ATR serine/threonine kinase [Source:HGNC Symbol;Acc:HGNC:882]	GO_REGULATION_OF_INTRACELLULAR_SIGNAL_TRANSDUCTION				GO_PROTEIN_PHOSPHORYLATION	GO_POSITIVE_REGULATION_OF_CELLULAR_BIOSYNTHETIC_PROCESS	GO_CELL_CYCLE			GO_CHROMOSOME
9261	MAPKAPK2	MAPK activated protein kinase 2 [Source:HGNC Symbol;Acc:HGNC:6887]	GO_REGULATION_OF_INTRACELLULAR_SIGNAL_TRANSDUCTION				GO_PROTEIN_PHOSPHORYLATION	GO_POSITIVE_REGULATION_OF_CELLULAR_BIOSYNTHETIC_PROCESS		GO_REGULATION_OF_PHOSPHORUS_METABOLIC_PROCESS	GO_MICROTUBULE_CYTOSKELETON
5606	MAP2K3	mitogen-activated protein kinase kinase 3 [Source:HGNC Symbol;Acc:HGNC:6843]	GO_REGULATION_OF_INTRACELLULAR_SIGNAL_TRANSDUCTION				GO_PROTEIN_PHOSPHORYLATION	GO_POSITIVE_REGULATION_OF_CELLULAR_BIOSYNTHETIC_PROCESS		GO_REGULATION_OF_PHOSPHORUS_METABOLIC_PROCESS
8767	RIPK2	receptor interacting serine/threonine kinase 2 [Source:HGNC Symbol;Acc:HGNC:10020]	GO_REGULATION_OF_INTRACELLULAR_SIGNAL_TRANSDUCTION				GO_PROTEIN_PHOSPHORYLATION	GO_POSITIVE_REGULATION_OF_CELLULAR_BIOSYNTHETIC_PROCESS		GO_REGULATION_OF_PHOSPHORUS_METABOLIC_PROCESS
8878	SQSTM1	sequestosome 1 [Source:HGNC Symbol;Acc:HGNC:11280]	GO_REGULATION_OF_INTRACELLULAR_SIGNAL_TRANSDUCTION				GO_PROTEIN_PHOSPHORYLATION	GO_POSITIVE_REGULATION_OF_CELLULAR_BIOSYNTHETIC_PROCESS		GO_REGULATION_OF_PHOSPHORUS_METABOLIC_PROCESS
7855	FZD5	frizzled class receptor 5 [Source:HGNC Symbol;Acc:HGNC:4043]	GO_REGULATION_OF_INTRACELLULAR_SIGNAL_TRANSDUCTION				GO_PROTEIN_PHOSPHORYLATION	GO_POSITIVE_REGULATION_OF_CELLULAR_BIOSYNTHETIC_PROCESS		GO_REGULATION_OF_PHOSPHORUS_METABOLIC_PROCESS
3606	IL18	interleukin 18 [Source:HGNC Symbol;Acc:HGNC:5986]	GO_REGULATION_OF_INTRACELLULAR_SIGNAL_TRANSDUCTION				GO_PROTEIN_PHOSPHORYLATION	GO_POSITIVE_REGULATION_OF_CELLULAR_BIOSYNTHETIC_PROCESS		GO_REGULATION_OF_PHOSPHORUS_METABOLIC_PROCESS
9451	EIF2AK3	eukaryotic translation initiation factor 2 alpha kinase 3 [Source:HGNC Symbol;Acc:HGNC:3255]	GO_REGULATION_OF_INTRACELLULAR_SIGNAL_TRANSDUCTION				GO_PROTEIN_PHOSPHORYLATION	GO_POSITIVE_REGULATION_OF_CELLULAR_BIOSYNTHETIC_PROCESS		GO_REGULATION_OF_PHOSPHORUS_METABOLIC_PROCESS
136	ADORA2B	adenosine A2b receptor [Source:HGNC Symbol;Acc:HGNC:264]	GO_REGULATION_OF_INTRACELLULAR_SIGNAL_TRANSDUCTION				GO_PROTEIN_PHOSPHORYLATION	GO_POSITIVE_REGULATION_OF_CELLULAR_BIOSYNTHETIC_PROCESS		GO_REGULATION_OF_PHOSPHORUS_METABOLIC_PROCESS
8660	IRS2	insulin receptor substrate 2 [Source:HGNC Symbol;Acc:HGNC:6126]	GO_REGULATION_OF_INTRACELLULAR_SIGNAL_TRANSDUCTION				GO_PROTEIN_PHOSPHORYLATION	GO_POSITIVE_REGULATION_OF_CELLULAR_BIOSYNTHETIC_PROCESS		GO_REGULATION_OF_PHOSPHORUS_METABOLIC_PROCESS
6416	MAP2K4	mitogen-activated protein kinase kinase 4 [Source:HGNC Symbol;Acc:HGNC:6844]	GO_REGULATION_OF_INTRACELLULAR_SIGNAL_TRANSDUCTION				GO_PROTEIN_PHOSPHORYLATION	GO_POSITIVE_REGULATION_OF_CELLULAR_BIOSYNTHETIC_PROCESS		GO_REGULATION_OF_PHOSPHORUS_METABOLIC_PROCESS
2081	ERN1	endoplasmic reticulum to nucleus signaling 1 [Source:HGNC Symbol;Acc:HGNC:3449]	GO_REGULATION_OF_INTRACELLULAR_SIGNAL_TRANSDUCTION				GO_PROTEIN_PHOSPHORYLATION		GO_CELL_CYCLE	GO_REGULATION_OF_PHOSPHORUS_METABOLIC_PROCESS
5564	PRKAB1	protein kinase AMP-activated non-catalytic subunit beta 1 [Source:HGNC Symbol;Acc:HGNC:9378]	GO_REGULATION_OF_INTRACELLULAR_SIGNAL_TRANSDUCTION				GO_PROTEIN_PHOSPHORYLATION		GO_CELL_CYCLE
1435	CSF1	colony stimulating factor 1 [Source:HGNC Symbol;Acc:HGNC:2432]	GO_REGULATION_OF_INTRACELLULAR_SIGNAL_TRANSDUCTION				GO_PROTEIN_PHOSPHORYLATION			GO_REGULATION_OF_PHOSPHORUS_METABOLIC_PROCESS
29775	CARD10	caspase recruitment domain family member 10 [Source:HGNC Symbol;Acc:HGNC:16422]	GO_REGULATION_OF_INTRACELLULAR_SIGNAL_TRANSDUCTION				GO_PROTEIN_PHOSPHORYLATION			GO_REGULATION_OF_PHOSPHORUS_METABOLIC_PROCESS
8792	TNFRSF11A	TNF receptor superfamily member 11a [Source:HGNC Symbol;Acc:HGNC:11908]	GO_REGULATION_OF_INTRACELLULAR_SIGNAL_TRANSDUCTION				GO_PROTEIN_PHOSPHORYLATION			GO_REGULATION_OF_PHOSPHORUS_METABOLIC_PROCESS
10392	NOD1	nucleotide binding oligomerization domain containing 1 [Source:HGNC Symbol;Acc:HGNC:16390]	GO_REGULATION_OF_INTRACELLULAR_SIGNAL_TRANSDUCTION				GO_PROTEIN_PHOSPHORYLATION			GO_REGULATION_OF_PHOSPHORUS_METABOLIC_PROCESS
4294	MAP3K10	mitogen-activated protein kinase kinase kinase 10 [Source:HGNC Symbol;Acc:HGNC:6849]	GO_REGULATION_OF_INTRACELLULAR_SIGNAL_TRANSDUCTION				GO_PROTEIN_PHOSPHORYLATION			GO_REGULATION_OF_PHOSPHORUS_METABOLIC_PROCESS
79092	CARD14	caspase recruitment domain family member 14 [Source:HGNC Symbol;Acc:HGNC:16446]	GO_REGULATION_OF_INTRACELLULAR_SIGNAL_TRANSDUCTION				GO_PROTEIN_PHOSPHORYLATION			GO_REGULATION_OF_PHOSPHORUS_METABOLIC_PROCESS
8654	PDE5A	phosphodiesterase 5A [Source:HGNC Symbol;Acc:HGNC:8784]	GO_REGULATION_OF_INTRACELLULAR_SIGNAL_TRANSDUCTION				GO_PROTEIN_PHOSPHORYLATION			GO_REGULATION_OF_PHOSPHORUS_METABOLIC_PROCESS
222643	UNC5CL	unc-5 family C-terminal like [Source:HGNC Symbol;Acc:HGNC:21203]	GO_REGULATION_OF_INTRACELLULAR_SIGNAL_TRANSDUCTION				GO_PROTEIN_PHOSPHORYLATION			GO_REGULATION_OF_PHOSPHORUS_METABOLIC_PROCESS
4077	NBR1	NBR1 autophagy cargo receptor [Source:HGNC Symbol;Acc:HGNC:6746]	GO_REGULATION_OF_INTRACELLULAR_SIGNAL_TRANSDUCTION				GO_PROTEIN_PHOSPHORYLATION			GO_REGULATION_OF_PHOSPHORUS_METABOLIC_PROCESS
80216	ALPK1	alpha kinase 1 [Source:HGNC Symbol;Acc:HGNC:20917]	GO_REGULATION_OF_INTRACELLULAR_SIGNAL_TRANSDUCTION				GO_PROTEIN_PHOSPHORYLATION
5984	RFC4	replication factor C subunit 4 [Source:HGNC Symbol;Acc:HGNC:9972]	GO_REGULATION_OF_INTRACELLULAR_SIGNAL_TRANSDUCTION					GO_POSITIVE_REGULATION_OF_CELLULAR_BIOSYNTHETIC_PROCESS	GO_CELL_CYCLE			GO_CHROMOSOME
8915	BCL10	BCL10 immune signaling adaptor [Source:HGNC Symbol;Acc:HGNC:989]	GO_REGULATION_OF_INTRACELLULAR_SIGNAL_TRANSDUCTION					GO_POSITIVE_REGULATION_OF_CELLULAR_BIOSYNTHETIC_PROCESS		GO_REGULATION_OF_PHOSPHORUS_METABOLIC_PROCESS	GO_MICROTUBULE_CYTOSKELETON
56848	SPHK2	sphingosine kinase 2 [Source:HGNC Symbol;Acc:HGNC:18859]	GO_REGULATION_OF_INTRACELLULAR_SIGNAL_TRANSDUCTION					GO_POSITIVE_REGULATION_OF_CELLULAR_BIOSYNTHETIC_PROCESS		GO_REGULATION_OF_PHOSPHORUS_METABOLIC_PROCESS		GO_CHROMOSOME
6118	RPA2	replication protein A2 [Source:HGNC Symbol;Acc:HGNC:10290]	GO_REGULATION_OF_INTRACELLULAR_SIGNAL_TRANSDUCTION						GO_CELL_CYCLE			GO_CHROMOSOME
10919	EHMT2	euchromatic histone lysine methyltransferase 2 [Source:HGNC Symbol;Acc:HGNC:14129]	GO_REGULATION_OF_INTRACELLULAR_SIGNAL_TRANSDUCTION						GO_CELL_CYCLE			GO_CHROMOSOME
387893	KMT5A	lysine methyltransferase 5A [Source:HGNC Symbol;Acc:HGNC:29489]	GO_REGULATION_OF_INTRACELLULAR_SIGNAL_TRANSDUCTION						GO_CELL_CYCLE			GO_CHROMOSOME
64121	RRAGC	Ras related GTP binding C [Source:HGNC Symbol;Acc:HGNC:19902]	GO_REGULATION_OF_INTRACELLULAR_SIGNAL_TRANSDUCTION						GO_CELL_CYCLE
642273	FAM110C	family with sequence similarity 110 member C [Source:HGNC Symbol;Acc:HGNC:33340]	GO_REGULATION_OF_INTRACELLULAR_SIGNAL_TRANSDUCTION								GO_MICROTUBULE_CYTOSKELETON
55200	PLEKHG6	pleckstrin homology and RhoGEF domain containing G6 [Source:HGNC Symbol;Acc:HGNC:25562]	GO_REGULATION_OF_INTRACELLULAR_SIGNAL_TRANSDUCTION								GO_MICROTUBULE_CYTOSKELETON
2152	F3	coagulation factor III, tissue factor [Source:HGNC Symbol;Acc:HGNC:3541]	GO_REGULATION_OF_INTRACELLULAR_SIGNAL_TRANSDUCTION
55789	DEPDC1B	DEP domain containing 1B [Source:HGNC Symbol;Acc:HGNC:24902]	GO_REGULATION_OF_INTRACELLULAR_SIGNAL_TRANSDUCTION
81603	TRIM8	tripartite motif containing 8 [Source:HGNC Symbol;Acc:HGNC:15579]	GO_REGULATION_OF_INTRACELLULAR_SIGNAL_TRANSDUCTION
10672	GNA13	G protein subunit alpha 13 [Source:HGNC Symbol;Acc:HGNC:4381]	GO_REGULATION_OF_INTRACELLULAR_SIGNAL_TRANSDUCTION
3633	INPP5B	inositol polyphosphate-5-phosphatase B [Source:HGNC Symbol;Acc:HGNC:6077]	GO_REGULATION_OF_INTRACELLULAR_SIGNAL_TRANSDUCTION
84904	ARHGEF39	Rho guanine nucleotide exchange factor 39 [Source:HGNC Symbol;Acc:HGNC:25909]	GO_REGULATION_OF_INTRACELLULAR_SIGNAL_TRANSDUCTION
5909	RAP1GAP	RAP1 GTPase activating protein [Source:HGNC Symbol;Acc:HGNC:9858]	GO_REGULATION_OF_INTRACELLULAR_SIGNAL_TRANSDUCTION
4615	MYD88	MYD88 innate immune signal transduction adaptor [Source:HGNC Symbol;Acc:HGNC:7562]	GO_REGULATION_OF_INTRACELLULAR_SIGNAL_TRANSDUCTION
138065	RNF183	ring finger protein 183 [Source:HGNC Symbol;Acc:HGNC:28721]	GO_REGULATION_OF_INTRACELLULAR_SIGNAL_TRANSDUCTION
9188	DDX21	DExD-box helicase 21 [Source:HGNC Symbol;Acc:HGNC:2744]	GO_REGULATION_OF_INTRACELLULAR_SIGNAL_TRANSDUCTION
56990	CDC42SE2	CDC42 small effector 2 [Source:HGNC Symbol;Acc:HGNC:18547]	GO_REGULATION_OF_INTRACELLULAR_SIGNAL_TRANSDUCTION
10161	LPAR6	lysophosphatidic acid receptor 6 [Source:HGNC Symbol;Acc:HGNC:15520]	GO_REGULATION_OF_INTRACELLULAR_SIGNAL_TRANSDUCTION
6574	SLC20A1	solute carrier family 20 member 1 [Source:HGNC Symbol;Acc:HGNC:10946]	GO_REGULATION_OF_INTRACELLULAR_SIGNAL_TRANSDUCTION
286343	LURAP1L	leucine rich adaptor protein 1 like [Source:HGNC Symbol;Acc:HGNC:31452]	GO_REGULATION_OF_INTRACELLULAR_SIGNAL_TRANSDUCTION
84336	TMEM101	transmembrane protein 101 [Source:HGNC Symbol;Acc:HGNC:28653]	GO_REGULATION_OF_INTRACELLULAR_SIGNAL_TRANSDUCTION
25791	NGEF	neuronal guanine nucleotide exchange factor [Source:HGNC Symbol;Acc:HGNC:7807]	GO_REGULATION_OF_INTRACELLULAR_SIGNAL_TRANSDUCTION
57584	ARHGAP21	Rho GTPase activating protein 21 [Source:HGNC Symbol;Acc:HGNC:23725]	GO_REGULATION_OF_INTRACELLULAR_SIGNAL_TRANSDUCTION
9411	ARHGAP29	Rho GTPase activating protein 29 [Source:HGNC Symbol;Acc:HGNC:30207]	GO_REGULATION_OF_INTRACELLULAR_SIGNAL_TRANSDUCTION
57514	ARHGAP31	Rho GTPase activating protein 31 [Source:HGNC Symbol;Acc:HGNC:29216]	GO_REGULATION_OF_INTRACELLULAR_SIGNAL_TRANSDUCTION
57636	ARHGAP23	Rho GTPase activating protein 23 [Source:HGNC Symbol;Acc:HGNC:29293]	GO_REGULATION_OF_INTRACELLULAR_SIGNAL_TRANSDUCTION
84986	ARHGAP19	Rho GTPase activating protein 19 [Source:HGNC Symbol;Acc:HGNC:23724]	GO_REGULATION_OF_INTRACELLULAR_SIGNAL_TRANSDUCTION
9267	CYTH1	cytohesin 1 [Source:HGNC Symbol;Acc:HGNC:9501]	GO_REGULATION_OF_INTRACELLULAR_SIGNAL_TRANSDUCTION
23101	MCF2L2	MCF.2 cell line derived transforming sequence-like 2 [Source:HGNC Symbol;Acc:HGNC:30319]	GO_REGULATION_OF_INTRACELLULAR_SIGNAL_TRANSDUCTION
440107	PLEKHG7	pleckstrin homology and RhoGEF domain containing G7 [Source:HGNC Symbol;Acc:HGNC:33829]	GO_REGULATION_OF_INTRACELLULAR_SIGNAL_TRANSDUCTION
56672	AKIP1	A-kinase interacting protein 1 [Source:HGNC Symbol;Acc:HGNC:1170]	GO_REGULATION_OF_INTRACELLULAR_SIGNAL_TRANSDUCTION
79817	MOB3B	MOB kinase activator 3B [Source:HGNC Symbol;Acc:HGNC:23825]	GO_REGULATION_OF_INTRACELLULAR_SIGNAL_TRANSDUCTION
4088	SMAD3	SMAD family member 3 [Source:HGNC Symbol;Acc:HGNC:6769]		GO_CYTOSKELETON_ORGANIZATION	GO_NEGATIVE_REGULATION_OF_SIGNALING	GO_NEGATIVE_REGULATION_OF_RESPONSE_TO_STIMULUS		GO_POSITIVE_REGULATION_OF_CELLULAR_BIOSYNTHETIC_PROCESS	GO_CELL_CYCLE	GO_REGULATION_OF_PHOSPHORUS_METABOLIC_PROCESS		GO_CHROMOSOME
636	BICD1	BICD cargo adaptor 1 [Source:HGNC Symbol;Acc:HGNC:1049]		GO_CYTOSKELETON_ORGANIZATION	GO_NEGATIVE_REGULATION_OF_SIGNALING	GO_NEGATIVE_REGULATION_OF_RESPONSE_TO_STIMULUS					GO_MICROTUBULE_CYTOSKELETON
585	BBS4	Bardet-Biedl syndrome 4 [Source:HGNC Symbol;Acc:HGNC:969]		GO_CYTOSKELETON_ORGANIZATION		GO_NEGATIVE_REGULATION_OF_RESPONSE_TO_STIMULUS			GO_CELL_CYCLE		GO_MICROTUBULE_CYTOSKELETON
84722	PSRC1	proline and serine rich coiled-coil 1 [Source:HGNC Symbol;Acc:HGNC:24472]		GO_CYTOSKELETON_ORGANIZATION			GO_PROTEIN_PHOSPHORYLATION	GO_POSITIVE_REGULATION_OF_CELLULAR_BIOSYNTHETIC_PROCESS	GO_CELL_CYCLE	GO_REGULATION_OF_PHOSPHORUS_METABOLIC_PROCESS	GO_MICROTUBULE_CYTOSKELETON
5080	PAX6	paired box 6 [Source:HGNC Symbol;Acc:HGNC:8620]		GO_CYTOSKELETON_ORGANIZATION			GO_PROTEIN_PHOSPHORYLATION	GO_POSITIVE_REGULATION_OF_CELLULAR_BIOSYNTHETIC_PROCESS	GO_CELL_CYCLE	GO_REGULATION_OF_PHOSPHORUS_METABOLIC_PROCESS		GO_CHROMOSOME
4751	NEK2	NIMA related kinase 2 [Source:HGNC Symbol;Acc:HGNC:7745]		GO_CYTOSKELETON_ORGANIZATION			GO_PROTEIN_PHOSPHORYLATION	GO_POSITIVE_REGULATION_OF_CELLULAR_BIOSYNTHETIC_PROCESS	GO_CELL_CYCLE		GO_MICROTUBULE_CYTOSKELETON	GO_CHROMOSOME
1453	CSNK1D	casein kinase 1 delta [Source:HGNC Symbol;Acc:HGNC:2452]		GO_CYTOSKELETON_ORGANIZATION			GO_PROTEIN_PHOSPHORYLATION		GO_CELL_CYCLE	GO_REGULATION_OF_PHOSPHORUS_METABOLIC_PROCESS	GO_MICROTUBULE_CYTOSKELETON
10142	AKAP9	A-kinase anchoring protein 9 [Source:HGNC Symbol;Acc:HGNC:379]		GO_CYTOSKELETON_ORGANIZATION			GO_PROTEIN_PHOSPHORYLATION		GO_CELL_CYCLE	GO_REGULATION_OF_PHOSPHORUS_METABOLIC_PROCESS	GO_MICROTUBULE_CYTOSKELETON
26973	CHORDC1	cysteine and histidine rich domain containing 1 [Source:HGNC Symbol;Acc:HGNC:14525]		GO_CYTOSKELETON_ORGANIZATION			GO_PROTEIN_PHOSPHORYLATION		GO_CELL_CYCLE	GO_REGULATION_OF_PHOSPHORUS_METABOLIC_PROCESS
2041	EPHA1	EPH receptor A1 [Source:HGNC Symbol;Acc:HGNC:3385]		GO_CYTOSKELETON_ORGANIZATION			GO_PROTEIN_PHOSPHORYLATION			GO_REGULATION_OF_PHOSPHORUS_METABOLIC_PROCESS
23603	CORO1C	coronin 1C [Source:HGNC Symbol;Acc:HGNC:2254]		GO_CYTOSKELETON_ORGANIZATION			GO_PROTEIN_PHOSPHORYLATION			GO_REGULATION_OF_PHOSPHORUS_METABOLIC_PROCESS
283	ANG	angiogenin [Source:HGNC Symbol;Acc:HGNC:483]		GO_CYTOSKELETON_ORGANIZATION			GO_PROTEIN_PHOSPHORYLATION			GO_REGULATION_OF_PHOSPHORUS_METABOLIC_PROCESS
10006	ABI1	abl interactor 1 [Source:HGNC Symbol;Acc:HGNC:11320]		GO_CYTOSKELETON_ORGANIZATION			GO_PROTEIN_PHOSPHORYLATION			GO_REGULATION_OF_PHOSPHORUS_METABOLIC_PROCESS
7016	TESK1	testis associated actin remodelling kinase 1 [Source:HGNC Symbol;Acc:HGNC:11731]		GO_CYTOSKELETON_ORGANIZATION			GO_PROTEIN_PHOSPHORYLATION			GO_REGULATION_OF_PHOSPHORUS_METABOLIC_PROCESS
10420	TESK2	testis associated actin remodelling kinase 2 [Source:HGNC Symbol;Acc:HGNC:11732]		GO_CYTOSKELETON_ORGANIZATION			GO_PROTEIN_PHOSPHORYLATION
3985	LIMK2	LIM domain kinase 2 [Source:HGNC Symbol;Acc:HGNC:6614]		GO_CYTOSKELETON_ORGANIZATION			GO_PROTEIN_PHOSPHORYLATION
10096	ACTR3	actin related protein 3 [Source:HGNC Symbol;Acc:HGNC:170]		GO_CYTOSKELETON_ORGANIZATION				GO_POSITIVE_REGULATION_OF_CELLULAR_BIOSYNTHETIC_PROCESS	GO_CELL_CYCLE			GO_CHROMOSOME
9645	MICAL2	microtubule associated monooxygenase, calponin and LIM domain containing 2 [Source:HGNC Symbol;Acc:HGNC:24693]		GO_CYTOSKELETON_ORGANIZATION				GO_POSITIVE_REGULATION_OF_CELLULAR_BIOSYNTHETIC_PROCESS			GO_MICROTUBULE_CYTOSKELETON
10580	SORBS1	sorbin and SH3 domain containing 1 [Source:HGNC Symbol;Acc:HGNC:14565]		GO_CYTOSKELETON_ORGANIZATION				GO_POSITIVE_REGULATION_OF_CELLULAR_BIOSYNTHETIC_PROCESS			GO_MICROTUBULE_CYTOSKELETON
57591	MRTFA	myocardin related transcription factor A [Source:HGNC Symbol;Acc:HGNC:14334]		GO_CYTOSKELETON_ORGANIZATION				GO_POSITIVE_REGULATION_OF_CELLULAR_BIOSYNTHETIC_PROCESS
55125	CEP192	centrosomal protein 192 [Source:HGNC Symbol;Acc:HGNC:25515]		GO_CYTOSKELETON_ORGANIZATION					GO_CELL_CYCLE	GO_REGULATION_OF_PHOSPHORUS_METABOLIC_PROCESS	GO_MICROTUBULE_CYTOSKELETON
81565	NDEL1	nudE neurodevelopment protein 1 like 1 [Source:HGNC Symbol;Acc:HGNC:17620]		GO_CYTOSKELETON_ORGANIZATION					GO_CELL_CYCLE		GO_MICROTUBULE_CYTOSKELETON	GO_CHROMOSOME
4926	NUMA1	nuclear mitotic apparatus protein 1 [Source:HGNC Symbol;Acc:HGNC:8059]		GO_CYTOSKELETON_ORGANIZATION					GO_CELL_CYCLE		GO_MICROTUBULE_CYTOSKELETON	GO_CHROMOSOME
10403	NDC80	NDC80 kinetochore complex component [Source:HGNC Symbol;Acc:HGNC:16909]		GO_CYTOSKELETON_ORGANIZATION					GO_CELL_CYCLE		GO_MICROTUBULE_CYTOSKELETON	GO_CHROMOSOME
10615	SPAG5	sperm associated antigen 5 [Source:HGNC Symbol;Acc:HGNC:13452]		GO_CYTOSKELETON_ORGANIZATION					GO_CELL_CYCLE		GO_MICROTUBULE_CYTOSKELETON	GO_CHROMOSOME
11004	KIF2C	kinesin family member 2C [Source:HGNC Symbol;Acc:HGNC:6393]		GO_CYTOSKELETON_ORGANIZATION					GO_CELL_CYCLE		GO_MICROTUBULE_CYTOSKELETON	GO_CHROMOSOME
347733	TUBB2B	tubulin beta 2B class IIb [Source:HGNC Symbol;Acc:HGNC:30829]		GO_CYTOSKELETON_ORGANIZATION					GO_CELL_CYCLE		GO_MICROTUBULE_CYTOSKELETON
7280	TUBB2A	tubulin beta 2A class IIa [Source:HGNC Symbol;Acc:HGNC:12412]		GO_CYTOSKELETON_ORGANIZATION					GO_CELL_CYCLE		GO_MICROTUBULE_CYTOSKELETON
10300	KATNB1	katanin regulatory subunit B1 [Source:HGNC Symbol;Acc:HGNC:6217]		GO_CYTOSKELETON_ORGANIZATION					GO_CELL_CYCLE		GO_MICROTUBULE_CYTOSKELETON
29899	GPSM2	G protein signaling modulator 2 [Source:HGNC Symbol;Acc:HGNC:29501]		GO_CYTOSKELETON_ORGANIZATION					GO_CELL_CYCLE		GO_MICROTUBULE_CYTOSKELETON
25886	POC1A	POC1 centriolar protein A [Source:HGNC Symbol;Acc:HGNC:24488]		GO_CYTOSKELETON_ORGANIZATION					GO_CELL_CYCLE		GO_MICROTUBULE_CYTOSKELETON
8556	CDC14A	cell division cycle 14A [Source:HGNC Symbol;Acc:HGNC:1718]		GO_CYTOSKELETON_ORGANIZATION					GO_CELL_CYCLE		GO_MICROTUBULE_CYTOSKELETON
11064	CNTRL	centriolin [Source:HGNC Symbol;Acc:HGNC:1858]		GO_CYTOSKELETON_ORGANIZATION					GO_CELL_CYCLE		GO_MICROTUBULE_CYTOSKELETON
80254	CEP63	centrosomal protein 63 [Source:HGNC Symbol;Acc:HGNC:25815]		GO_CYTOSKELETON_ORGANIZATION					GO_CELL_CYCLE		GO_MICROTUBULE_CYTOSKELETON
3833	KIFC1	kinesin family member C1 [Source:HGNC Symbol;Acc:HGNC:6389]		GO_CYTOSKELETON_ORGANIZATION					GO_CELL_CYCLE		GO_MICROTUBULE_CYTOSKELETON
3832	KIF11	kinesin family member 11 [Source:HGNC Symbol;Acc:HGNC:6388]		GO_CYTOSKELETON_ORGANIZATION					GO_CELL_CYCLE		GO_MICROTUBULE_CYTOSKELETON
10263	CDK2AP2	cyclin dependent kinase 2 associated protein 2 [Source:HGNC Symbol;Acc:HGNC:30833]		GO_CYTOSKELETON_ORGANIZATION					GO_CELL_CYCLE		GO_MICROTUBULE_CYTOSKELETON
79861	TUBAL3	tubulin alpha like 3 [Source:HGNC Symbol;Acc:HGNC:23534]		GO_CYTOSKELETON_ORGANIZATION					GO_CELL_CYCLE		GO_MICROTUBULE_CYTOSKELETON
259266	ASPM	abnormal spindle microtubule assembly [Source:HGNC Symbol;Acc:HGNC:19048]		GO_CYTOSKELETON_ORGANIZATION					GO_CELL_CYCLE		GO_MICROTUBULE_CYTOSKELETON
23177	CEP68	centrosomal protein 68 [Source:HGNC Symbol;Acc:HGNC:29076]		GO_CYTOSKELETON_ORGANIZATION					GO_CELL_CYCLE		GO_MICROTUBULE_CYTOSKELETON
55857	KIZ	kizuna centrosomal protein [Source:HGNC Symbol;Acc:HGNC:15865]		GO_CYTOSKELETON_ORGANIZATION					GO_CELL_CYCLE		GO_MICROTUBULE_CYTOSKELETON
1070	CETN3	centrin 3 [Source:HGNC Symbol;Acc:HGNC:1868]		GO_CYTOSKELETON_ORGANIZATION					GO_CELL_CYCLE		GO_MICROTUBULE_CYTOSKELETON
83540	NUF2	NUF2 component of NDC80 kinetochore complex [Source:HGNC Symbol;Acc:HGNC:14621]		GO_CYTOSKELETON_ORGANIZATION					GO_CELL_CYCLE			GO_CHROMOSOME
23075	SWAP70	switching B cell complex subunit SWAP70 [Source:HGNC Symbol;Acc:HGNC:17070]		GO_CYTOSKELETON_ORGANIZATION						GO_REGULATION_OF_PHOSPHORUS_METABOLIC_PROCESS
1729	DIAPH1	diaphanous related formin 1 [Source:HGNC Symbol;Acc:HGNC:2876]		GO_CYTOSKELETON_ORGANIZATION							GO_MICROTUBULE_CYTOSKELETON
5829	PXN	paxillin [Source:HGNC Symbol;Acc:HGNC:9718]		GO_CYTOSKELETON_ORGANIZATION							GO_MICROTUBULE_CYTOSKELETON
89795	NAV3	neuron navigator 3 [Source:HGNC Symbol;Acc:HGNC:15998]		GO_CYTOSKELETON_ORGANIZATION							GO_MICROTUBULE_CYTOSKELETON
357	SHROOM2	shroom family member 2 [Source:HGNC Symbol;Acc:HGNC:630]		GO_CYTOSKELETON_ORGANIZATION							GO_MICROTUBULE_CYTOSKELETON
10458	BAIAP2	BAR/IMD domain containing adaptor protein 2 [Source:HGNC Symbol;Acc:HGNC:947]		GO_CYTOSKELETON_ORGANIZATION							GO_MICROTUBULE_CYTOSKELETON
10435	CDC42EP2	CDC42 effector protein 2 [Source:HGNC Symbol;Acc:HGNC:16263]		GO_CYTOSKELETON_ORGANIZATION							GO_MICROTUBULE_CYTOSKELETON
23255	MTCL1	microtubule crosslinking factor 1 [Source:HGNC Symbol;Acc:HGNC:29121]		GO_CYTOSKELETON_ORGANIZATION							GO_MICROTUBULE_CYTOSKELETON
85377	MICALL1	MICAL like 1 [Source:HGNC Symbol;Acc:HGNC:29804]		GO_CYTOSKELETON_ORGANIZATION							GO_MICROTUBULE_CYTOSKELETON
29911	HOOK2	hook microtubule tethering protein 2 [Source:HGNC Symbol;Acc:HGNC:19885]		GO_CYTOSKELETON_ORGANIZATION							GO_MICROTUBULE_CYTOSKELETON
55812	AL049834.1	spermatogenesis associated 7 [Source:NCBI gene;Acc:55812]		GO_CYTOSKELETON_ORGANIZATION							GO_MICROTUBULE_CYTOSKELETON
90060	CCDC120	coiled-coil domain containing 120 [Source:HGNC Symbol;Acc:HGNC:28910]		GO_CYTOSKELETON_ORGANIZATION							GO_MICROTUBULE_CYTOSKELETON
157922	CAMSAP1	calmodulin regulated spectrin associated protein 1 [Source:HGNC Symbol;Acc:HGNC:19946]		GO_CYTOSKELETON_ORGANIZATION							GO_MICROTUBULE_CYTOSKELETON
55700	MAP7D1	MAP7 domain containing 1 [Source:HGNC Symbol;Acc:HGNC:25514]		GO_CYTOSKELETON_ORGANIZATION							GO_MICROTUBULE_CYTOSKELETON
9564	BCAR1	BCAR1 scaffold protein, Cas family member [Source:HGNC Symbol;Acc:HGNC:971]		GO_CYTOSKELETON_ORGANIZATION
27289	RND1	Rho family GTPase 1 [Source:HGNC Symbol;Acc:HGNC:18314]		GO_CYTOSKELETON_ORGANIZATION
9948	WDR1	WD repeat domain 1 [Source:HGNC Symbol;Acc:HGNC:12754]		GO_CYTOSKELETON_ORGANIZATION
25794	FSCN2	fascin actin-bundling protein 2, retinal [Source:HGNC Symbol;Acc:HGNC:3960]		GO_CYTOSKELETON_ORGANIZATION
10487	CAP1	cyclase associated actin cytoskeleton regulatory protein 1 [Source:HGNC Symbol;Acc:HGNC:20040]		GO_CYTOSKELETON_ORGANIZATION
286077	FAM83H	family with sequence similarity 83 member H [Source:HGNC Symbol;Acc:HGNC:24797]		GO_CYTOSKELETON_ORGANIZATION
3868	KRT16	keratin 16 [Source:HGNC Symbol;Acc:HGNC:6423]		GO_CYTOSKELETON_ORGANIZATION
7408	VASP	vasodilator stimulated phosphoprotein [Source:HGNC Symbol;Acc:HGNC:12652]		GO_CYTOSKELETON_ORGANIZATION
2055	CLN8	CLN8 transmembrane ER and ERGIC protein [Source:HGNC Symbol;Acc:HGNC:2079]		GO_CYTOSKELETON_ORGANIZATION
7139	TNNT2	troponin T2, cardiac type [Source:HGNC Symbol;Acc:HGNC:11949]		GO_CYTOSKELETON_ORGANIZATION
3267	AGFG1	ArfGAP with FG repeats 1 [Source:HGNC Symbol;Acc:HGNC:5175]		GO_CYTOSKELETON_ORGANIZATION
55971	BAIAP2L1	BAR/IMD domain containing adaptor protein 2 like 1 [Source:HGNC Symbol;Acc:HGNC:21649]		GO_CYTOSKELETON_ORGANIZATION
7791	ZYX	zyxin [Source:HGNC Symbol;Acc:HGNC:13200]		GO_CYTOSKELETON_ORGANIZATION
51517	NCKIPSD	NCK interacting protein with SH3 domain [Source:HGNC Symbol;Acc:HGNC:15486]		GO_CYTOSKELETON_ORGANIZATION
10602	CDC42EP3	CDC42 effector protein 3 [Source:HGNC Symbol;Acc:HGNC:16943]		GO_CYTOSKELETON_ORGANIZATION
221061	FAM171A1	family with sequence similarity 171 member A1 [Source:HGNC Symbol;Acc:HGNC:23522]		GO_CYTOSKELETON_ORGANIZATION
9203	ZMYM3	zinc finger MYM-type containing 3 [Source:HGNC Symbol;Acc:HGNC:13054]		GO_CYTOSKELETON_ORGANIZATION
128486	FITM2	fat storage inducing transmembrane protein 2 [Source:HGNC Symbol;Acc:HGNC:16135]		GO_CYTOSKELETON_ORGANIZATION
58497	PRUNE1	prune exopolyphosphatase 1 [Source:HGNC Symbol;Acc:HGNC:13420]		GO_CYTOSKELETON_ORGANIZATION
8500	PPFIA1	PTPRF interacting protein alpha 1 [Source:HGNC Symbol;Acc:HGNC:9245]		GO_CYTOSKELETON_ORGANIZATION
100505385	IQCJ-SCHIP1	IQCJ-SCHIP1 readthrough [Source:HGNC Symbol;Acc:HGNC:38842]		GO_CYTOSKELETON_ORGANIZATION
1465	CSRP1	cysteine and glycine rich protein 1 [Source:HGNC Symbol;Acc:HGNC:2469]		GO_CYTOSKELETON_ORGANIZATION
7171	TPM4	tropomyosin 4 [Source:HGNC Symbol;Acc:HGNC:12013]		GO_CYTOSKELETON_ORGANIZATION
8470	SORBS2	sorbin and SH3 domain containing 2 [Source:HGNC Symbol;Acc:HGNC:24098]		GO_CYTOSKELETON_ORGANIZATION
51734	MSRB1	methionine sulfoxide reductase B1 [Source:HGNC Symbol;Acc:HGNC:14133]		GO_CYTOSKELETON_ORGANIZATION
2275	FHL3	four and a half LIM domains 3 [Source:HGNC Symbol;Acc:HGNC:3704]		GO_CYTOSKELETON_ORGANIZATION
90	ACVR1	activin A receptor type 1 [Source:HGNC Symbol;Acc:HGNC:171]			GO_NEGATIVE_REGULATION_OF_SIGNALING	GO_NEGATIVE_REGULATION_OF_RESPONSE_TO_STIMULUS	GO_PROTEIN_PHOSPHORYLATION	GO_POSITIVE_REGULATION_OF_CELLULAR_BIOSYNTHETIC_PROCESS	GO_CELL_CYCLE	GO_REGULATION_OF_PHOSPHORUS_METABOLIC_PROCESS
4091	SMAD6	SMAD family member 6 [Source:HGNC Symbol;Acc:HGNC:6772]			GO_NEGATIVE_REGULATION_OF_SIGNALING	GO_NEGATIVE_REGULATION_OF_RESPONSE_TO_STIMULUS	GO_PROTEIN_PHOSPHORYLATION	GO_POSITIVE_REGULATION_OF_CELLULAR_BIOSYNTHETIC_PROCESS		GO_REGULATION_OF_PHOSPHORUS_METABOLIC_PROCESS		GO_CHROMOSOME
25937	WWTR1	WW domain containing transcription regulator 1 [Source:HGNC Symbol;Acc:HGNC:24042]			GO_NEGATIVE_REGULATION_OF_SIGNALING	GO_NEGATIVE_REGULATION_OF_RESPONSE_TO_STIMULUS	GO_PROTEIN_PHOSPHORYLATION	GO_POSITIVE_REGULATION_OF_CELLULAR_BIOSYNTHETIC_PROCESS		GO_REGULATION_OF_PHOSPHORUS_METABOLIC_PROCESS
6868	ADAM17	ADAM metallopeptidase domain 17 [Source:HGNC Symbol;Acc:HGNC:195]			GO_NEGATIVE_REGULATION_OF_SIGNALING	GO_NEGATIVE_REGULATION_OF_RESPONSE_TO_STIMULUS	GO_PROTEIN_PHOSPHORYLATION		GO_CELL_CYCLE	GO_REGULATION_OF_PHOSPHORUS_METABOLIC_PROCESS
1407	CRY1	cryptochrome circadian regulator 1 [Source:HGNC Symbol;Acc:HGNC:2384]			GO_NEGATIVE_REGULATION_OF_SIGNALING	GO_NEGATIVE_REGULATION_OF_RESPONSE_TO_STIMULUS	GO_PROTEIN_PHOSPHORYLATION		GO_CELL_CYCLE
9052	GPRC5A	G protein-coupled receptor class C group 5 member A [Source:HGNC Symbol;Acc:HGNC:9836]			GO_NEGATIVE_REGULATION_OF_SIGNALING	GO_NEGATIVE_REGULATION_OF_RESPONSE_TO_STIMULUS	GO_PROTEIN_PHOSPHORYLATION			GO_REGULATION_OF_PHOSPHORUS_METABOLIC_PROCESS
84959	UBASH3B	ubiquitin associated and SH3 domain containing B [Source:HGNC Symbol;Acc:HGNC:29884]			GO_NEGATIVE_REGULATION_OF_SIGNALING	GO_NEGATIVE_REGULATION_OF_RESPONSE_TO_STIMULUS	GO_PROTEIN_PHOSPHORYLATION			GO_REGULATION_OF_PHOSPHORUS_METABOLIC_PROCESS
7857	SCG2	secretogranin II [Source:HGNC Symbol;Acc:HGNC:10575]			GO_NEGATIVE_REGULATION_OF_SIGNALING	GO_NEGATIVE_REGULATION_OF_RESPONSE_TO_STIMULUS	GO_PROTEIN_PHOSPHORYLATION
55681	SCYL2	SCY1 like pseudokinase 2 [Source:HGNC Symbol;Acc:HGNC:19286]			GO_NEGATIVE_REGULATION_OF_SIGNALING	GO_NEGATIVE_REGULATION_OF_RESPONSE_TO_STIMULUS	GO_PROTEIN_PHOSPHORYLATION
79960	JADE1	jade family PHD finger 1 [Source:HGNC Symbol;Acc:HGNC:30027]			GO_NEGATIVE_REGULATION_OF_SIGNALING	GO_NEGATIVE_REGULATION_OF_RESPONSE_TO_STIMULUS		GO_POSITIVE_REGULATION_OF_CELLULAR_BIOSYNTHETIC_PROCESS	GO_CELL_CYCLE		GO_MICROTUBULE_CYTOSKELETON
8862	APLN	apelin [Source:HGNC Symbol;Acc:HGNC:16665]			GO_NEGATIVE_REGULATION_OF_SIGNALING	GO_NEGATIVE_REGULATION_OF_RESPONSE_TO_STIMULUS		GO_POSITIVE_REGULATION_OF_CELLULAR_BIOSYNTHETIC_PROCESS		GO_REGULATION_OF_PHOSPHORUS_METABOLIC_PROCESS
6497	SKI	SKI proto-oncogene [Source:HGNC Symbol;Acc:HGNC:10896]			GO_NEGATIVE_REGULATION_OF_SIGNALING	GO_NEGATIVE_REGULATION_OF_RESPONSE_TO_STIMULUS		GO_POSITIVE_REGULATION_OF_CELLULAR_BIOSYNTHETIC_PROCESS			GO_MICROTUBULE_CYTOSKELETON
4300	MLLT3	MLLT3 super elongation complex subunit [Source:HGNC Symbol;Acc:HGNC:7136]			GO_NEGATIVE_REGULATION_OF_SIGNALING	GO_NEGATIVE_REGULATION_OF_RESPONSE_TO_STIMULUS		GO_POSITIVE_REGULATION_OF_CELLULAR_BIOSYNTHETIC_PROCESS				GO_CHROMOSOME
1746	DLX2	distal-less homeobox 2 [Source:HGNC Symbol;Acc:HGNC:2915]			GO_NEGATIVE_REGULATION_OF_SIGNALING	GO_NEGATIVE_REGULATION_OF_RESPONSE_TO_STIMULUS		GO_POSITIVE_REGULATION_OF_CELLULAR_BIOSYNTHETIC_PROCESS				GO_CHROMOSOME
5774	PTPN3	protein tyrosine phosphatase non-receptor type 3 [Source:HGNC Symbol;Acc:HGNC:9655]			GO_NEGATIVE_REGULATION_OF_SIGNALING	GO_NEGATIVE_REGULATION_OF_RESPONSE_TO_STIMULUS			GO_CELL_CYCLE
8835	SOCS2	suppressor of cytokine signaling 2 [Source:HGNC Symbol;Acc:HGNC:19382]			GO_NEGATIVE_REGULATION_OF_SIGNALING	GO_NEGATIVE_REGULATION_OF_RESPONSE_TO_STIMULUS				GO_REGULATION_OF_PHOSPHORUS_METABOLIC_PROCESS
1154	CISH	cytokine inducible SH2 containing protein [Source:HGNC Symbol;Acc:HGNC:1984]			GO_NEGATIVE_REGULATION_OF_SIGNALING	GO_NEGATIVE_REGULATION_OF_RESPONSE_TO_STIMULUS				GO_REGULATION_OF_PHOSPHORUS_METABOLIC_PROCESS
25776	CBY1	chibby family member 1, beta catenin antagonist [Source:HGNC Symbol;Acc:HGNC:1307]			GO_NEGATIVE_REGULATION_OF_SIGNALING	GO_NEGATIVE_REGULATION_OF_RESPONSE_TO_STIMULUS					GO_MICROTUBULE_CYTOSKELETON
26153	KIF26A	kinesin family member 26A [Source:HGNC Symbol;Acc:HGNC:20226]			GO_NEGATIVE_REGULATION_OF_SIGNALING	GO_NEGATIVE_REGULATION_OF_RESPONSE_TO_STIMULUS					GO_MICROTUBULE_CYTOSKELETON
64750	SMURF2	SMAD specific E3 ubiquitin protein ligase 2 [Source:HGNC Symbol;Acc:HGNC:16809]			GO_NEGATIVE_REGULATION_OF_SIGNALING	GO_NEGATIVE_REGULATION_OF_RESPONSE_TO_STIMULUS
54567	DLL4	delta like canonical Notch ligand 4 [Source:HGNC Symbol;Acc:HGNC:2910]			GO_NEGATIVE_REGULATION_OF_SIGNALING	GO_NEGATIVE_REGULATION_OF_RESPONSE_TO_STIMULUS
2887	GRB10	growth factor receptor bound protein 10 [Source:HGNC Symbol;Acc:HGNC:4564]			GO_NEGATIVE_REGULATION_OF_SIGNALING	GO_NEGATIVE_REGULATION_OF_RESPONSE_TO_STIMULUS
308	ANXA5	annexin A5 [Source:HGNC Symbol;Acc:HGNC:543]			GO_NEGATIVE_REGULATION_OF_SIGNALING	GO_NEGATIVE_REGULATION_OF_RESPONSE_TO_STIMULUS
2817	GPC1	glypican 1 [Source:HGNC Symbol;Acc:HGNC:4449]			GO_NEGATIVE_REGULATION_OF_SIGNALING	GO_NEGATIVE_REGULATION_OF_RESPONSE_TO_STIMULUS
7879	RAB7A	RAB7A, member RAS oncogene family [Source:HGNC Symbol;Acc:HGNC:9788]			GO_NEGATIVE_REGULATION_OF_SIGNALING	GO_NEGATIVE_REGULATION_OF_RESPONSE_TO_STIMULUS
54413	NLGN3	neuroligin 3 [Source:HGNC Symbol;Acc:HGNC:14289]			GO_NEGATIVE_REGULATION_OF_SIGNALING	GO_NEGATIVE_REGULATION_OF_RESPONSE_TO_STIMULUS
22905	EPN2	epsin 2 [Source:HGNC Symbol;Acc:HGNC:18639]			GO_NEGATIVE_REGULATION_OF_SIGNALING	GO_NEGATIVE_REGULATION_OF_RESPONSE_TO_STIMULUS
57154	SMURF1	SMAD specific E3 ubiquitin protein ligase 1 [Source:HGNC Symbol;Acc:HGNC:16807]			GO_NEGATIVE_REGULATION_OF_SIGNALING	GO_NEGATIVE_REGULATION_OF_RESPONSE_TO_STIMULUS
23105	FSTL4	follistatin like 4 [Source:HGNC Symbol;Acc:HGNC:21389]			GO_NEGATIVE_REGULATION_OF_SIGNALING	GO_NEGATIVE_REGULATION_OF_RESPONSE_TO_STIMULUS
375387	NRROS	negative regulator of reactive oxygen species [Source:HGNC Symbol;Acc:HGNC:24613]			GO_NEGATIVE_REGULATION_OF_SIGNALING	GO_NEGATIVE_REGULATION_OF_RESPONSE_TO_STIMULUS
348093	RBPMS2	RNA binding protein, mRNA processing factor 2 [Source:HGNC Symbol;Acc:HGNC:19098]			GO_NEGATIVE_REGULATION_OF_SIGNALING	GO_NEGATIVE_REGULATION_OF_RESPONSE_TO_STIMULUS
3484	IGFBP1	insulin like growth factor binding protein 1 [Source:HGNC Symbol;Acc:HGNC:5469]			GO_NEGATIVE_REGULATION_OF_SIGNALING	GO_NEGATIVE_REGULATION_OF_RESPONSE_TO_STIMULUS
5782	PTPN12	protein tyrosine phosphatase non-receptor type 12 [Source:HGNC Symbol;Acc:HGNC:9645]			GO_NEGATIVE_REGULATION_OF_SIGNALING	GO_NEGATIVE_REGULATION_OF_RESPONSE_TO_STIMULUS
390598	SKOR1	SKI family transcriptional corepressor 1 [Source:HGNC Symbol;Acc:HGNC:21326]			GO_NEGATIVE_REGULATION_OF_SIGNALING	GO_NEGATIVE_REGULATION_OF_RESPONSE_TO_STIMULUS
29966	STRN3	striatin 3 [Source:HGNC Symbol;Acc:HGNC:15720]			GO_NEGATIVE_REGULATION_OF_SIGNALING	GO_NEGATIVE_REGULATION_OF_RESPONSE_TO_STIMULUS
10683	DLL3	delta like canonical Notch ligand 3 [Source:HGNC Symbol;Acc:HGNC:2909]			GO_NEGATIVE_REGULATION_OF_SIGNALING	GO_NEGATIVE_REGULATION_OF_RESPONSE_TO_STIMULUS
730094	MOSMO	modulator of smoothened [Source:HGNC Symbol;Acc:HGNC:27087]			GO_NEGATIVE_REGULATION_OF_SIGNALING	GO_NEGATIVE_REGULATION_OF_RESPONSE_TO_STIMULUS
4188	MDFI	MyoD family inhibitor [Source:HGNC Symbol;Acc:HGNC:6967]			GO_NEGATIVE_REGULATION_OF_SIGNALING	GO_NEGATIVE_REGULATION_OF_RESPONSE_TO_STIMULUS
283219	KCTD21	potassium channel tetramerization domain containing 21 [Source:HGNC Symbol;Acc:HGNC:27452]			GO_NEGATIVE_REGULATION_OF_SIGNALING	GO_NEGATIVE_REGULATION_OF_RESPONSE_TO_STIMULUS
7737	RNF113A	ring finger protein 113A [Source:HGNC Symbol;Acc:HGNC:12974]			GO_NEGATIVE_REGULATION_OF_SIGNALING	GO_NEGATIVE_REGULATION_OF_RESPONSE_TO_STIMULUS
9249	DHRS3	dehydrogenase/reductase 3 [Source:HGNC Symbol;Acc:HGNC:17693]			GO_NEGATIVE_REGULATION_OF_SIGNALING	GO_NEGATIVE_REGULATION_OF_RESPONSE_TO_STIMULUS
375033	PEAR1	platelet endothelial aggregation receptor 1 [Source:HGNC Symbol;Acc:HGNC:33631]			GO_NEGATIVE_REGULATION_OF_SIGNALING	GO_NEGATIVE_REGULATION_OF_RESPONSE_TO_STIMULUS
7447	VSNL1	visinin like 1 [Source:HGNC Symbol;Acc:HGNC:12722]			GO_NEGATIVE_REGULATION_OF_SIGNALING
9187	SLC24A1	solute carrier family 24 member 1 [Source:HGNC Symbol;Acc:HGNC:10975]			GO_NEGATIVE_REGULATION_OF_SIGNALING
23409	SIRT4	sirtuin 4 [Source:HGNC Symbol;Acc:HGNC:14932]			GO_NEGATIVE_REGULATION_OF_SIGNALING
7779	SLC30A1	solute carrier family 30 member 1 [Source:HGNC Symbol;Acc:HGNC:11012]			GO_NEGATIVE_REGULATION_OF_SIGNALING
94121	SYTL4	synaptotagmin like 4 [Source:HGNC Symbol;Acc:HGNC:15588]			GO_NEGATIVE_REGULATION_OF_SIGNALING
25953	PNKD	PNKD metallo-beta-lactamase domain containing [Source:HGNC Symbol;Acc:HGNC:9153]			GO_NEGATIVE_REGULATION_OF_SIGNALING
282618	IFNL1	interferon lambda 1 [Source:HGNC Symbol;Acc:HGNC:18363]				GO_NEGATIVE_REGULATION_OF_RESPONSE_TO_STIMULUS	GO_PROTEIN_PHOSPHORYLATION	GO_POSITIVE_REGULATION_OF_CELLULAR_BIOSYNTHETIC_PROCESS		GO_REGULATION_OF_PHOSPHORUS_METABOLIC_PROCESS
4790	NFKB1	nuclear factor kappa B subunit 1 [Source:HGNC Symbol;Acc:HGNC:7794]				GO_NEGATIVE_REGULATION_OF_RESPONSE_TO_STIMULUS	GO_PROTEIN_PHOSPHORYLATION	GO_POSITIVE_REGULATION_OF_CELLULAR_BIOSYNTHETIC_PROCESS				GO_CHROMOSOME
130497	OSR1	odd-skipped related transcription factor 1 [Source:HGNC Symbol;Acc:HGNC:8111]				GO_NEGATIVE_REGULATION_OF_RESPONSE_TO_STIMULUS		GO_POSITIVE_REGULATION_OF_CELLULAR_BIOSYNTHETIC_PROCESS				GO_CHROMOSOME
9400	RECQL5	RecQ like helicase 5 [Source:HGNC Symbol;Acc:HGNC:9950]				GO_NEGATIVE_REGULATION_OF_RESPONSE_TO_STIMULUS			GO_CELL_CYCLE			GO_CHROMOSOME
3566	IL4R	interleukin 4 receptor [Source:HGNC Symbol;Acc:HGNC:6015]				GO_NEGATIVE_REGULATION_OF_RESPONSE_TO_STIMULUS					GO_MICROTUBULE_CYTOSKELETON
4345	CD200	CD200 molecule [Source:HGNC Symbol;Acc:HGNC:7203]				GO_NEGATIVE_REGULATION_OF_RESPONSE_TO_STIMULUS
23657	SLC7A11	solute carrier family 7 member 11 [Source:HGNC Symbol;Acc:HGNC:11059]				GO_NEGATIVE_REGULATION_OF_RESPONSE_TO_STIMULUS
5327	PLAT	plasminogen activator, tissue type [Source:HGNC Symbol;Acc:HGNC:9051]				GO_NEGATIVE_REGULATION_OF_RESPONSE_TO_STIMULUS
57715	SEMA4G	semaphorin 4G [Source:HGNC Symbol;Acc:HGNC:10735]				GO_NEGATIVE_REGULATION_OF_RESPONSE_TO_STIMULUS
64110	MAGEF1	MAGE family member F1 [Source:HGNC Symbol;Acc:HGNC:29639]				GO_NEGATIVE_REGULATION_OF_RESPONSE_TO_STIMULUS
79102	RNF26	ring finger protein 26 [Source:HGNC Symbol;Acc:HGNC:14646]				GO_NEGATIVE_REGULATION_OF_RESPONSE_TO_STIMULUS
1030	CDKN2B	cyclin dependent kinase inhibitor 2B [Source:HGNC Symbol;Acc:HGNC:1788]					GO_PROTEIN_PHOSPHORYLATION	GO_POSITIVE_REGULATION_OF_CELLULAR_BIOSYNTHETIC_PROCESS	GO_CELL_CYCLE	GO_REGULATION_OF_PHOSPHORUS_METABOLIC_PROCESS
4041	LRP5	LDL receptor related protein 5 [Source:HGNC Symbol;Acc:HGNC:6697]					GO_PROTEIN_PHOSPHORYLATION	GO_POSITIVE_REGULATION_OF_CELLULAR_BIOSYNTHETIC_PROCESS	GO_CELL_CYCLE	GO_REGULATION_OF_PHOSPHORUS_METABOLIC_PROCESS
890	CCNA2	cyclin A2 [Source:HGNC Symbol;Acc:HGNC:1578]					GO_PROTEIN_PHOSPHORYLATION	GO_POSITIVE_REGULATION_OF_CELLULAR_BIOSYNTHETIC_PROCESS	GO_CELL_CYCLE	GO_REGULATION_OF_PHOSPHORUS_METABOLIC_PROCESS
23064	SETX	senataxin [Source:HGNC Symbol;Acc:HGNC:445]					GO_PROTEIN_PHOSPHORYLATION	GO_POSITIVE_REGULATION_OF_CELLULAR_BIOSYNTHETIC_PROCESS				GO_CHROMOSOME
2078	ERG	ETS transcription factor ERG [Source:HGNC Symbol;Acc:HGNC:3446]					GO_PROTEIN_PHOSPHORYLATION	GO_POSITIVE_REGULATION_OF_CELLULAR_BIOSYNTHETIC_PROCESS				GO_CHROMOSOME
2810	SFN	stratifin [Source:HGNC Symbol;Acc:HGNC:10773]					GO_PROTEIN_PHOSPHORYLATION		GO_CELL_CYCLE	GO_REGULATION_OF_PHOSPHORUS_METABOLIC_PROCESS
901	CCNG2	cyclin G2 [Source:HGNC Symbol;Acc:HGNC:1593]					GO_PROTEIN_PHOSPHORYLATION		GO_CELL_CYCLE	GO_REGULATION_OF_PHOSPHORUS_METABOLIC_PROCESS
54619	CCNJ	cyclin J [Source:HGNC Symbol;Acc:HGNC:23434]					GO_PROTEIN_PHOSPHORYLATION		GO_CELL_CYCLE	GO_REGULATION_OF_PHOSPHORUS_METABOLIC_PROCESS
6793	STK10	serine/threonine kinase 10 [Source:HGNC Symbol;Acc:HGNC:11388]					GO_PROTEIN_PHOSPHORYLATION		GO_CELL_CYCLE	GO_REGULATION_OF_PHOSPHORUS_METABOLIC_PROCESS
578	BAK1	BCL2 antagonist/killer 1 [Source:HGNC Symbol;Acc:HGNC:949]					GO_PROTEIN_PHOSPHORYLATION		GO_CELL_CYCLE	GO_REGULATION_OF_PHOSPHORUS_METABOLIC_PROCESS
701	BUB1B	BUB1 mitotic checkpoint serine/threonine kinase B [Source:HGNC Symbol;Acc:HGNC:1149]					GO_PROTEIN_PHOSPHORYLATION		GO_CELL_CYCLE		GO_MICROTUBULE_CYTOSKELETON	GO_CHROMOSOME
55693	KDM4D	lysine demethylase 4D [Source:HGNC Symbol;Acc:HGNC:25498]					GO_PROTEIN_PHOSPHORYLATION			GO_REGULATION_OF_PHOSPHORUS_METABOLIC_PROCESS		GO_CHROMOSOME
23529	CLCF1	cardiotrophin like cytokine factor 1 [Source:HGNC Symbol;Acc:HGNC:17412]					GO_PROTEIN_PHOSPHORYLATION			GO_REGULATION_OF_PHOSPHORUS_METABOLIC_PROCESS
11009	IL24	interleukin 24 [Source:HGNC Symbol;Acc:HGNC:11346]					GO_PROTEIN_PHOSPHORYLATION			GO_REGULATION_OF_PHOSPHORUS_METABOLIC_PROCESS
9943	OXSR1	oxidative stress responsive kinase 1 [Source:HGNC Symbol;Acc:HGNC:8508]					GO_PROTEIN_PHOSPHORYLATION			GO_REGULATION_OF_PHOSPHORUS_METABOLIC_PROCESS
5912	RAP2B	RAP2B, member of RAS oncogene family [Source:HGNC Symbol;Acc:HGNC:9862]					GO_PROTEIN_PHOSPHORYLATION			GO_REGULATION_OF_PHOSPHORUS_METABOLIC_PROCESS
23531	MMD	monocyte to macrophage differentiation associated [Source:HGNC Symbol;Acc:HGNC:7153]					GO_PROTEIN_PHOSPHORYLATION			GO_REGULATION_OF_PHOSPHORUS_METABOLIC_PROCESS
378884	NHLRC1	NHL repeat containing E3 ubiquitin protein ligase 1 [Source:HGNC Symbol;Acc:HGNC:21576]					GO_PROTEIN_PHOSPHORYLATION			GO_REGULATION_OF_PHOSPHORUS_METABOLIC_PROCESS
26610	ELP4	elongator acetyltransferase complex subunit 4 [Source:HGNC Symbol;Acc:HGNC:1171]					GO_PROTEIN_PHOSPHORYLATION			GO_REGULATION_OF_PHOSPHORUS_METABOLIC_PROCESS
7006	TEC	tec protein tyrosine kinase [Source:HGNC Symbol;Acc:HGNC:11719]					GO_PROTEIN_PHOSPHORYLATION			GO_REGULATION_OF_PHOSPHORUS_METABOLIC_PROCESS
338376	IFNE	interferon epsilon [Source:HGNC Symbol;Acc:HGNC:18163]					GO_PROTEIN_PHOSPHORYLATION			GO_REGULATION_OF_PHOSPHORUS_METABOLIC_PROCESS
9989	PPP4R1	protein phosphatase 4 regulatory subunit 1 [Source:HGNC Symbol;Acc:HGNC:9320]					GO_PROTEIN_PHOSPHORYLATION			GO_REGULATION_OF_PHOSPHORUS_METABOLIC_PROCESS
5166	PDK4	pyruvate dehydrogenase kinase 4 [Source:HGNC Symbol;Acc:HGNC:8812]					GO_PROTEIN_PHOSPHORYLATION			GO_REGULATION_OF_PHOSPHORUS_METABOLIC_PROCESS
5681	PSKH1	protein serine kinase H1 [Source:HGNC Symbol;Acc:HGNC:9529]					GO_PROTEIN_PHOSPHORYLATION				GO_MICROTUBULE_CYTOSKELETON
7150	TOP1	DNA topoisomerase I [Source:HGNC Symbol;Acc:HGNC:11986]					GO_PROTEIN_PHOSPHORYLATION					GO_CHROMOSOME
6446	SGK1	serum/glucocorticoid regulated kinase 1 [Source:HGNC Symbol;Acc:HGNC:10810]					GO_PROTEIN_PHOSPHORYLATION
2049	EPHB3	EPH receptor B3 [Source:HGNC Symbol;Acc:HGNC:3394]					GO_PROTEIN_PHOSPHORYLATION
2050	EPHB4	EPH receptor B4 [Source:HGNC Symbol;Acc:HGNC:3395]					GO_PROTEIN_PHOSPHORYLATION
53358	SHC3	SHC adaptor protein 3 [Source:HGNC Symbol;Acc:HGNC:18181]					GO_PROTEIN_PHOSPHORYLATION
1612	DAPK1	death associated protein kinase 1 [Source:HGNC Symbol;Acc:HGNC:2674]					GO_PROTEIN_PHOSPHORYLATION
9263	STK17A	serine/threonine kinase 17a [Source:HGNC Symbol;Acc:HGNC:11395]					GO_PROTEIN_PHOSPHORYLATION
790	CAD	carbamoyl-phosphate synthetase 2, aspartate transcarbamylase, and dihydroorotase [Source:HGNC Symbol;Acc:HGNC:1424]					GO_PROTEIN_PHOSPHORYLATION
3991	LIPE	lipase E, hormone sensitive type [Source:HGNC Symbol;Acc:HGNC:6621]					GO_PROTEIN_PHOSPHORYLATION
26353	HSPB8	heat shock protein family B (small) member 8 [Source:HGNC Symbol;Acc:HGNC:30171]					GO_PROTEIN_PHOSPHORYLATION
57396	CLK4	CDC like kinase 4 [Source:HGNC Symbol;Acc:HGNC:13659]					GO_PROTEIN_PHOSPHORYLATION
132158	GLYCTK	glycerate kinase [Source:HGNC Symbol;Acc:HGNC:24247]					GO_PROTEIN_PHOSPHORYLATION
54861	SNRK	SNF related kinase [Source:HGNC Symbol;Acc:HGNC:30598]					GO_PROTEIN_PHOSPHORYLATION
1869	E2F1	E2F transcription factor 1 [Source:HGNC Symbol;Acc:HGNC:3113]						GO_POSITIVE_REGULATION_OF_CELLULAR_BIOSYNTHETIC_PROCESS	GO_CELL_CYCLE		GO_MICROTUBULE_CYTOSKELETON	GO_CHROMOSOME
7153	TOP2A	DNA topoisomerase II alpha [Source:HGNC Symbol;Acc:HGNC:11989]						GO_POSITIVE_REGULATION_OF_CELLULAR_BIOSYNTHETIC_PROCESS	GO_CELL_CYCLE		GO_MICROTUBULE_CYTOSKELETON	GO_CHROMOSOME
9787	DLGAP5	DLG associated protein 5 [Source:HGNC Symbol;Acc:HGNC:16864]						GO_POSITIVE_REGULATION_OF_CELLULAR_BIOSYNTHETIC_PROCESS	GO_CELL_CYCLE		GO_MICROTUBULE_CYTOSKELETON
571	BACH1	BTB domain and CNC homolog 1 [Source:HGNC Symbol;Acc:HGNC:935]						GO_POSITIVE_REGULATION_OF_CELLULAR_BIOSYNTHETIC_PROCESS	GO_CELL_CYCLE			GO_CHROMOSOME
4212	MEIS2	Meis homeobox 2 [Source:HGNC Symbol;Acc:HGNC:7001]						GO_POSITIVE_REGULATION_OF_CELLULAR_BIOSYNTHETIC_PROCESS	GO_CELL_CYCLE			GO_CHROMOSOME
1870	E2F2	E2F transcription factor 2 [Source:HGNC Symbol;Acc:HGNC:3114]						GO_POSITIVE_REGULATION_OF_CELLULAR_BIOSYNTHETIC_PROCESS	GO_CELL_CYCLE			GO_CHROMOSOME
84444	DOT1L	DOT1 like histone lysine methyltransferase [Source:HGNC Symbol;Acc:HGNC:24948]						GO_POSITIVE_REGULATION_OF_CELLULAR_BIOSYNTHETIC_PROCESS	GO_CELL_CYCLE			GO_CHROMOSOME
51379	CRLF3	cytokine receptor like factor 3 [Source:HGNC Symbol;Acc:HGNC:17177]						GO_POSITIVE_REGULATION_OF_CELLULAR_BIOSYNTHETIC_PROCESS	GO_CELL_CYCLE
23175	LPIN1	lipin 1 [Source:HGNC Symbol;Acc:HGNC:13345]						GO_POSITIVE_REGULATION_OF_CELLULAR_BIOSYNTHETIC_PROCESS	GO_CELL_CYCLE
51147	ING4	inhibitor of growth family member 4 [Source:HGNC Symbol;Acc:HGNC:19423]						GO_POSITIVE_REGULATION_OF_CELLULAR_BIOSYNTHETIC_PROCESS	GO_CELL_CYCLE
81566	CSRNP2	cysteine and serine rich nuclear protein 2 [Source:HGNC Symbol;Acc:HGNC:16006]						GO_POSITIVE_REGULATION_OF_CELLULAR_BIOSYNTHETIC_PROCESS		GO_REGULATION_OF_PHOSPHORUS_METABOLIC_PROCESS		GO_CHROMOSOME
2980	GUCA2A	guanylate cyclase activator 2A [Source:HGNC Symbol;Acc:HGNC:4682]						GO_POSITIVE_REGULATION_OF_CELLULAR_BIOSYNTHETIC_PROCESS		GO_REGULATION_OF_PHOSPHORUS_METABOLIC_PROCESS
5724	PTAFR	platelet activating factor receptor [Source:HGNC Symbol;Acc:HGNC:9582]						GO_POSITIVE_REGULATION_OF_CELLULAR_BIOSYNTHETIC_PROCESS		GO_REGULATION_OF_PHOSPHORUS_METABOLIC_PROCESS
3269	HRH1	histamine receptor H1 [Source:HGNC Symbol;Acc:HGNC:5182]						GO_POSITIVE_REGULATION_OF_CELLULAR_BIOSYNTHETIC_PROCESS		GO_REGULATION_OF_PHOSPHORUS_METABOLIC_PROCESS
9189	ZBED1	zinc finger BED-type containing 1 [Source:HGNC Symbol;Acc:HGNC:447]						GO_POSITIVE_REGULATION_OF_CELLULAR_BIOSYNTHETIC_PROCESS			GO_MICROTUBULE_CYTOSKELETON	GO_CHROMOSOME
30812	SOX8	SRY-box transcription factor 8 [Source:HGNC Symbol;Acc:HGNC:11203]						GO_POSITIVE_REGULATION_OF_CELLULAR_BIOSYNTHETIC_PROCESS				GO_CHROMOSOME
84913	ATOH8	atonal bHLH transcription factor 8 [Source:HGNC Symbol;Acc:HGNC:24126]						GO_POSITIVE_REGULATION_OF_CELLULAR_BIOSYNTHETIC_PROCESS				GO_CHROMOSOME
3204	HOXA7	homeobox A7 [Source:HGNC Symbol;Acc:HGNC:5108]						GO_POSITIVE_REGULATION_OF_CELLULAR_BIOSYNTHETIC_PROCESS				GO_CHROMOSOME
4781	NFIB	nuclear factor I B [Source:HGNC Symbol;Acc:HGNC:7785]						GO_POSITIVE_REGULATION_OF_CELLULAR_BIOSYNTHETIC_PROCESS				GO_CHROMOSOME
7849	PAX8	paired box 8 [Source:HGNC Symbol;Acc:HGNC:8622]						GO_POSITIVE_REGULATION_OF_CELLULAR_BIOSYNTHETIC_PROCESS				GO_CHROMOSOME
7067	THRA	thyroid hormone receptor alpha [Source:HGNC Symbol;Acc:HGNC:11796]						GO_POSITIVE_REGULATION_OF_CELLULAR_BIOSYNTHETIC_PROCESS				GO_CHROMOSOME
4862	NPAS2	neuronal PAS domain protein 2 [Source:HGNC Symbol;Acc:HGNC:7895]						GO_POSITIVE_REGULATION_OF_CELLULAR_BIOSYNTHETIC_PROCESS				GO_CHROMOSOME
6928	HNF1B	HNF1 homeobox B [Source:HGNC Symbol;Acc:HGNC:11630]						GO_POSITIVE_REGULATION_OF_CELLULAR_BIOSYNTHETIC_PROCESS				GO_CHROMOSOME
3217	HOXB7	homeobox B7 [Source:HGNC Symbol;Acc:HGNC:5118]						GO_POSITIVE_REGULATION_OF_CELLULAR_BIOSYNTHETIC_PROCESS				GO_CHROMOSOME
3227	HOXC11	homeobox C11 [Source:HGNC Symbol;Acc:HGNC:5123]						GO_POSITIVE_REGULATION_OF_CELLULAR_BIOSYNTHETIC_PROCESS				GO_CHROMOSOME
23135	KDM6B	lysine demethylase 6B [Source:HGNC Symbol;Acc:HGNC:29012]						GO_POSITIVE_REGULATION_OF_CELLULAR_BIOSYNTHETIC_PROCESS				GO_CHROMOSOME
3394	IRF8	interferon regulatory factor 8 [Source:HGNC Symbol;Acc:HGNC:5358]						GO_POSITIVE_REGULATION_OF_CELLULAR_BIOSYNTHETIC_PROCESS				GO_CHROMOSOME
1045	CDX2	caudal type homeobox 2 [Source:HGNC Symbol;Acc:HGNC:1806]						GO_POSITIVE_REGULATION_OF_CELLULAR_BIOSYNTHETIC_PROCESS				GO_CHROMOSOME
25842	ASF1A	anti-silencing function 1A histone chaperone [Source:HGNC Symbol;Acc:HGNC:20995]						GO_POSITIVE_REGULATION_OF_CELLULAR_BIOSYNTHETIC_PROCESS				GO_CHROMOSOME
3205	HOXA9	homeobox A9 [Source:HGNC Symbol;Acc:HGNC:5109]						GO_POSITIVE_REGULATION_OF_CELLULAR_BIOSYNTHETIC_PROCESS				GO_CHROMOSOME
7030	TFE3	transcription factor binding to IGHM enhancer 3 [Source:HGNC Symbol;Acc:HGNC:11752]						GO_POSITIVE_REGULATION_OF_CELLULAR_BIOSYNTHETIC_PROCESS				GO_CHROMOSOME
9580	SOX13	SRY-box transcription factor 13 [Source:HGNC Symbol;Acc:HGNC:11192]						GO_POSITIVE_REGULATION_OF_CELLULAR_BIOSYNTHETIC_PROCESS				GO_CHROMOSOME
4778	NFE2	nuclear factor, erythroid 2 [Source:HGNC Symbol;Acc:HGNC:7780]						GO_POSITIVE_REGULATION_OF_CELLULAR_BIOSYNTHETIC_PROCESS				GO_CHROMOSOME
1750	DLX6	distal-less homeobox 6 [Source:HGNC Symbol;Acc:HGNC:2919]						GO_POSITIVE_REGULATION_OF_CELLULAR_BIOSYNTHETIC_PROCESS				GO_CHROMOSOME
147912	SIX5	SIX homeobox 5 [Source:HGNC Symbol;Acc:HGNC:10891]						GO_POSITIVE_REGULATION_OF_CELLULAR_BIOSYNTHETIC_PROCESS				GO_CHROMOSOME
389692	MAFA	MAF bZIP transcription factor A [Source:HGNC Symbol;Acc:HGNC:23145]						GO_POSITIVE_REGULATION_OF_CELLULAR_BIOSYNTHETIC_PROCESS				GO_CHROMOSOME
3198	HOXA1	homeobox A1 [Source:HGNC Symbol;Acc:HGNC:5099]						GO_POSITIVE_REGULATION_OF_CELLULAR_BIOSYNTHETIC_PROCESS				GO_CHROMOSOME
3201	HOXA4	homeobox A4 [Source:HGNC Symbol;Acc:HGNC:5105]						GO_POSITIVE_REGULATION_OF_CELLULAR_BIOSYNTHETIC_PROCESS				GO_CHROMOSOME
3206	HOXA10	homeobox A10 [Source:HGNC Symbol;Acc:HGNC:5100]						GO_POSITIVE_REGULATION_OF_CELLULAR_BIOSYNTHETIC_PROCESS				GO_CHROMOSOME
8538	BARX2	BARX homeobox 2 [Source:HGNC Symbol;Acc:HGNC:956]						GO_POSITIVE_REGULATION_OF_CELLULAR_BIOSYNTHETIC_PROCESS				GO_CHROMOSOME
6666	SOX12	SRY-box transcription factor 12 [Source:HGNC Symbol;Acc:HGNC:11198]						GO_POSITIVE_REGULATION_OF_CELLULAR_BIOSYNTHETIC_PROCESS				GO_CHROMOSOME
25833	POU2F3	POU class 2 homeobox 3 [Source:HGNC Symbol;Acc:HGNC:19864]						GO_POSITIVE_REGULATION_OF_CELLULAR_BIOSYNTHETIC_PROCESS				GO_CHROMOSOME
3195	TLX1	T cell leukemia homeobox 1 [Source:HGNC Symbol;Acc:HGNC:5056]						GO_POSITIVE_REGULATION_OF_CELLULAR_BIOSYNTHETIC_PROCESS				GO_CHROMOSOME
221656	KDM1B	lysine demethylase 1B [Source:HGNC Symbol;Acc:HGNC:21577]						GO_POSITIVE_REGULATION_OF_CELLULAR_BIOSYNTHETIC_PROCESS				GO_CHROMOSOME
9586	CREB5	cAMP responsive element binding protein 5 [Source:HGNC Symbol;Acc:HGNC:16844]						GO_POSITIVE_REGULATION_OF_CELLULAR_BIOSYNTHETIC_PROCESS				GO_CHROMOSOME
119392	SFR1	SWI5 dependent homologous recombination repair protein 1 [Source:HGNC Symbol;Acc:HGNC:29574]						GO_POSITIVE_REGULATION_OF_CELLULAR_BIOSYNTHETIC_PROCESS				GO_CHROMOSOME
25913	POT1	protection of telomeres 1 [Source:HGNC Symbol;Acc:HGNC:17284]						GO_POSITIVE_REGULATION_OF_CELLULAR_BIOSYNTHETIC_PROCESS				GO_CHROMOSOME
84159	ARID5B	AT-rich interaction domain 5B [Source:HGNC Symbol;Acc:HGNC:17362]						GO_POSITIVE_REGULATION_OF_CELLULAR_BIOSYNTHETIC_PROCESS
54778	RNF111	ring finger protein 111 [Source:HGNC Symbol;Acc:HGNC:17384]						GO_POSITIVE_REGULATION_OF_CELLULAR_BIOSYNTHETIC_PROCESS
3549	IHH	Indian hedgehog signaling molecule [Source:HGNC Symbol;Acc:HGNC:5956]						GO_POSITIVE_REGULATION_OF_CELLULAR_BIOSYNTHETIC_PROCESS
10626	TRIM16	tripartite motif containing 16 [Source:HGNC Symbol;Acc:HGNC:17241]						GO_POSITIVE_REGULATION_OF_CELLULAR_BIOSYNTHETIC_PROCESS
7490	WT1	WT1 transcription factor [Source:HGNC Symbol;Acc:HGNC:12796]						GO_POSITIVE_REGULATION_OF_CELLULAR_BIOSYNTHETIC_PROCESS
745	MYRF	myelin regulatory factor [Source:HGNC Symbol;Acc:HGNC:1181]						GO_POSITIVE_REGULATION_OF_CELLULAR_BIOSYNTHETIC_PROCESS
60491	NIF3L1	NGG1 interacting factor 3 like 1 [Source:HGNC Symbol;Acc:HGNC:13390]						GO_POSITIVE_REGULATION_OF_CELLULAR_BIOSYNTHETIC_PROCESS
55837	EAPP	E2F associated phosphoprotein [Source:HGNC Symbol;Acc:HGNC:19312]						GO_POSITIVE_REGULATION_OF_CELLULAR_BIOSYNTHETIC_PROCESS
22904	SBNO2	strawberry notch homolog 2 [Source:HGNC Symbol;Acc:HGNC:29158]						GO_POSITIVE_REGULATION_OF_CELLULAR_BIOSYNTHETIC_PROCESS
64207	IRF2BPL	interferon regulatory factor 2 binding protein like [Source:HGNC Symbol;Acc:HGNC:14282]						GO_POSITIVE_REGULATION_OF_CELLULAR_BIOSYNTHETIC_PROCESS
23598	PATZ1	POZ/BTB and AT hook containing zinc finger 1 [Source:HGNC Symbol;Acc:HGNC:13071]						GO_POSITIVE_REGULATION_OF_CELLULAR_BIOSYNTHETIC_PROCESS
10620	ARID3B	AT-rich interaction domain 3B [Source:HGNC Symbol;Acc:HGNC:14350]						GO_POSITIVE_REGULATION_OF_CELLULAR_BIOSYNTHETIC_PROCESS
58499	ZNF462	zinc finger protein 462 [Source:HGNC Symbol;Acc:HGNC:21684]						GO_POSITIVE_REGULATION_OF_CELLULAR_BIOSYNTHETIC_PROCESS
56180	MOSPD1	motile sperm domain containing 1 [Source:HGNC Symbol;Acc:HGNC:25235]						GO_POSITIVE_REGULATION_OF_CELLULAR_BIOSYNTHETIC_PROCESS
84455	EFCAB7	EF-hand calcium binding domain 7 [Source:HGNC Symbol;Acc:HGNC:29379]						GO_POSITIVE_REGULATION_OF_CELLULAR_BIOSYNTHETIC_PROCESS
6018	RLF	rearranged L-myc fusion [Source:HGNC Symbol;Acc:HGNC:10025]						GO_POSITIVE_REGULATION_OF_CELLULAR_BIOSYNTHETIC_PROCESS
57541	ZNF398	zinc finger protein 398 [Source:HGNC Symbol;Acc:HGNC:18373]						GO_POSITIVE_REGULATION_OF_CELLULAR_BIOSYNTHETIC_PROCESS
9792	SERTAD2	SERTA domain containing 2 [Source:HGNC Symbol;Acc:HGNC:30784]						GO_POSITIVE_REGULATION_OF_CELLULAR_BIOSYNTHETIC_PROCESS
9477	MED20	mediator complex subunit 20 [Source:HGNC Symbol;Acc:HGNC:16840]						GO_POSITIVE_REGULATION_OF_CELLULAR_BIOSYNTHETIC_PROCESS
81550	TDRD3	tudor domain containing 3 [Source:HGNC Symbol;Acc:HGNC:20612]						GO_POSITIVE_REGULATION_OF_CELLULAR_BIOSYNTHETIC_PROCESS
387496	RASL11A	RAS like family 11 member A [Source:HGNC Symbol;Acc:HGNC:23802]						GO_POSITIVE_REGULATION_OF_CELLULAR_BIOSYNTHETIC_PROCESS
23541	SEC14L2	SEC14 like lipid binding 2 [Source:HGNC Symbol;Acc:HGNC:10699]						GO_POSITIVE_REGULATION_OF_CELLULAR_BIOSYNTHETIC_PROCESS
92370	PXYLP1	2-phosphoxylose phosphatase 1 [Source:HGNC Symbol;Acc:HGNC:26303]						GO_POSITIVE_REGULATION_OF_CELLULAR_BIOSYNTHETIC_PROCESS
285367	RPUSD3	RNA pseudouridine synthase D3 [Source:HGNC Symbol;Acc:HGNC:28437]						GO_POSITIVE_REGULATION_OF_CELLULAR_BIOSYNTHETIC_PROCESS
60481	ELOVL5	ELOVL fatty acid elongase 5 [Source:HGNC Symbol;Acc:HGNC:21308]						GO_POSITIVE_REGULATION_OF_CELLULAR_BIOSYNTHETIC_PROCESS
23141	ANKLE2	ankyrin repeat and LEM domain containing 2 [Source:HGNC Symbol;Acc:HGNC:29101]							GO_CELL_CYCLE	GO_REGULATION_OF_PHOSPHORUS_METABOLIC_PROCESS
1063	CENPF	centromere protein F [Source:HGNC Symbol;Acc:HGNC:1857]							GO_CELL_CYCLE		GO_MICROTUBULE_CYTOSKELETON	GO_CHROMOSOME
4172	MCM3	minichromosome maintenance complex component 3 [Source:HGNC Symbol;Acc:HGNC:6945]							GO_CELL_CYCLE		GO_MICROTUBULE_CYTOSKELETON	GO_CHROMOSOME
51514	DTL	denticleless E3 ubiquitin protein ligase homolog [Source:HGNC Symbol;Acc:HGNC:30288]							GO_CELL_CYCLE		GO_MICROTUBULE_CYTOSKELETON	GO_CHROMOSOME
4171	MCM2	minichromosome maintenance complex component 2 [Source:HGNC Symbol;Acc:HGNC:6944]							GO_CELL_CYCLE		GO_MICROTUBULE_CYTOSKELETON	GO_CHROMOSOME
3835	KIF22	kinesin family member 22 [Source:HGNC Symbol;Acc:HGNC:6391]							GO_CELL_CYCLE		GO_MICROTUBULE_CYTOSKELETON	GO_CHROMOSOME
56992	KIF15	kinesin family member 15 [Source:HGNC Symbol;Acc:HGNC:17273]							GO_CELL_CYCLE		GO_MICROTUBULE_CYTOSKELETON
7803	PTP4A1	protein tyrosine phosphatase 4A1 [Source:HGNC Symbol;Acc:HGNC:9634]							GO_CELL_CYCLE		GO_MICROTUBULE_CYTOSKELETON
10807	ENTR1	endosome associated trafficking regulator 1 [Source:HGNC Symbol;Acc:HGNC:10667]							GO_CELL_CYCLE		GO_MICROTUBULE_CYTOSKELETON
127829	ARL8A	ADP ribosylation factor like GTPase 8A [Source:HGNC Symbol;Acc:HGNC:25192]							GO_CELL_CYCLE		GO_MICROTUBULE_CYTOSKELETON
27085	MTBP	MDM2 binding protein [Source:HGNC Symbol;Acc:HGNC:7417]							GO_CELL_CYCLE			GO_CHROMOSOME
146956	EME1	essential meiotic structure-specific endonuclease 1 [Source:HGNC Symbol;Acc:HGNC:24965]							GO_CELL_CYCLE			GO_CHROMOSOME
1060	CENPC	centromere protein C [Source:HGNC Symbol;Acc:HGNC:1854]							GO_CELL_CYCLE			GO_CHROMOSOME
4998	ORC1	origin recognition complex subunit 1 [Source:HGNC Symbol;Acc:HGNC:8487]							GO_CELL_CYCLE			GO_CHROMOSOME
64859	NABP1	nucleic acid binding protein 1 [Source:HGNC Symbol;Acc:HGNC:26232]							GO_CELL_CYCLE			GO_CHROMOSOME
29935	RPA4	replication protein A4 [Source:HGNC Symbol;Acc:HGNC:30305]							GO_CELL_CYCLE			GO_CHROMOSOME
23649	POLA2	DNA polymerase alpha 2, accessory subunit [Source:HGNC Symbol;Acc:HGNC:30073]							GO_CELL_CYCLE			GO_CHROMOSOME
9656	MDC1	mediator of DNA damage checkpoint 1 [Source:HGNC Symbol;Acc:HGNC:21163]							GO_CELL_CYCLE			GO_CHROMOSOME
25936	NSL1	NSL1 component of MIS12 kinetochore complex [Source:HGNC Symbol;Acc:HGNC:24548]							GO_CELL_CYCLE			GO_CHROMOSOME
2077	ERF	ETS2 repressor factor [Source:HGNC Symbol;Acc:HGNC:3444]							GO_CELL_CYCLE			GO_CHROMOSOME
11169	WDHD1	WD repeat and HMG-box DNA binding protein 1 [Source:HGNC Symbol;Acc:HGNC:23170]							GO_CELL_CYCLE			GO_CHROMOSOME
3981	LIG4	DNA ligase 4 [Source:HGNC Symbol;Acc:HGNC:6601]							GO_CELL_CYCLE			GO_CHROMOSOME
55166	CENPQ	centromere protein Q [Source:HGNC Symbol;Acc:HGNC:21347]							GO_CELL_CYCLE			GO_CHROMOSOME
388610	TRNP1	TMF1 regulated nuclear protein 1 [Source:HGNC Symbol;Acc:HGNC:34348]							GO_CELL_CYCLE			GO_CHROMOSOME
55320	MIS18BP1	MIS18 binding protein 1 [Source:HGNC Symbol;Acc:HGNC:20190]							GO_CELL_CYCLE			GO_CHROMOSOME
8208	CHAF1B	chromatin assembly factor 1 subunit B [Source:HGNC Symbol;Acc:HGNC:1911]							GO_CELL_CYCLE			GO_CHROMOSOME
131870	NUDT16	nudix hydrolase 16 [Source:HGNC Symbol;Acc:HGNC:26442]							GO_CELL_CYCLE
694	BTG1	BTG anti-proliferation factor 1 [Source:HGNC Symbol;Acc:HGNC:1130]							GO_CELL_CYCLE
23087	TRIM35	tripartite motif containing 35 [Source:HGNC Symbol;Acc:HGNC:16285]							GO_CELL_CYCLE
6502	SKP2	S-phase kinase associated protein 2 [Source:HGNC Symbol;Acc:HGNC:10901]							GO_CELL_CYCLE
7321	UBE2D1	ubiquitin conjugating enzyme E2 D1 [Source:HGNC Symbol;Acc:HGNC:12474]							GO_CELL_CYCLE
1977	EIF4E	eukaryotic translation initiation factor 4E [Source:HGNC Symbol;Acc:HGNC:3287]							GO_CELL_CYCLE
23276	KLHL18	kelch like family member 18 [Source:HGNC Symbol;Acc:HGNC:29120]							GO_CELL_CYCLE
2935	GSPT1	G1 to S phase transition 1 [Source:HGNC Symbol;Acc:HGNC:4621]							GO_CELL_CYCLE
57325	KAT14	lysine acetyltransferase 14 [Source:HGNC Symbol;Acc:HGNC:15904]							GO_CELL_CYCLE
1602	DACH1	dachshund family transcription factor 1 [Source:HGNC Symbol;Acc:HGNC:2663]							GO_CELL_CYCLE
2124	EVI2B	ecotropic viral integration site 2B [Source:HGNC Symbol;Acc:HGNC:3500]							GO_CELL_CYCLE
10628	TXNIP	thioredoxin interacting protein [Source:HGNC Symbol;Acc:HGNC:16952]							GO_CELL_CYCLE
11162	NUDT6	nudix hydrolase 6 [Source:HGNC Symbol;Acc:HGNC:8053]							GO_CELL_CYCLE
205564	SENP5	SUMO specific peptidase 5 [Source:HGNC Symbol;Acc:HGNC:28407]							GO_CELL_CYCLE
83461	CDCA3	cell division cycle associated 3 [Source:HGNC Symbol;Acc:HGNC:14624]							GO_CELL_CYCLE
83742	MARVELD1	MARVEL domain containing 1 [Source:HGNC Symbol;Acc:HGNC:28674]							GO_CELL_CYCLE
134145	ATPSCKMT	ATP synthase c subunit lysine N-methyltransferase [Source:HGNC Symbol;Acc:HGNC:27029]								GO_REGULATION_OF_PHOSPHORUS_METABOLIC_PROCESS
55370	PPP4R1L	protein phosphatase 4 regulatory subunit 1 like (pseudogene) [Source:HGNC Symbol;Acc:HGNC:15755]								GO_REGULATION_OF_PHOSPHORUS_METABOLIC_PROCESS
54704	PDP1	pyruvate dehyrogenase phosphatase catalytic subunit 1 [Source:HGNC Symbol;Acc:HGNC:9279]								GO_REGULATION_OF_PHOSPHORUS_METABOLIC_PROCESS
79888	LPCAT1	lysophosphatidylcholine acyltransferase 1 [Source:HGNC Symbol;Acc:HGNC:25718]								GO_REGULATION_OF_PHOSPHORUS_METABOLIC_PROCESS
79661	NEIL1	nei like DNA glycosylase 1 [Source:HGNC Symbol;Acc:HGNC:18448]									GO_MICROTUBULE_CYTOSKELETON	GO_CHROMOSOME
8632	DNAH17	dynein axonemal heavy chain 17 [Source:HGNC Symbol;Acc:HGNC:2946]									GO_MICROTUBULE_CYTOSKELETON
80178	TEDC2	tubulin epsilon and delta complex 2 [Source:HGNC Symbol;Acc:HGNC:25849]									GO_MICROTUBULE_CYTOSKELETON
54903	MKS1	MKS transition zone complex subunit 1 [Source:HGNC Symbol;Acc:HGNC:7121]									GO_MICROTUBULE_CYTOSKELETON
57489	ODF2L	outer dense fiber of sperm tails 2 like [Source:HGNC Symbol;Acc:HGNC:29225]									GO_MICROTUBULE_CYTOSKELETON
55196	RESF1	retroelement silencing factor 1 [Source:HGNC Symbol;Acc:HGNC:25559]									GO_MICROTUBULE_CYTOSKELETON
9659	PDE4DIP	phosphodiesterase 4D interacting protein [Source:HGNC Symbol;Acc:HGNC:15580]									GO_MICROTUBULE_CYTOSKELETON
23059	CLUAP1	clusterin associated protein 1 [Source:HGNC Symbol;Acc:HGNC:19009]									GO_MICROTUBULE_CYTOSKELETON
92104	TTC30A	tetratricopeptide repeat domain 30A [Source:HGNC Symbol;Acc:HGNC:25853]									GO_MICROTUBULE_CYTOSKELETON
22832	CEP162	centrosomal protein 162 [Source:HGNC Symbol;Acc:HGNC:21107]									GO_MICROTUBULE_CYTOSKELETON
9786	KIAA0586	KIAA0586 [Source:HGNC Symbol;Acc:HGNC:19960]									GO_MICROTUBULE_CYTOSKELETON
123016	TTC8	tetratricopeptide repeat domain 8 [Source:HGNC Symbol;Acc:HGNC:20087]									GO_MICROTUBULE_CYTOSKELETON
219844	HYLS1	HYLS1 centriolar and ciliogenesis associated [Source:HGNC Symbol;Acc:HGNC:26558]									GO_MICROTUBULE_CYTOSKELETON
196383	RILPL2	Rab interacting lysosomal protein like 2 [Source:HGNC Symbol;Acc:HGNC:28787]									GO_MICROTUBULE_CYTOSKELETON
285753	CEP57L1	centrosomal protein 57 like 1 [Source:HGNC Symbol;Acc:HGNC:21561]									GO_MICROTUBULE_CYTOSKELETON
25895	EEF1AKMT3	EEF1A lysine methyltransferase 3 [Source:HGNC Symbol;Acc:HGNC:24936]									GO_MICROTUBULE_CYTOSKELETON
10046	MAMLD1	mastermind like domain containing 1 [Source:HGNC Symbol;Acc:HGNC:2568]									GO_MICROTUBULE_CYTOSKELETON
729440	CCDC61	coiled-coil domain containing 61 [Source:HGNC Symbol;Acc:HGNC:33629]									GO_MICROTUBULE_CYTOSKELETON
7871	SLMAP	sarcolemma associated protein [Source:HGNC Symbol;Acc:HGNC:16643]									GO_MICROTUBULE_CYTOSKELETON
10198	MPHOSPH9	M-phase phosphoprotein 9 [Source:HGNC Symbol;Acc:HGNC:7215]									GO_MICROTUBULE_CYTOSKELETON
64837	KLC2	kinesin light chain 2 [Source:HGNC Symbol;Acc:HGNC:20716]									GO_MICROTUBULE_CYTOSKELETON
252969	NEIL2	nei like DNA glycosylase 2 [Source:HGNC Symbol;Acc:HGNC:18956]									GO_MICROTUBULE_CYTOSKELETON
81631	MAP1LC3B	microtubule associated protein 1 light chain 3 beta [Source:HGNC Symbol;Acc:HGNC:13352]									GO_MICROTUBULE_CYTOSKELETON
89953	KLC4	kinesin light chain 4 [Source:HGNC Symbol;Acc:HGNC:21624]									GO_MICROTUBULE_CYTOSKELETON
9015	TAF1A	TATA-box binding protein associated factor, RNA polymerase I subunit A [Source:HGNC Symbol;Acc:HGNC:11532]									GO_MICROTUBULE_CYTOSKELETON
200558	APLF	aprataxin and PNKP like factor [Source:HGNC Symbol;Acc:HGNC:28724]										GO_CHROMOSOME
6932	TCF7	transcription factor 7 [Source:HGNC Symbol;Acc:HGNC:11639]										GO_CHROMOSOME
2073	ERCC5	ERCC excision repair 5, endonuclease [Source:HGNC Symbol;Acc:HGNC:3437]										GO_CHROMOSOME
80204	FBXO11	F-box protein 11 [Source:HGNC Symbol;Acc:HGNC:13590]										GO_CHROMOSOME
10265	IRX5	iroquois homeobox 5 [Source:HGNC Symbol;Acc:HGNC:14361]										GO_CHROMOSOME
10732	TCFL5	transcription factor like 5 [Source:HGNC Symbol;Acc:HGNC:11646]										GO_CHROMOSOME
3218	HOXB8	homeobox B8 [Source:HGNC Symbol;Acc:HGNC:5119]										GO_CHROMOSOME
4601	MXI1	MAX interactor 1, dimerization protein [Source:HGNC Symbol;Acc:HGNC:7534]										GO_CHROMOSOME
3223	HOXC6	homeobox C6 [Source:HGNC Symbol;Acc:HGNC:5128]										GO_CHROMOSOME
10194	TSHZ1	teashirt zinc finger homeobox 1 [Source:HGNC Symbol;Acc:HGNC:10669]										GO_CHROMOSOME
2300	FOXL1	forkhead box L1 [Source:HGNC Symbol;Acc:HGNC:3817]										GO_CHROMOSOME
4084	MXD1	MAX dimerization protein 1 [Source:HGNC Symbol;Acc:HGNC:6761]										GO_CHROMOSOME
83463	MXD3	MAX dimerization protein 3 [Source:HGNC Symbol;Acc:HGNC:14008]										GO_CHROMOSOME
647219	ASCL5	achaete-scute family bHLH transcription factor 5 [Source:HGNC Symbol;Acc:HGNC:33169]										GO_CHROMOSOME
23099	ZBTB43	zinc finger and BTB domain containing 43 [Source:HGNC Symbol;Acc:HGNC:17908]										GO_CHROMOSOME
55663	ZNF446	zinc finger protein 446 [Source:HGNC Symbol;Acc:HGNC:21036]										GO_CHROMOSOME
8969	H2AC11	H2A clustered histone 11 [Source:HGNC Symbol;Acc:HGNC:4737]										GO_CHROMOSOME
29803	REPIN1	replication initiator 1 [Source:HGNC Symbol;Acc:HGNC:17922]										GO_CHROMOSOME
1912	PHC2	polyhomeotic homolog 2 [Source:HGNC Symbol;Acc:HGNC:3183]										GO_CHROMOSOME
221037	JMJD1C	jumonji domain containing 1C [Source:HGNC Symbol;Acc:HGNC:12313]										GO_CHROMOSOME
493861	EID3	EP300 interacting inhibitor of differentiation 3 [Source:HGNC Symbol;Acc:HGNC:32961]										GO_CHROMOSOME
337874	H2BC19P	H2B clustered histone 19, pseudogene [Source:HGNC Symbol;Acc:HGNC:20517]										GO_CHROMOSOME
221443	OARD1	O-acyl-ADP-ribose deacylase 1 [Source:HGNC Symbol;Acc:HGNC:21257]										GO_CHROMOSOME
91433	RCCD1	RCC1 domain containing 1 [Source:HGNC Symbol;Acc:HGNC:30457]										GO_CHROMOSOME
56829	ZC3HAV1	zinc finger CCCH-type containing, antiviral 1 [Source:HGNC Symbol;Acc:HGNC:23721]
51330	TNFRSF12A	TNF receptor superfamily member 12A [Source:HGNC Symbol;Acc:HGNC:18152]
286204	CRB2	crumbs cell polarity complex component 2 [Source:HGNC Symbol;Acc:HGNC:18688]
3908	LAMA2	laminin subunit alpha 2 [Source:HGNC Symbol;Acc:HGNC:6482]
1948	EFNB2	ephrin B2 [Source:HGNC Symbol;Acc:HGNC:3227]
2683	B4GALT1	beta-1,4-galactosyltransferase 1 [Source:HGNC Symbol;Acc:HGNC:924]
1947	EFNB1	ephrin B1 [Source:HGNC Symbol;Acc:HGNC:3226]
7763	ZFAND5	zinc finger AN1-type containing 5 [Source:HGNC Symbol;Acc:HGNC:13008]
965	CD58	CD58 molecule [Source:HGNC Symbol;Acc:HGNC:1688]
57688	ZSWIM6	zinc finger SWIM-type containing 6 [Source:HGNC Symbol;Acc:HGNC:29316]
1952	CELSR2	cadherin EGF LAG seven-pass G-type receptor 2 [Source:HGNC Symbol;Acc:HGNC:3231]
4283	CXCL9	C-X-C motif chemokine ligand 9 [Source:HGNC Symbol;Acc:HGNC:7098]
9076	CLDN1	claudin 1 [Source:HGNC Symbol;Acc:HGNC:2032]
7414	VCL	vinculin [Source:HGNC Symbol;Acc:HGNC:12665]
79647	AKIRIN1	akirin 1 [Source:HGNC Symbol;Acc:HGNC:25744]
9806	SPOCK2	SPARC (osteonectin), cwcv and kazal like domains proteoglycan 2 [Source:HGNC Symbol;Acc:HGNC:13564]
64759	TNS3	tensin 3 [Source:HGNC Symbol;Acc:HGNC:21616]
1672	DEFB1	defensin beta 1 [Source:HGNC Symbol;Acc:HGNC:2766]
58191	CXCL16	C-X-C motif chemokine ligand 16 [Source:HGNC Symbol;Acc:HGNC:16642]
79846	CFAP69	cilia and flagella associated protein 69 [Source:HGNC Symbol;Acc:HGNC:26107]
6520	SLC3A2	solute carrier family 3 member 2 [Source:HGNC Symbol;Acc:HGNC:11026]
1943	EFNA2	ephrin A2 [Source:HGNC Symbol;Acc:HGNC:3222]
3053	SERPIND1	serpin family D member 1 [Source:HGNC Symbol;Acc:HGNC:4838]
79720	VPS37B	VPS37B subunit of ESCRT-I [Source:HGNC Symbol;Acc:HGNC:25754]
91392	ZNF502	zinc finger protein 502 [Source:HGNC Symbol;Acc:HGNC:23718]
63925	ZNF335	zinc finger protein 335 [Source:HGNC Symbol;Acc:HGNC:15807]
83734	ATG10	autophagy related 10 [Source:HGNC Symbol;Acc:HGNC:20315]
7534	YWHAZ	tyrosine 3-monooxygenase/tryptophan 5-monooxygenase activation protein zeta [Source:HGNC Symbol;Acc:HGNC:12855]
5533	PPP3CC	protein phosphatase 3 catalytic subunit gamma [Source:HGNC Symbol;Acc:HGNC:9316]
162989	DEDD2	death effector domain containing 2 [Source:HGNC Symbol;Acc:HGNC:24450]
783	CACNB2	calcium voltage-gated channel auxiliary subunit beta 2 [Source:HGNC Symbol;Acc:HGNC:1402]
6461	SHB	SH2 domain containing adaptor protein B [Source:HGNC Symbol;Acc:HGNC:10838]
22997	IGSF9B	immunoglobulin superfamily member 9B [Source:HGNC Symbol;Acc:HGNC:32326]
26119	LDLRAP1	low density lipoprotein receptor adaptor protein 1 [Source:HGNC Symbol;Acc:HGNC:18640]
8549	LGR5	leucine rich repeat containing G protein-coupled receptor 5 [Source:HGNC Symbol;Acc:HGNC:4504]
286676	ILDR1	immunoglobulin like domain containing receptor 1 [Source:HGNC Symbol;Acc:HGNC:28741]
9679	FAM53B	family with sequence similarity 53 member B [Source:HGNC Symbol;Acc:HGNC:28968]
64927	TTC23	tetratricopeptide repeat domain 23 [Source:HGNC Symbol;Acc:HGNC:25730]
7185	TRAF1	TNF receptor associated factor 1 [Source:HGNC Symbol;Acc:HGNC:12031]
163	AP2B1	adaptor related protein complex 2 subunit beta 1 [Source:HGNC Symbol;Acc:HGNC:563]
4864	NPC1	NPC intracellular cholesterol transporter 1 [Source:HGNC Symbol;Acc:HGNC:7897]
57602	AC022966.1	ubiquitin specific peptidase 36 [Source:NCBI gene;Acc:57602]
7187	TRAF3	TNF receptor associated factor 3 [Source:HGNC Symbol;Acc:HGNC:12033]
4314	MMP3	matrix metallopeptidase 3 [Source:HGNC Symbol;Acc:HGNC:7173]
220	ALDH1A3	aldehyde dehydrogenase 1 family member A3 [Source:HGNC Symbol;Acc:HGNC:409]
9240	PNMA1	PNMA family member 1 [Source:HGNC Symbol;Acc:HGNC:9158]
84132	USP42	ubiquitin specific peptidase 42 [Source:HGNC Symbol;Acc:HGNC:20068]
54463	RETREG1	reticulophagy regulator 1 [Source:HGNC Symbol;Acc:HGNC:25964]
29957	SLC25A24	solute carrier family 25 member 24 [Source:HGNC Symbol;Acc:HGNC:20662]
58517	RBM25	RNA binding motif protein 25 [Source:HGNC Symbol;Acc:HGNC:23244]
54453	RIN2	Ras and Rab interactor 2 [Source:HGNC Symbol;Acc:HGNC:18750]
50807	ASAP1	ArfGAP with SH3 domain, ankyrin repeat and PH domain 1 [Source:HGNC Symbol;Acc:HGNC:2720]
444	ASPH	aspartate beta-hydroxylase [Source:HGNC Symbol;Acc:HGNC:757]
26092	TOR1AIP1	torsin 1A interacting protein 1 [Source:HGNC Symbol;Acc:HGNC:29456]
9910	RABGAP1L	RAB GTPase activating protein 1 like [Source:HGNC Symbol;Acc:HGNC:24663]
414059	TBC1D3B	TBC1 domain family member 3B [Source:HGNC Symbol;Acc:HGNC:27011]
8853	ASAP2	ArfGAP with SH3 domain, ankyrin repeat and PH domain 2 [Source:HGNC Symbol;Acc:HGNC:2721]
3268	AGFG2	ArfGAP with FG repeats 2 [Source:HGNC Symbol;Acc:HGNC:5177]
9170	LPAR2	lysophosphatidic acid receptor 2 [Source:HGNC Symbol;Acc:HGNC:3168]
57460	PPM1H	protein phosphatase, Mg2+/Mn2+ dependent 1H [Source:HGNC Symbol;Acc:HGNC:18583]
53840	TRIM34	tripartite motif containing 34 [Source:HGNC Symbol;Acc:HGNC:10063]
57121	LPAR5	lysophosphatidic acid receptor 5 [Source:HGNC Symbol;Acc:HGNC:13307]
10979	FERMT2	fermitin family member 2 [Source:HGNC Symbol;Acc:HGNC:15767]
9315	NREP	neuronal regeneration related protein [Source:HGNC Symbol;Acc:HGNC:16834]
644815	FAM83G	family with sequence similarity 83 member G [Source:HGNC Symbol;Acc:HGNC:32554]
4643	MYO1E	myosin IE [Source:HGNC Symbol;Acc:HGNC:7599]
11141	IL1RAPL1	interleukin 1 receptor accessory protein like 1 [Source:HGNC Symbol;Acc:HGNC:5996]
1735	DIO3	iodothyronine deiodinase 3 [Source:HGNC Symbol;Acc:HGNC:2885]
1131	CHRM3	cholinergic receptor muscarinic 3 [Source:HGNC Symbol;Acc:HGNC:1952]
79602	ADIPOR2	adiponectin receptor 2 [Source:HGNC Symbol;Acc:HGNC:24041]
118738	ZNF488	zinc finger protein 488 [Source:HGNC Symbol;Acc:HGNC:23535]
9334	B4GALT5	beta-1,4-galactosyltransferase 5 [Source:HGNC Symbol;Acc:HGNC:928]
10766	TOB2	transducer of ERBB2, 2 [Source:HGNC Symbol;Acc:HGNC:11980]
4860	PNP	purine nucleoside phosphorylase [Source:HGNC Symbol;Acc:HGNC:7892]
84282	RNF135	ring finger protein 135 [Source:HGNC Symbol;Acc:HGNC:21158]
32	ACACB	acetyl-CoA carboxylase beta [Source:HGNC Symbol;Acc:HGNC:85]
1376	CPT2	carnitine palmitoyltransferase 2 [Source:HGNC Symbol;Acc:HGNC:2330]
192683	SCAMP5	secretory carrier membrane protein 5 [Source:HGNC Symbol;Acc:HGNC:30386]
83786	FRMD8	FERM domain containing 8 [Source:HGNC Symbol;Acc:HGNC:25462]
2628	GATM	glycine amidinotransferase [Source:HGNC Symbol;Acc:HGNC:4175]
53335	BCL11A	BAF chromatin remodeling complex subunit BCL11A [Source:HGNC Symbol;Acc:HGNC:13221]
10938	EHD1	EH domain containing 1 [Source:HGNC Symbol;Acc:HGNC:3242]
4982	TNFRSF11B	TNF receptor superfamily member 11b [Source:HGNC Symbol;Acc:HGNC:11909]
54751	FBLIM1	filamin binding LIM protein 1 [Source:HGNC Symbol;Acc:HGNC:24686]
23554	TSPAN12	tetraspanin 12 [Source:HGNC Symbol;Acc:HGNC:21641]
23670	CEMIP2	cell migration inducing hyaluronidase 2 [Source:HGNC Symbol;Acc:HGNC:11869]
64284	RAB17	RAB17, member RAS oncogene family [Source:HGNC Symbol;Acc:HGNC:16523]
10966	RAB40B	RAB40B, member RAS oncogene family [Source:HGNC Symbol;Acc:HGNC:18284]
57403	RAB22A	RAB22A, member RAS oncogene family [Source:HGNC Symbol;Acc:HGNC:9764]
6236	RRAD	RRAD, Ras related glycolysis inhibitor and calcium channel regulator [Source:HGNC Symbol;Acc:HGNC:10446]
6751	SSTR1	somatostatin receptor 1 [Source:HGNC Symbol;Acc:HGNC:11330]
2706	GJB2	gap junction protein beta 2 [Source:HGNC Symbol;Acc:HGNC:4284]
54658	UGT1A1	UDP glucuronosyltransferase family 1 member A1 [Source:HGNC Symbol;Acc:HGNC:12530]
3157	HMGCS1	3-hydroxy-3-methylglutaryl-CoA synthase 1 [Source:HGNC Symbol;Acc:HGNC:5007]
114907	FBXO32	F-box protein 32 [Source:HGNC Symbol;Acc:HGNC:16731]
85315	PAQR8	progestin and adipoQ receptor family member 8 [Source:HGNC Symbol;Acc:HGNC:15708]
5376	PMP22	peripheral myelin protein 22 [Source:HGNC Symbol;Acc:HGNC:9118]
639	PRDM1	PR/SET domain 1 [Source:HGNC Symbol;Acc:HGNC:9346]
23258	DENND5A	DENN domain containing 5A [Source:HGNC Symbol;Acc:HGNC:19344]
84816	RTN4IP1	reticulon 4 interacting protein 1 [Source:HGNC Symbol;Acc:HGNC:18647]
65059	RAPH1	Ras association (RalGDS/AF-6) and pleckstrin homology domains 1 [Source:HGNC Symbol;Acc:HGNC:14436]
9331	B4GALT6	beta-1,4-galactosyltransferase 6 [Source:HGNC Symbol;Acc:HGNC:929]
4891	SLC11A2	solute carrier family 11 member 2 [Source:HGNC Symbol;Acc:HGNC:10908]
222950	NYAP1	neuronal tyrosine phosphorylated phosphoinositide-3-kinase adaptor 1 [Source:HGNC Symbol;Acc:HGNC:22009]
284697	BTBD8	BTB domain containing 8 [Source:HGNC Symbol;Acc:HGNC:21019]
114787	GPRIN1	G protein regulated inducer of neurite outgrowth 1 [Source:HGNC Symbol;Acc:HGNC:24835]
4664	NAB1	NGFI-A binding protein 1 [Source:HGNC Symbol;Acc:HGNC:7626]
56978	PRDM8	PR/SET domain 8 [Source:HGNC Symbol;Acc:HGNC:13993]
8614	STC2	stanniocalcin 2 [Source:HGNC Symbol;Acc:HGNC:11374]
90678	LRSAM1	leucine rich repeat and sterile alpha motif containing 1 [Source:HGNC Symbol;Acc:HGNC:25135]
84749	USP30	ubiquitin specific peptidase 30 [Source:HGNC Symbol;Acc:HGNC:20065]
25819	NOCT	nocturnin [Source:HGNC Symbol;Acc:HGNC:14254]
57763	ANKRA2	ankyrin repeat family A member 2 [Source:HGNC Symbol;Acc:HGNC:13208]
6560	SLC12A4	solute carrier family 12 member 4 [Source:HGNC Symbol;Acc:HGNC:10913]
54854	FAM83E	family with sequence similarity 83 member E [Source:HGNC Symbol;Acc:HGNC:25972]
65999	LRRC61	leucine rich repeat containing 61 [Source:HGNC Symbol;Acc:HGNC:21704]
23308	ICOSLG	inducible T cell costimulator ligand [Source:HGNC Symbol;Acc:HGNC:17087]
26136	TES	testin LIM domain protein [Source:HGNC Symbol;Acc:HGNC:14620]
85461	TANC1	tetratricopeptide repeat, ankyrin repeat and coiled-coil containing 1 [Source:HGNC Symbol;Acc:HGNC:29364]
84747	UNC119B	unc-119 lipid binding chaperone B [Source:HGNC Symbol;Acc:HGNC:16488]
79589	RNF128	ring finger protein 128 [Source:HGNC Symbol;Acc:HGNC:21153]
162514	TRPV3	transient receptor potential cation channel subfamily V member 3 [Source:HGNC Symbol;Acc:HGNC:18084]
222256	CDHR3	cadherin related family member 3 [Source:HGNC Symbol;Acc:HGNC:26308]
3155	HMGCL	3-hydroxy-3-methylglutaryl-CoA lyase [Source:HGNC Symbol;Acc:HGNC:5005]
55139	ANKZF1	ankyrin repeat and zinc finger peptidyl tRNA hydrolase 1 [Source:HGNC Symbol;Acc:HGNC:25527]
54762	GRAMD1C	GRAM domain containing 1C [Source:HGNC Symbol;Acc:HGNC:25252]
3840	KPNA4	karyopherin subunit alpha 4 [Source:HGNC Symbol;Acc:HGNC:6397]
8273	SLC10A3	solute carrier family 10 member 3 [Source:HGNC Symbol;Acc:HGNC:22979]
10052	GJC1	gap junction protein gamma 1 [Source:HGNC Symbol;Acc:HGNC:4280]
2705	GJB1	gap junction protein beta 1 [Source:HGNC Symbol;Acc:HGNC:4283]
339344	MYPOP	Myb related transcription factor, partner of profilin [Source:HGNC Symbol;Acc:HGNC:20178]
23650	TRIM29	tripartite motif containing 29 [Source:HGNC Symbol;Acc:HGNC:17274]
6310	ATXN1	ataxin 1 [Source:HGNC Symbol;Acc:HGNC:10548]
133686	NADK2	NAD kinase 2, mitochondrial [Source:HGNC Symbol;Acc:HGNC:26404]
53354	PANK1	pantothenate kinase 1 [Source:HGNC Symbol;Acc:HGNC:8598]
80222	TARS2	threonyl-tRNA synthetase 2, mitochondrial [Source:HGNC Symbol;Acc:HGNC:30740]
26157	GIMAP2	GTPase, IMAP family member 2 [Source:HGNC Symbol;Acc:HGNC:21789]
54585	LZTFL1	leucine zipper transcription factor like 1 [Source:HGNC Symbol;Acc:HGNC:6741]
6480	ST6GAL1	ST6 beta-galactoside alpha-2,6-sialyltransferase 1 [Source:HGNC Symbol;Acc:HGNC:10860]
432	ASGR1	asialoglycoprotein receptor 1 [Source:HGNC Symbol;Acc:HGNC:742]
5817	PVR	PVR cell adhesion molecule [Source:HGNC Symbol;Acc:HGNC:9705]
9074	CLDN6	claudin 6 [Source:HGNC Symbol;Acc:HGNC:2048]
11343	MGLL	monoglyceride lipase [Source:HGNC Symbol;Acc:HGNC:17038]
84708	LNX1	ligand of numb-protein X 1 [Source:HGNC Symbol;Acc:HGNC:6657]
54659	UGT1A3	UDP glucuronosyltransferase family 1 member A3 [Source:HGNC Symbol;Acc:HGNC:12535]
57017	COQ9	coenzyme Q9 [Source:HGNC Symbol;Acc:HGNC:25302]
8495	PPFIBP2	PPFIA binding protein 2 [Source:HGNC Symbol;Acc:HGNC:9250]
91283	MSANTD3	Myb/SANT DNA binding domain containing 3 [Source:HGNC Symbol;Acc:HGNC:23370]
7296	TXNRD1	thioredoxin reductase 1 [Source:HGNC Symbol;Acc:HGNC:12437]
26018	LRIG1	leucine rich repeats and immunoglobulin like domains 1 [Source:HGNC Symbol;Acc:HGNC:17360]
57677	ZFP14	ZFP14 zinc finger protein [Source:HGNC Symbol;Acc:HGNC:29312]
26234	FBXL5	F-box and leucine rich repeat protein 5 [Source:HGNC Symbol;Acc:HGNC:13602]
127544	RNF19B	ring finger protein 19B [Source:HGNC Symbol;Acc:HGNC:26886]
4240	MFGE8	milk fat globule-EGF factor 8 protein [Source:HGNC Symbol;Acc:HGNC:7036]
4001	LMNB1	lamin B1 [Source:HGNC Symbol;Acc:HGNC:6637]
1106	CHD2	chromodomain helicase DNA binding protein 2 [Source:HGNC Symbol;Acc:HGNC:1917]
7570	ZNF22	zinc finger protein 22 [Source:HGNC Symbol;Acc:HGNC:13012]
3228	HOXC12	homeobox C12 [Source:HGNC Symbol;Acc:HGNC:5124]
10781	ZNF266	zinc finger protein 266 [Source:HGNC Symbol;Acc:HGNC:13059]
65243	ZFP69B	ZFP69 zinc finger protein B [Source:HGNC Symbol;Acc:HGNC:28053]
5378	PMS1	PMS1 homolog 1, mismatch repair system component [Source:HGNC Symbol;Acc:HGNC:9121]
55247	NEIL3	nei like DNA glycosylase 3 [Source:HGNC Symbol;Acc:HGNC:24573]
80298	MTERF2	mitochondrial transcription termination factor 2 [Source:HGNC Symbol;Acc:HGNC:30779]
24147	FJX1	four-jointed box kinase 1 [Source:HGNC Symbol;Acc:HGNC:17166]
84957	RELT	RELT TNF receptor [Source:HGNC Symbol;Acc:HGNC:13764]
23186	RCOR1	REST corepressor 1 [Source:HGNC Symbol;Acc:HGNC:17441]
29114	TAGLN3	transgelin 3 [Source:HGNC Symbol;Acc:HGNC:29868]
25822	DNAJB5	DnaJ heat shock protein family (Hsp40) member B5 [Source:HGNC Symbol;Acc:HGNC:14887]
282616	IFNL2	interferon lambda 2 [Source:HGNC Symbol;Acc:HGNC:18364]
5277	PIGA	phosphatidylinositol glycan anchor biosynthesis class A [Source:HGNC Symbol;Acc:HGNC:8957]
9245	GCNT3	glucosaminyl (N-acetyl) transferase 3, mucin type [Source:HGNC Symbol;Acc:HGNC:4205]
7286	TUFT1	tuftelin 1 [Source:HGNC Symbol;Acc:HGNC:12422]
9819	TSC22D2	TSC22 domain family member 2 [Source:HGNC Symbol;Acc:HGNC:29095]
2738	GLI4	GLI family zinc finger 4 [Source:HGNC Symbol;Acc:HGNC:4320]
5190	PEX6	peroxisomal biogenesis factor 6 [Source:HGNC Symbol;Acc:HGNC:8859]
379	ARL4D	ADP ribosylation factor like GTPase 4D [Source:HGNC Symbol;Acc:HGNC:656]
80117	ARL14	ADP ribosylation factor like GTPase 14 [Source:HGNC Symbol;Acc:HGNC:22974]
10020	GNE	glucosamine (UDP-N-acetyl)-2-epimerase/N-acetylmannosamine kinase [Source:HGNC Symbol;Acc:HGNC:23657]
29089	UBE2T	ubiquitin conjugating enzyme E2 T [Source:HGNC Symbol;Acc:HGNC:25009]
7084	TK2	thymidine kinase 2 [Source:HGNC Symbol;Acc:HGNC:11831]
80347	COASY	Coenzyme A synthase [Source:HGNC Symbol;Acc:HGNC:29932]
22928	SEPHS2	selenophosphate synthetase 2 [Source:HGNC Symbol;Acc:HGNC:19686]
64781	CERK	ceramide kinase [Source:HGNC Symbol;Acc:HGNC:19256]
51363	CHST15	carbohydrate sulfotransferase 15 [Source:HGNC Symbol;Acc:HGNC:18137]
132949	AASDH	aminoadipate-semialdehyde dehydrogenase [Source:HGNC Symbol;Acc:HGNC:23993]
10667	FARS2	phenylalanyl-tRNA synthetase 2, mitochondrial [Source:HGNC Symbol;Acc:HGNC:21062]
84284	NTPCR	nucleoside-triphosphatase, cancer-related [Source:HGNC Symbol;Acc:HGNC:28204]
23132	RAD54L2	RAD54 like 2 [Source:HGNC Symbol;Acc:HGNC:29123]
54863	TOR4A	torsin family 4 member A [Source:HGNC Symbol;Acc:HGNC:25981]
140809	SRXN1	sulfiredoxin 1 [Source:HGNC Symbol;Acc:HGNC:16132]
445571	CBWD3	COBW domain containing 3 [Source:HGNC Symbol;Acc:HGNC:18519]
79777	ACBD4	acyl-CoA binding domain containing 4 [Source:HGNC Symbol;Acc:HGNC:23337]
54676	GTPBP2	GTP binding protein 2 [Source:HGNC Symbol;Acc:HGNC:4670]
55591	VEZT	vezatin, adherens junctions transmembrane protein [Source:HGNC Symbol;Acc:HGNC:18258]
23164	MPRIP	myosin phosphatase Rho interacting protein [Source:HGNC Symbol;Acc:HGNC:30321]
3652	IPP	intracisternal A particle-promoted polypeptide [Source:HGNC Symbol;Acc:HGNC:6108]
142891	SAMD8	sterile alpha motif domain containing 8 [Source:HGNC Symbol;Acc:HGNC:26320]
2564	GABRE	gamma-aminobutyric acid type A receptor epsilon subunit [Source:HGNC Symbol;Acc:HGNC:4085]
8676	STX11	syntaxin 11 [Source:HGNC Symbol;Acc:HGNC:11429]
415117	STX19	syntaxin 19 [Source:HGNC Symbol;Acc:HGNC:19300]
8541	PPFIA3	PTPRF interacting protein alpha 3 [Source:HGNC Symbol;Acc:HGNC:9247]
161291	TMEM30B	transmembrane protein 30B [Source:HGNC Symbol;Acc:HGNC:27254]
84243	ZDHHC18	zinc finger DHHC-type containing 18 [Source:HGNC Symbol;Acc:HGNC:20712]
26122	EPC2	enhancer of polycomb homolog 2 [Source:HGNC Symbol;Acc:HGNC:24543]
387787	LIPT2	lipoyl(octanoyl) transferase 2 [Source:HGNC Symbol;Acc:HGNC:37216]
23150	FRMD4B	FERM domain containing 4B [Source:HGNC Symbol;Acc:HGNC:24886]
255057	CBARP	CACN subunit beta associated regulatory protein [Source:HGNC Symbol;Acc:HGNC:28617]
57479	PRR12	proline rich 12 [Source:HGNC Symbol;Acc:HGNC:29217]
10802	SEC24A	SEC24 homolog A, COPII coat complex component [Source:HGNC Symbol;Acc:HGNC:10703]
203062	TSNARE1	t-SNARE domain containing 1 [Source:HGNC Symbol;Acc:HGNC:26437]
92305	TMEM129	transmembrane protein 129 [Source:HGNC Symbol;Acc:HGNC:25137]
93082	NEURL3	neuralized E3 ubiquitin protein ligase 3 [Source:HGNC Symbol;Acc:HGNC:25162]
27342	RABGEF1	RAB guanine nucleotide exchange factor 1 [Source:HGNC Symbol;Acc:HGNC:17676]
219743	TYSND1	trypsin domain containing 1 [Source:HGNC Symbol;Acc:HGNC:28531]
283927	NUDT7	nudix hydrolase 7 [Source:HGNC Symbol;Acc:HGNC:8054]
23600	AMACR	alpha-methylacyl-CoA racemase [Source:HGNC Symbol;Acc:HGNC:451]
1962	EHHADH	enoyl-CoA hydratase and 3-hydroxyacyl CoA dehydrogenase [Source:HGNC Symbol;Acc:HGNC:3247]
90196	SYS1	SYS1 golgi trafficking protein [Source:HGNC Symbol;Acc:HGNC:16162]
7485	GET1	guided entry of tail-anchored proteins factor 1 [Source:HGNC Symbol;Acc:HGNC:12790]
10043	TOM1	target of myb1 membrane trafficking protein [Source:HGNC Symbol;Acc:HGNC:11982]
145864	HAPLN3	hyaluronan and proteoglycan link protein 3 [Source:HGNC Symbol;Acc:HGNC:21446]
56114	PCDHGA1	protocadherin gamma subfamily A, 1 [Source:HGNC Symbol;Acc:HGNC:8696]
2137	EXTL3	exostosin like glycosyltransferase 3 [Source:HGNC Symbol;Acc:HGNC:3518]
9865	TRIL	TLR4 interactor with leucine rich repeats [Source:HGNC Symbol;Acc:HGNC:22200]
117157	SH2D1B	SH2 domain containing 1B [Source:HGNC Symbol;Acc:HGNC:30416]
7462	LAT2	linker for activation of T cells family member 2 [Source:HGNC Symbol;Acc:HGNC:12749]
3754	KCNF1	potassium voltage-gated channel modifier subfamily F member 1 [Source:HGNC Symbol;Acc:HGNC:6246]
8645	KCNK5	potassium two pore domain channel subfamily K member 5 [Source:HGNC Symbol;Acc:HGNC:6280]
11037	STON1	stonin 1 [Source:HGNC Symbol;Acc:HGNC:17003]
54207	KCNK10	potassium two pore domain channel subfamily K member 10 [Source:HGNC Symbol;Acc:HGNC:6273]
140738	TMEM37	transmembrane protein 37 [Source:HGNC Symbol;Acc:HGNC:18216]
23220	DTX4	deltex E3 ubiquitin ligase 4 [Source:HGNC Symbol;Acc:HGNC:29151]
7844	RNF103	ring finger protein 103 [Source:HGNC Symbol;Acc:HGNC:12859]
26091	HERC4	HECT and RLD domain containing E3 ubiquitin protein ligase 4 [Source:HGNC Symbol;Acc:HGNC:24521]
146330	FBXL16	F-box and leucine rich repeat protein 16 [Source:HGNC Symbol;Acc:HGNC:14150]
26273	FBXO3	F-box protein 3 [Source:HGNC Symbol;Acc:HGNC:13582]
80176	SPSB1	splA/ryanodine receptor domain and SOCS box containing 1 [Source:HGNC Symbol;Acc:HGNC:30628]
56888	KCMF1	potassium channel modulatory factor 1 [Source:HGNC Symbol;Acc:HGNC:20589]
91107	TRIM47	tripartite motif containing 47 [Source:HGNC Symbol;Acc:HGNC:19020]
56929	FEM1C	fem-1 homolog C [Source:HGNC Symbol;Acc:HGNC:16933]
79754	ASB13	ankyrin repeat and SOCS box containing 13 [Source:HGNC Symbol;Acc:HGNC:19765]
55793	MINDY1	MINDY lysine 48 deubiquitinase 1 [Source:HGNC Symbol;Acc:HGNC:25648]
84182	MINDY4	MINDY lysine 48 deubiquitinase 4 [Source:HGNC Symbol;Acc:HGNC:21916]
51029	DESI2	desumoylating isopeptidase 2 [Source:HGNC Symbol;Acc:HGNC:24264]
220213	OTUD1	OTU deubiquitinase 1 [Source:HGNC Symbol;Acc:HGNC:27346]
9929	JOSD1	Josephin domain containing 1 [Source:HGNC Symbol;Acc:HGNC:28953]
27343	POLL	DNA polymerase lambda [Source:HGNC Symbol;Acc:HGNC:9184]
201973	PRIMPOL	primase and DNA directed polymerase [Source:HGNC Symbol;Acc:HGNC:26575]
22834	ZNF652	zinc finger protein 652 [Source:HGNC Symbol;Acc:HGNC:29147]
57107	PDSS2	decaprenyl diphosphate synthase subunit 2 [Source:HGNC Symbol;Acc:HGNC:23041]
100129654	TCF24	transcription factor 24 [Source:HGNC Symbol;Acc:HGNC:32275]
643641	ZNF862	zinc finger protein 862 [Source:HGNC Symbol;Acc:HGNC:34519]
390637	GDPGP1	GDP-D-glucose phosphorylase 1 [Source:HGNC Symbol;Acc:HGNC:34360]
6764	DENND2B	DENN domain containing 2B [Source:HGNC Symbol;Acc:HGNC:11350]
7104	TM4SF4	transmembrane 4 L six family member 4 [Source:HGNC Symbol;Acc:HGNC:11856]
113612	CYP2U1	cytochrome P450 family 2 subfamily U member 1 [Source:HGNC Symbol;Acc:HGNC:20582]
80704	SLC19A3	solute carrier family 19 member 3 [Source:HGNC Symbol;Acc:HGNC:16266]
123	PLIN2	perilipin 2 [Source:HGNC Symbol;Acc:HGNC:248]
284439	SLC25A42	solute carrier family 25 member 42 [Source:HGNC Symbol;Acc:HGNC:28380]
11118	BTN3A2	butyrophilin subfamily 3 member A2 [Source:HGNC Symbol;Acc:HGNC:1139]
3885	KRT34	keratin 34 [Source:HGNC Symbol;Acc:HGNC:6452]
113802	HENMT1	HEN methyltransferase 1 [Source:HGNC Symbol;Acc:HGNC:26400]
83992	CTTNBP2	cortactin binding protein 2 [Source:HGNC Symbol;Acc:HGNC:15679]
3898	LAD1	ladinin 1 [Source:HGNC Symbol;Acc:HGNC:6472]
135154	SDHAF4	succinate dehydrogenase complex assembly factor 4 [Source:HGNC Symbol;Acc:HGNC:20957]
84002	B3GNT5	UDP-GlcNAc:betaGal beta-1,3-N-acetylglucosaminyltransferase 5 [Source:HGNC Symbol;Acc:HGNC:15684]
80329	ULBP1	UL16 binding protein 1 [Source:HGNC Symbol;Acc:HGNC:14893]
10917	BTNL3	butyrophilin like 3 [Source:HGNC Symbol;Acc:HGNC:1143]
23007	PLCH1	phospholipase C eta 1 [Source:HGNC Symbol;Acc:HGNC:29185]
51528	JKAMP	JNK1/MAPK8 associated membrane protein [Source:HGNC Symbol;Acc:HGNC:20184]
84659	RNASE7	ribonuclease A family member 7 [Source:HGNC Symbol;Acc:HGNC:19278]
79415	CYBC1	cytochrome b-245 chaperone 1 [Source:HGNC Symbol;Acc:HGNC:28672]
64386	MMP25	matrix metallopeptidase 25 [Source:HGNC Symbol;Acc:HGNC:14246]
161145	TMEM229B	transmembrane protein 229B [Source:HGNC Symbol;Acc:HGNC:20130]
166929	SGMS2	sphingomyelin synthase 2 [Source:HGNC Symbol;Acc:HGNC:28395]
162517	FBXO39	F-box protein 39 [Source:HGNC Symbol;Acc:HGNC:28565]
64172	OSGEPL1	O-sialoglycoprotein endopeptidase like 1 [Source:HGNC Symbol;Acc:HGNC:23075]
84938	ATG4C	autophagy related 4C cysteine peptidase [Source:HGNC Symbol;Acc:HGNC:16040]
146547	PRSS36	serine protease 36 [Source:HGNC Symbol;Acc:HGNC:26906]
9885	OSBPL2	oxysterol binding protein like 2 [Source:HGNC Symbol;Acc:HGNC:15761]
84869	CBR4	carbonyl reductase 4 [Source:HGNC Symbol;Acc:HGNC:25891]
6484	ST3GAL4	ST3 beta-galactoside alpha-2,3-sialyltransferase 4 [Source:HGNC Symbol;Acc:HGNC:10864]
64132	XYLT2	xylosyltransferase 2 [Source:HGNC Symbol;Acc:HGNC:15517]
56548	CHST7	carbohydrate sulfotransferase 7 [Source:HGNC Symbol;Acc:HGNC:13817]
54480	CHPF2	chondroitin polymerizing factor 2 [Source:HGNC Symbol;Acc:HGNC:29270]
84693	MCEE	methylmalonyl-CoA epimerase [Source:HGNC Symbol;Acc:HGNC:16732]
643181	FADS2B	fatty acid desaturase 2B, pseudogene [Source:HGNC Symbol;Acc:HGNC:43618]
122961	ISCA2	iron-sulfur cluster assembly 2 [Source:HGNC Symbol;Acc:HGNC:19857]
9374	PPT2	palmitoyl-protein thioesterase 2 [Source:HGNC Symbol;Acc:HGNC:9326]
57089	ENTPD7	ectonucleoside triphosphate diphosphohydrolase 7 [Source:HGNC Symbol;Acc:HGNC:19745]
7378	UPP1	uridine phosphorylase 1 [Source:HGNC Symbol;Acc:HGNC:12576]
125061	AFMID	arylformamidase [Source:HGNC Symbol;Acc:HGNC:20910]
84274	COQ5	coenzyme Q5, methyltransferase [Source:HGNC Symbol;Acc:HGNC:28722]
219	ALDH1B1	aldehyde dehydrogenase 1 family member B1 [Source:HGNC Symbol;Acc:HGNC:407]
84842	HPDL	4-hydroxyphenylpyruvate dioxygenase like [Source:HGNC Symbol;Acc:HGNC:28242]
6697	SPR	sepiapterin reductase [Source:HGNC Symbol;Acc:HGNC:11257]
25839	COG4	component of oligomeric golgi complex 4 [Source:HGNC Symbol;Acc:HGNC:18620]
84230	LRRC8C	leucine rich repeat containing 8 VRAC subunit C [Source:HGNC Symbol;Acc:HGNC:25075]
100303755	PET117	PET117 cytochrome c oxidase chaperone [Source:HGNC Symbol;Acc:HGNC:40045]
130535	KCTD18	potassium channel tetramerization domain containing 18 [Source:HGNC Symbol;Acc:HGNC:26446]
257629	ANKS4B	ankyrin repeat and sterile alpha motif domain containing 4B [Source:HGNC Symbol;Acc:HGNC:26795]
23760	PITPNB	phosphatidylinositol transfer protein beta [Source:HGNC Symbol;Acc:HGNC:9002]
9382	COG1	component of oligomeric golgi complex 1 [Source:HGNC Symbol;Acc:HGNC:6545]
84342	COG8	component of oligomeric golgi complex 8 [Source:HGNC Symbol;Acc:HGNC:18623]
389072	PLEKHM3	pleckstrin homology domain containing M3 [Source:HGNC Symbol;Acc:HGNC:34006]
9957	HS3ST1	heparan sulfate-glucosamine 3-sulfotransferase 1 [Source:HGNC Symbol;Acc:HGNC:5194]
10317	B3GALT5	beta-1,3-galactosyltransferase 5 [Source:HGNC Symbol;Acc:HGNC:920]
164633	CABP7	calcium binding protein 7 [Source:HGNC Symbol;Acc:HGNC:20834]
55830	GLT8D1	glycosyltransferase 8 domain containing 1 [Source:HGNC Symbol;Acc:HGNC:24870]
132720	FAM241A	family with sequence similarity 241 member A [Source:HGNC Symbol;Acc:HGNC:26813]
55592	GOLGA2P5	GOLGA2 pseudogene 5 [Source:HGNC Symbol;Acc:HGNC:25315]
440026	TMEM41B	transmembrane protein 41B [Source:HGNC Symbol;Acc:HGNC:28948]
55304	SPTLC3	serine palmitoyltransferase long chain base subunit 3 [Source:HGNC Symbol;Acc:HGNC:16253]
63874	ABHD4	abhydrolase domain containing 4 [Source:HGNC Symbol;Acc:HGNC:20154]
285848	PNPLA1	patatin like phospholipase domain containing 1 [Source:HGNC Symbol;Acc:HGNC:21246]
147011	PROCA1	protein interacting with cyclin A1 [Source:HGNC Symbol;Acc:HGNC:28600]
80832	APOL4	apolipoprotein L4 [Source:HGNC Symbol;Acc:HGNC:14867]
11099	PTPN21	protein tyrosine phosphatase non-receptor type 21 [Source:HGNC Symbol;Acc:HGNC:9651]
374659	HDDC3	HD domain containing 3 [Source:HGNC Symbol;Acc:HGNC:30522]
7172	TPMT	thiopurine S-methyltransferase [Source:HGNC Symbol;Acc:HGNC:12014]
54520	CCDC93	coiled-coil domain containing 93 [Source:HGNC Symbol;Acc:HGNC:25611]
767	CA8	carbonic anhydrase 8 [Source:HGNC Symbol;Acc:HGNC:1382]
79676	OGFOD2	2-oxoglutarate and iron dependent oxygenase domain containing 2 [Source:HGNC Symbol;Acc:HGNC:25823]
11228	RASSF8	Ras association domain family member 8 [Source:HGNC Symbol;Acc:HGNC:13232]
58986	PGAP6	post-glycosylphosphatidylinositol attachment to proteins 6 [Source:HGNC Symbol;Acc:HGNC:17205]
8479	HIRIP3	HIRA interacting protein 3 [Source:HGNC Symbol;Acc:HGNC:4917]
202915	TMEM184A	transmembrane protein 184A [Source:HGNC Symbol;Acc:HGNC:28797]
11264	PXMP4	peroxisomal membrane protein 4 [Source:HGNC Symbol;Acc:HGNC:15920]
6549	SLC9A2	solute carrier family 9 member A2 [Source:HGNC Symbol;Acc:HGNC:11072]
54498	SMOX	spermine oxidase [Source:HGNC Symbol;Acc:HGNC:15862]
148113	CILP2	cartilage intermediate layer protein 2 [Source:HGNC Symbol;Acc:HGNC:24213]
113115	MTFR2	mitochondrial fission regulator 2 [Source:HGNC Symbol;Acc:HGNC:21115]
56181	MTFR1L	mitochondrial fission regulator 1 like [Source:HGNC Symbol;Acc:HGNC:28836]
11067	DEPP1	DEPP1 autophagy regulator [Source:HGNC Symbol;Acc:HGNC:23355]
55316	RSAD1	radical S-adenosyl methionine domain containing 1 [Source:HGNC Symbol;Acc:HGNC:25634]
150209	AIFM3	apoptosis inducing factor mitochondria associated 3 [Source:HGNC Symbol;Acc:HGNC:26398]
51250	MTRES1	mitochondrial transcription rescue factor 1 [Source:HGNC Symbol;Acc:HGNC:17971]
102724023	GATD3B	glutamine amidotransferase like class 1 domain containing 3B [Source:HGNC Symbol;Acc:HGNC:53816]
25957	PNISR	PNN interacting serine and arginine rich protein [Source:HGNC Symbol;Acc:HGNC:21222]
85415	RHPN2	rhophilin Rho GTPase binding protein 2 [Source:HGNC Symbol;Acc:HGNC:19974]
22839	DLGAP4	DLG associated protein 4 [Source:HGNC Symbol;Acc:HGNC:24476]
6575	SLC20A2	solute carrier family 20 member 2 [Source:HGNC Symbol;Acc:HGNC:10947]
158798	AKAP14	A-kinase anchoring protein 14 [Source:HGNC Symbol;Acc:HGNC:24061]
93129	ORAI3	ORAI calcium release-activated calcium modulator 3 [Source:HGNC Symbol;Acc:HGNC:28185]
57185	NIPAL3	NIPA like domain containing 3 [Source:HGNC Symbol;Acc:HGNC:25233]
84102	SLC41A2	solute carrier family 41 member 2 [Source:HGNC Symbol;Acc:HGNC:31045]
151473	SLC16A14	solute carrier family 16 member 14 [Source:HGNC Symbol;Acc:HGNC:26417]
63027	SLC22A23	solute carrier family 22 member 23 [Source:HGNC Symbol;Acc:HGNC:21106]
50651	SLC45A1	solute carrier family 45 member 1 [Source:HGNC Symbol;Acc:HGNC:17939]
116843	SLC18B1	solute carrier family 18 member B1 [Source:HGNC Symbol;Acc:HGNC:21573]
54733	SLC35F2	solute carrier family 35 member F2 [Source:HGNC Symbol;Acc:HGNC:23615]
80765	STARD5	StAR related lipid transfer domain containing 5 [Source:HGNC Symbol;Acc:HGNC:18065]
196074	METTL15	methyltransferase like 15 [Source:HGNC Symbol;Acc:HGNC:26606]
221078	NSUN6	NOP2/Sun RNA methyltransferase 6 [Source:HGNC Symbol;Acc:HGNC:23529]
79730	NSUN7	NOP2/Sun RNA methyltransferase family member 7 [Source:HGNC Symbol;Acc:HGNC:25857]
645332	FAM86C2P	family with sequence similarity 86 member C2, pseudogene [Source:HGNC Symbol;Acc:HGNC:42392]
9694	EMC2	ER membrane protein complex subunit 2 [Source:HGNC Symbol;Acc:HGNC:28963]
286144	TRIQK	triple QxxK/R motif containing [Source:HGNC Symbol;Acc:HGNC:27828]
11103	KRR1	KRR1 small subunit processome component homolog [Source:HGNC Symbol;Acc:HGNC:5176]
221468	TMEM217	transmembrane protein 217 [Source:HGNC Symbol;Acc:HGNC:21238]
339403	RXFP4	relaxin family peptide/INSL5 receptor 4 [Source:HGNC Symbol;Acc:HGNC:14666]
80227	PAAF1	proteasomal ATPase associated factor 1 [Source:HGNC Symbol;Acc:HGNC:25687]
55094	GPATCH1	G-patch domain containing 1 [Source:HGNC Symbol;Acc:HGNC:24658]
393046	OR2A5	olfactory receptor family 2 subfamily A member 5 [Source:HGNC Symbol;Acc:HGNC:8232]
57210	SLC45A4	solute carrier family 45 member 4 [Source:HGNC Symbol;Acc:HGNC:29196]
147015	DHRS13	dehydrogenase/reductase 13 [Source:HGNC Symbol;Acc:HGNC:28326]
27199	OXGR1	oxoglutarate receptor 1 [Source:HGNC Symbol;Acc:HGNC:4531]
387509	GPR153	G protein-coupled receptor 153 [Source:HGNC Symbol;Acc:HGNC:23618]
150962	PUS10	pseudouridine synthase 10 [Source:HGNC Symbol;Acc:HGNC:26505]
389857	CENPVL1	centromere protein V like 1 [Source:HGNC Symbol;Acc:HGNC:31851]
441495	CENPVL2	centromere protein V like 2 [Source:HGNC Symbol;Acc:HGNC:43879]
23283	CSTF2T	cleavage stimulation factor subunit 2 tau variant [Source:HGNC Symbol;Acc:HGNC:17086]
22936	ELL2	elongation factor for RNA polymerase II 2 [Source:HGNC Symbol;Acc:HGNC:17064]
284018	C17orf58	chromosome 17 open reading frame 58 [Source:HGNC Symbol;Acc:HGNC:27568]
114928	GPRASP2	G protein-coupled receptor associated sorting protein 2 [Source:HGNC Symbol;Acc:HGNC:25169]
84811	BUD13	BUD13 homolog [Source:HGNC Symbol;Acc:HGNC:28199]
138716	RPP25L	ribonuclease P/MRP subunit p25 like [Source:HGNC Symbol;Acc:HGNC:19909]
60686	C14orf93	chromosome 14 open reading frame 93 [Source:HGNC Symbol;Acc:HGNC:20162]
80742	PRR3	proline rich 3 [Source:HGNC Symbol;Acc:HGNC:21149]
100124700	HOTAIR	HOX transcript antisense RNA [Source:HGNC Symbol;Acc:HGNC:33510]
100125556	FAM86JP	family with sequence similarity 86 member J, pseudogene [Source:HGNC Symbol;Acc:HGNC:44097]
100127888	SLCO4A1-AS1	SLCO4A1 antisense RNA 1 [Source:HGNC Symbol;Acc:HGNC:40537]
100128640	ACVR2B-AS1	ACVR2B antisense RNA 1 [Source:HGNC Symbol;Acc:HGNC:44161]
100129075	KTN1-AS1	KTN1 antisense RNA 1 [Source:HGNC Symbol;Acc:HGNC:19842]
100129550	LINC02035	long intergenic non-protein coding RNA 2035 [Source:HGNC Symbol;Acc:HGNC:52875]
100131067	CKMT2-AS1	CKMT2 antisense RNA 1 [Source:HGNC Symbol;Acc:HGNC:48997]
100131089	SRP14-AS1	SRP14 antisense RNA1 (head to head) [Source:HGNC Symbol;Acc:HGNC:48619]
100131378	C11orf91	chromosome 11 open reading frame 91 [Source:HGNC Symbol;Acc:HGNC:34444]
100131827	ZNF717	zinc finger protein 717 [Source:HGNC Symbol;Acc:HGNC:29448]
100131998	RRN3P3	RRN3 homolog, RNA polymerase I transcription factor pseudogene 3 [Source:HGNC Symbol;Acc:HGNC:37620]
100132066	ALG1L3P	ALG1 like 3, pseudogene [Source:HGNC Symbol;Acc:HGNC:44372]
100132169	WASIR2	WASH and IL9R antisense RNA 2 [Source:HGNC Symbol;Acc:HGNC:38609]
100132234	LINC00543	long intergenic non-protein coding RNA 543 [Source:HGNC Symbol;Acc:HGNC:43678]
100190940	LINC02418	long intergenic non-protein coding RNA 2418 [Source:HGNC Symbol;Acc:HGNC:53348]
100271033	RPL4P6	ribosomal protein L4 pseudogene 6 [Source:HGNC Symbol;Acc:HGNC:35611]
100289019	SLC25A25-AS1	SLC25A25 antisense RNA 1 [Source:HGNC Symbol;Acc:HGNC:27844]
100302736	TMED7-TICAM2	TMED7-TICAM2 readthrough [Source:HGNC Symbol;Acc:HGNC:33945]
100316868	HOTTIP	HOXA distal transcript antisense RNA [Source:HGNC Symbol;Acc:HGNC:37461]
100420650	PGAM1P7	phosphoglycerate mutase 1 pseudogene 7 [Source:HGNC Symbol;Acc:HGNC:42454]
100505648	RAD51-AS1	RAD51 antisense RNA 1 [Source:HGNC Symbol;Acc:HGNC:48621]
100505666	DCST1-AS1	DCST1 antisense RNA 1 [Source:HGNC Symbol;Acc:HGNC:41147]
100505783	OSER1-DT	OSER1 divergent transcript [Source:HGNC Symbol;Acc:HGNC:48585]
100506286	TBC1D8-AS1	TBC1 domain family member 8 antisense RNA 1 [Source:HGNC Symbol;Acc:HGNC:52782]
100506314	GPRC5D-AS1	GPRC5D and HEBP1 antisense RNA 1 [Source:HGNC Symbol;Acc:HGNC:53599]
100506365	OTUD6B-AS1	OTUD6B antisense RNA 1 (head to head) [Source:HGNC Symbol;Acc:HGNC:50466]
100506377	LINC00973	long intergenic non-protein coding RNA 973 [Source:HGNC Symbol;Acc:HGNC:48868]
100506660	DDX11-AS1	DDX11 antisense RNA 1 [Source:HGNC Symbol;Acc:HGNC:44176]
100506860	LINC00513	long intergenic non-protein coding RNA 513 [Source:HGNC Symbol;Acc:HGNC:43566]
100507140	LINC01792	long intergenic non-protein coding RNA 1792 [Source:HGNC Symbol;Acc:HGNC:52582]
100507463	PSMB8-AS1	PSMB8 antisense RNA 1 (head to head) [Source:HGNC Symbol;Acc:HGNC:39758]
100507567	RAB11B-AS1	RAB11B antisense RNA 1 [Source:HGNC Symbol;Acc:HGNC:44178]
100652853	LINC01023	long intergenic non-protein coding RNA 1023 [Source:HGNC Symbol;Acc:HGNC:49004]
10069	RWDD2B	RWD domain containing 2B [Source:HGNC Symbol;Acc:HGNC:1302]
100820709	LINC00501	long intergenic non-protein coding RNA 501 [Source:HGNC Symbol;Acc:HGNC:43439]
100874264	AOAH-IT1	AOAH intronic transcript 1 [Source:HGNC Symbol;Acc:HGNC:41307]
100874323	HOXA10-AS	HOXA10 antisense RNA [Source:HGNC Symbol;Acc:HGNC:40281]
100874399	IMPDH1P10	inosine monophosphate dehydrogenase 1 pseudogene 10 [Source:HGNC Symbol;Acc:HGNC:33965]
100996266	LINC01510	long intergenic non-protein coding RNA 1510 [Source:HGNC Symbol;Acc:HGNC:51196]
101927043	EPCAM-DT	EPCAM divergent transcript [Source:HGNC Symbol;Acc:HGNC:52639]
101927171	LINC01564	long intergenic non-protein coding RNA 1564 [Source:HGNC Symbol;Acc:HGNC:51361]
101927221	UBR5-AS1	UBR5 antisense RNA 1 [Source:HGNC Symbol;Acc:HGNC:51661]
101927768	HDAC2-AS2	HDAC2 and HS3ST5 antisense RNA 2 [Source:HGNC Symbol;Acc:HGNC:43590]
101927934	LINC01843	long intergenic non-protein coding RNA 1843 [Source:HGNC Symbol;Acc:HGNC:52659]
101928101	IL6R-AS1	IL6R antisense RNA 1 [Source:HGNC Symbol;Acc:HGNC:53716]
101928176	LINC01411	long intergenic non-protein coding RNA 1411 [Source:HGNC Symbol;Acc:HGNC:50703]
101928378	PTOV1-AS2	PTOV1 antisense RNA 2 [Source:HGNC Symbol;Acc:HGNC:51284]
101928483	NALT1	NOTCH1 associated lncRNA in T cell acute lymphoblastic leukemia 1 [Source:HGNC Symbol;Acc:HGNC:51192]
101928527	PIGBOS1	PIGB opposite strand 1 [Source:HGNC Symbol;Acc:HGNC:50696]
101928738	LINC01978	long intergenic non-protein coding RNA 1978 [Source:HGNC Symbol;Acc:HGNC:52806]
101928891	LINC01637	long intergenic non-protein coding RNA 1637 [Source:HGNC Symbol;Acc:HGNC:52424]
101929151	LINC02204	long intergenic non-protein coding RNA 2204 [Source:HGNC Symbol;Acc:HGNC:53070]
101929378	LINC01876	long intergenic non-protein coding RNA 1876 [Source:HGNC Symbol;Acc:HGNC:52695]
101978785	PCAT14	prostate cancer associated transcript 14 [Source:HGNC Symbol;Acc:HGNC:48977]
102723508	KANTR	KDM5C adjacent transcript [Source:HGNC Symbol;Acc:HGNC:49510]
102724265	AP000439.2	uncharacterized LOC102724265 [Source:NCBI gene;Acc:102724265]
102724826	ZNF337-AS1	ZNF337 antisense RNA 1 [Source:HGNC Symbol;Acc:HGNC:40759]
103352539	LINC01410	long intergenic non-protein coding RNA 1410 [Source:HGNC Symbol;Acc:HGNC:50702]
103695435	BBOX1-AS1	BBOX1 antisense RNA 1 [Source:HGNC Symbol;Acc:HGNC:50700]
1039	CDR2	cerebellar degeneration related protein 2 [Source:HGNC Symbol;Acc:HGNC:1799]
104355217	ERICD	E2F1-regulated inhibitor of cell death [Source:HGNC Symbol;Acc:HGNC:49404]
105370676	LINC02320	long intergenic non-protein coding RNA 2320 [Source:HGNC Symbol;Acc:HGNC:53239]
105373958	AC104667.2	novel transcript, antisense to RAB17
105374105	LINC02014	long intergenic non-protein coding RNA 2014 [Source:HGNC Symbol;Acc:HGNC:52849]
105375013	HCG20	HLA complex group 20 [Source:HGNC Symbol;Acc:HGNC:31334]
107985075	AC129492.1	novel transcript, antisense to ALOX12B
107986298	AC096564.1	novel transcript
112806053	TBILA	TGF-beta induced lncRNA [Source:HGNC Symbol;Acc:HGNC:53943]
113230	MISP3	MISP family member 3 [Source:HGNC Symbol;Acc:HGNC:26963]
113763	ZBED6CL	ZBED6 C-terminal like [Source:HGNC Symbol;Acc:HGNC:21720]
116349	EXOC3-AS1	EXOC3 antisense RNA 1 [Source:HGNC Symbol;Acc:HGNC:25175]
116412	ZNF837	zinc finger protein 837 [Source:HGNC Symbol;Acc:HGNC:25164]
119467	CLRN3	clarin 3 [Source:HGNC Symbol;Acc:HGNC:20795]
120863	DEPDC4	DEP domain containing 4 [Source:HGNC Symbol;Acc:HGNC:22952]
123036	TC2N	tandem C2 domains, nuclear [Source:HGNC Symbol;Acc:HGNC:19859]
127428	TCEANC2	transcription elongation factor A N-terminal and central domain containing 2 [Source:HGNC Symbol;Acc:HGNC:26494]
131408	FAM131A	family with sequence similarity 131 member A [Source:HGNC Symbol;Acc:HGNC:28308]
131616	TMEM42	transmembrane protein 42 [Source:HGNC Symbol;Acc:HGNC:28444]
136051	ZNF786	zinc finger protein 786 [Source:HGNC Symbol;Acc:HGNC:21806]
140688	NOL4L	nucleolar protein 4 like [Source:HGNC Symbol;Acc:HGNC:16106]
143879	KBTBD3	kelch repeat and BTB domain containing 3 [Source:HGNC Symbol;Acc:HGNC:22934]
144608	C12orf60	chromosome 12 open reading frame 60 [Source:HGNC Symbol;Acc:HGNC:28726]
147228	KRT17P1	keratin 17 pseudogene 1 [Source:HGNC Symbol;Acc:HGNC:6428]
147727	ILF3-DT	ILF3 divergent transcript [Source:HGNC Symbol;Acc:HGNC:27115]
148418	SAMD13	sterile alpha motif domain containing 13 [Source:HGNC Symbol;Acc:HGNC:24582]
149076	ZNF362	zinc finger protein 362 [Source:HGNC Symbol;Acc:HGNC:18079]
149773	APCDD1L-DT	APCDD1L divergent transcript [Source:HGNC Symbol;Acc:HGNC:27152]
150383	CDPF1	cysteine rich DPF motif domain containing 1 [Source:HGNC Symbol;Acc:HGNC:33710]
152195	NUDT16P1	nudix hydrolase 16 pseudogene 1 [Source:HGNC Symbol;Acc:HGNC:27189]
152687	ZNF595	zinc finger protein 595 [Source:HGNC Symbol;Acc:HGNC:27196]
160857	CCDC122	coiled-coil domain containing 122 [Source:HGNC Symbol;Acc:HGNC:26478]
161835	FSIP1	fibrous sheath interacting protein 1 [Source:HGNC Symbol;Acc:HGNC:21674]
162073	ITPRIPL2	ITPRIP like 2 [Source:HGNC Symbol;Acc:HGNC:27257]
162461	TMEM92	transmembrane protein 92 [Source:HGNC Symbol;Acc:HGNC:26579]
170425	LINC00858	long intergenic non-protein coding RNA 858 [Source:HGNC Symbol;Acc:HGNC:27276]
202020	TAPT1-AS1	TAPT1 antisense RNA 1 (head to head) [Source:HGNC Symbol;Acc:HGNC:26832]
206412	C6orf163	chromosome 6 open reading frame 163 [Source:HGNC Symbol;Acc:HGNC:21403]
220906	WAC-AS1	WAC antisense RNA 1 (head to head) [Source:HGNC Symbol;Acc:HGNC:27347]
221883	HOXA11-AS	HOXA11 antisense RNA [Source:HGNC Symbol;Acc:HGNC:24957]
222166	MTURN	maturin, neural progenitor differentiation regulator homolog [Source:HGNC Symbol;Acc:HGNC:25457]
2236	FECHP1	ferrochelatase pseudogene 1 [Source:HGNC Symbol;Acc:HGNC:3648]
23117	NPIPB3	nuclear pore complex interacting protein family member B3 [Source:HGNC Symbol;Acc:HGNC:28989]
254128	NIFK-AS1	NIFK antisense RNA 1 [Source:HGNC Symbol;Acc:HGNC:27385]
25901	CCDC28A	coiled-coil domain containing 28A [Source:HGNC Symbol;Acc:HGNC:21098]
283487	LINC00346	long intergenic non-protein coding RNA 346 [Source:HGNC Symbol;Acc:HGNC:27492]
284029	LINC00324	long intergenic non-protein coding RNA 324 [Source:HGNC Symbol;Acc:HGNC:26628]
284325	C19orf54	chromosome 19 open reading frame 54 [Source:HGNC Symbol;Acc:HGNC:24758]
284900	TTC28-AS1	TTC28 antisense RNA 1 [Source:HGNC Symbol;Acc:HGNC:29336]
285386	TPRG1	tumor protein p63 regulated 1 [Source:HGNC Symbol;Acc:HGNC:24759]
286467	FIRRE	firre intergenic repeating RNA element [Source:HGNC Symbol;Acc:HGNC:49627]
29798	C2orf27A	chromosome 2 open reading frame 27A [Source:HGNC Symbol;Acc:HGNC:25077]
317648	NOP14-AS1	NOP14 antisense RNA 1 [Source:HGNC Symbol;Acc:HGNC:20205]
338651	KRTAP5-AS1	KRTAP5-1/KRTAP5-2 antisense RNA 1 [Source:HGNC Symbol;Acc:HGNC:27877]
339290	LINC00667	long intergenic non-protein coding RNA 667 [Source:HGNC Symbol;Acc:HGNC:27906]
340252	ZNF680	zinc finger protein 680 [Source:HGNC Symbol;Acc:HGNC:26897]
343990	KIAA1211L	KIAA1211 like [Source:HGNC Symbol;Acc:HGNC:33454]
348801	LNP1	leukemia NUP98 fusion partner 1 [Source:HGNC Symbol;Acc:HGNC:28014]
374860	ANKRD30B	ankyrin repeat domain 30B [Source:HGNC Symbol;Acc:HGNC:24165]
374920	ZSWIM9	zinc finger SWIM-type containing 9 [Source:HGNC Symbol;Acc:HGNC:34495]
386597	RNF144A-AS1	RNF144A antisense RNA 1 [Source:HGNC Symbol;Acc:HGNC:30963]
387763	C11orf96	chromosome 11 open reading frame 96 [Source:HGNC Symbol;Acc:HGNC:38675]
387841	RPL13AP20	ribosomal protein L13a pseudogene 20 [Source:HGNC Symbol;Acc:HGNC:35709]
388327	C17orf100	chromosome 17 open reading frame 100 [Source:HGNC Symbol;Acc:HGNC:34494]
388394	RPRML	reprimo like [Source:HGNC Symbol;Acc:HGNC:32422]
388969	C2orf68	chromosome 2 open reading frame 68 [Source:HGNC Symbol;Acc:HGNC:34353]
389120	ACTBP13	ACTB pseudogene 13 [Source:HGNC Symbol;Acc:HGNC:44626]
390205	LRRC10B	leucine rich repeat containing 10B [Source:HGNC Symbol;Acc:HGNC:37215]
399669	ZNF321P	zinc finger protein 321, pseudogene [Source:HGNC Symbol;Acc:HGNC:13827]
400242	DICER1-AS1	DICER1 antisense RNA 1 [Source:HGNC Symbol;Acc:HGNC:43017]
401303	ZNF815P	zinc finger protein 815, pseudogene [Source:HGNC Symbol;Acc:HGNC:22029]
401474	SAMD12	sterile alpha motif domain containing 12 [Source:HGNC Symbol;Acc:HGNC:31750]
401546	C9orf152	chromosome 9 open reading frame 152 [Source:HGNC Symbol;Acc:HGNC:31455]
401588	ZNF674-AS1	ZNF674 antisense RNA 1 (head to head) [Source:HGNC Symbol;Acc:HGNC:44266]
402415	XKRX	XK related X-linked [Source:HGNC Symbol;Acc:HGNC:29845]
403219	OR7E157P	olfactory receptor family 7 subfamily E member 157 pseudogene [Source:HGNC Symbol;Acc:HGNC:31231]
403296	OR7E154P	olfactory receptor family 7 subfamily E member 154 pseudogene [Source:HGNC Symbol;Acc:HGNC:31309]
439949	PRKCQ-AS1	PRKCQ antisense RNA 1 [Source:HGNC Symbol;Acc:HGNC:44689]
440288	UBL7-AS1	UBL7 antisense RNA 1 (head to head) [Source:HGNC Symbol;Acc:HGNC:48614]
440894	LINC01123	long intergenic non-protein coding RNA 1123 [Source:HGNC Symbol;Acc:HGNC:49269]
440925	LINC01124	long intergenic non-protein coding RNA 1124 [Source:HGNC Symbol;Acc:HGNC:49270]
441518	RTL8B	retrotransposon Gag like 8B [Source:HGNC Symbol;Acc:HGNC:33156]
493812	HCG11	HLA complex group 11 [Source:HGNC Symbol;Acc:HGNC:17707]
51275	MAPKAPK5-AS1	MAPKAPK5 antisense RNA 1 [Source:HGNC Symbol;Acc:HGNC:24091]
51337	THEM6	thioesterase superfamily member 6 [Source:HGNC Symbol;Acc:HGNC:29656]
5382	PMS2P4	PMS1 homolog 2, mismatch repair system component pseudogene 4 [Source:HGNC Symbol;Acc:HGNC:9129]
54050	GAPDHP14	glyceraldehyde-3-phosphate dehydrogenase pseudogene 14 [Source:HGNC Symbol;Acc:HGNC:4160]
54058	C21orf58	chromosome 21 open reading frame 58 [Source:HGNC Symbol;Acc:HGNC:1300]
54067	C21orf62-AS1	C21orf62 antisense RNA 1 [Source:HGNC Symbol;Acc:HGNC:1290]
541471	MIR4435-2HG	MIR4435-2 host gene [Source:HGNC Symbol;Acc:HGNC:35163]
54436	SH3TC1	SH3 domain and tetratricopeptide repeats 1 [Source:HGNC Symbol;Acc:HGNC:26009]
54494	C11orf71	chromosome 11 open reading frame 71 [Source:HGNC Symbol;Acc:HGNC:25937]
54682	MANSC1	MANSC domain containing 1 [Source:HGNC Symbol;Acc:HGNC:25505]
54868	TMEM104	transmembrane protein 104 [Source:HGNC Symbol;Acc:HGNC:25984]
54944	LINC01521	long intergenic non-protein coding RNA 1521 [Source:HGNC Symbol;Acc:HGNC:26029]
55056	GABPB1-IT1	GABPB1 intronic transcript [Source:HGNC Symbol;Acc:HGNC:25469]
55106	SLFN12	schlafen family member 12 [Source:HGNC Symbol;Acc:HGNC:25500]
55295	KLHL26	kelch like family member 26 [Source:HGNC Symbol;Acc:HGNC:25623]
55709	KBTBD4	kelch repeat and BTB domain containing 4 [Source:HGNC Symbol;Acc:HGNC:23761]
55778	ZNF839	zinc finger protein 839 [Source:HGNC Symbol;Acc:HGNC:20345]
55901	THSD1	thrombospondin type 1 domain containing 1 [Source:HGNC Symbol;Acc:HGNC:17754]
56204	FAM214A	family with sequence similarity 214 member A [Source:HGNC Symbol;Acc:HGNC:25609]
57232	ZNF630	zinc finger protein 630 [Source:HGNC Symbol;Acc:HGNC:28855]
57234	LINC00869	long intergenic non-protein coding RNA 869 [Source:HGNC Symbol;Acc:HGNC:29050]
57495	NWD2	NACHT and WD repeat domain containing 2 [Source:HGNC Symbol;Acc:HGNC:29229]
641339	ZNF674	zinc finger protein 674 [Source:HGNC Symbol;Acc:HGNC:17625]
642946	FLVCR1-DT	FLVCR1 divergent transcript [Source:HGNC Symbol;Acc:HGNC:39077]
643224	TUBBP5	tubulin beta pseudogene 5 [Source:HGNC Symbol;Acc:HGNC:23674]
643513	KPNA2P1	karyopherin subunit alpha 2 pseudogene 1 [Source:HGNC Symbol;Acc:HGNC:52871]
644131	CCT8P1	chaperonin containing TCP1 subunit 8 pseudogene 1 [Source:HGNC Symbol;Acc:HGNC:35144]
644809	C15orf56	chromosome 15 open reading frame 56 [Source:HGNC Symbol;Acc:HGNC:33868]
644873	LINC01184	long intergenic non-protein coding RNA 1184 [Source:HGNC Symbol;Acc:HGNC:49565]
645212	EIF3J-DT	EIF3J divergent transcript [Source:HGNC Symbol;Acc:HGNC:48616]
645249	MNX1-AS1	MNX1 antisense RNA 1 (head to head) [Source:HGNC Symbol;Acc:HGNC:48954]
645676	ASH1L-AS1	ASH1L antisense RNA 1 [Source:HGNC Symbol;Acc:HGNC:44146]
646309	NAMPTP1	nicotinamide phosphoribosyltransferase pseudogene 1 [Source:HGNC Symbol;Acc:HGNC:17633]
647024	C6orf132	chromosome 6 open reading frame 132 [Source:HGNC Symbol;Acc:HGNC:21288]
647276	RPL4P4	ribosomal protein L4 pseudogene 4 [Source:HGNC Symbol;Acc:HGNC:36179]
64860	ARMCX5	armadillo repeat containing X-linked 5 [Source:HGNC Symbol;Acc:HGNC:25772]
652995	UCA1	urothelial cancer associated 1 [Source:HGNC Symbol;Acc:HGNC:37126]
654427	PCNPP1	PEST containing nuclear protein pseudogene 1 [Source:HGNC Symbol;Acc:HGNC:32440]
654433	PAX8-AS1	PAX8 antisense RNA 1 [Source:HGNC Symbol;Acc:HGNC:49271]
678655	CD27-AS1	CD27 antisense RNA 1 [Source:HGNC Symbol;Acc:HGNC:43896]
727956	SDHAP2	succinate dehydrogenase complex flavoprotein subunit A pseudogene 2 [Source:HGNC Symbol;Acc:HGNC:27408]
728537	C2orf92	chromosome 2 open reading frame 92 [Source:HGNC Symbol;Acc:HGNC:49272]
728769	SCAMP1-AS1	SCAMP1 antisense RNA 1 [Source:HGNC Symbol;Acc:HGNC:50544]
728833	FAM72D	family with sequence similarity 72 member D [Source:HGNC Symbol;Acc:HGNC:33593]
729799	SEC14L1P1	SEC14 like 1 pseudogene 1 [Source:HGNC Symbol;Acc:HGNC:44189]
79064	TMEM223	transmembrane protein 223 [Source:HGNC Symbol;Acc:HGNC:28464]
79096	C11orf49	chromosome 11 open reading frame 49 [Source:HGNC Symbol;Acc:HGNC:28720]
79160	LINC01711	long intergenic non-protein coding RNA 1711 [Source:HGNC Symbol;Acc:HGNC:28663]
7918	GPANK1	G-patch domain and ankyrin repeats 1 [Source:HGNC Symbol;Acc:HGNC:13920]
79635	CCDC121	coiled-coil domain containing 121 [Source:HGNC Symbol;Acc:HGNC:25833]
79713	IGFLR1	IGF like family receptor 1 [Source:HGNC Symbol;Acc:HGNC:23620]
79741	CCDC7	coiled-coil domain containing 7 [Source:HGNC Symbol;Acc:HGNC:26533]
79896	THNSL1	threonine synthase like 1 [Source:HGNC Symbol;Acc:HGNC:26160]
79919	MAB21L4	mab-21 like 4 [Source:HGNC Symbol;Acc:HGNC:26216]
80054	CEBPA-DT	CEBPA divergent transcript [Source:HGNC Symbol;Acc:HGNC:25710]
81558	FAM117A	family with sequence similarity 117 member A [Source:HGNC Symbol;Acc:HGNC:24179]
83607	AMMECR1L	AMMECR1 like [Source:HGNC Symbol;Acc:HGNC:28658]
83641	FAM107B	family with sequence similarity 107 member B [Source:HGNC Symbol;Acc:HGNC:23726]
84989	JMJD1C-AS1	JMJD1C antisense RNA 1 [Source:HGNC Symbol;Acc:HGNC:28222]
91300	R3HDM4	R3H domain containing 4 [Source:HGNC Symbol;Acc:HGNC:28270]
91408	BTF3L4	basic transcription factor 3 like 4 [Source:HGNC Symbol;Acc:HGNC:30547]
91894	C11orf52	chromosome 11 open reading frame 52 [Source:HGNC Symbol;Acc:HGNC:30531]
92659	MAFG-DT	MAFG divergent transcript [Source:HGNC Symbol;Acc:HGNC:43649]
93474	ZNF670	zinc finger protein 670 [Source:HGNC Symbol;Acc:HGNC:28167]
93659	CGB5	chorionic gonadotropin subunit beta 5 [Source:HGNC Symbol;Acc:HGNC:16452]
9674	KIAA0040	KIAA0040 [Source:HGNC Symbol;Acc:HGNC:28950]

## Sheet: 6hr ST GO pathways
Overlap Results
Collection(s):	C5
# overlaps shown:	10
# genesets in collections:	10192
# genes in comparison (n):	321
# genes in universe (N):	38404
Gene Set Name	# Genes in Gene Set (K)	Description	# Genes in Overlap (k)	k/K	p-value	FDR q-value
GO_SMALL_MOLECULE_METABOLIC_PROCESS	1962	The chemical reactions and pathways involving small molecules, any low molecular weight, monomeric, non-encoded molecule. [GOC:curators, GOC:pde, GOC:vw]	53	0.027	4.51e-14	4.6e-10
GO_LIPID_METABOLIC_PROCESS	1405	The chemical reactions and pathways involving lipids, compounds soluble in an organic solvent but not, or sparingly, in an aqueous solvent. Includes fatty acids; neutral fats, other fatty-acid esters, and soaps; long-chain (fatty) alcohols and waxes; sphingoids and other long-chain bases; glycolipids, phospholipids and sphingolipids; and carotenes, polyprenols, sterols, terpenes and other isopren…	40	0.0285	1.71e-11	7.78e-08
GO_SMALL_MOLECULE_CATABOLIC_PROCESS	440	The chemical reactions and pathways resulting in the breakdown of small molecules, any low molecular weight, monomeric, non-encoded molecule. [GOC:curators, GOC:vw]	22	0.05	3.04e-11	7.78e-08
GO_OXIDATION_REDUCTION_PROCESS	1005	A metabolic process that results in the removal or addition of one or more electrons to or from a substance, with or without the concomitant removal or addition of a proton or protons. [GOC:dhl, GOC:ecd, GOC:jh2, GOC:jid, GOC:mlg, GOC:rph]	33	0.0328	3.05e-11	7.78e-08
GO_MONOCARBOXYLIC_ACID_METABOLIC_PROCESS	654	The chemical reactions and pathways involving monocarboxylic acids, any organic acid containing one carboxyl (COOH) group or anion (COO-). [GOC:vk]	26	0.0398	7.46e-11	1.38e-07
GO_ORGANIC_ACID_METABOLIC_PROCESS	1164	The chemical reactions and pathways involving organic acids, any acidic compound containing carbon in covalent linkage. [ISBN:0198506732]	35	0.0301	8.15e-11	1.38e-07
GO_CELLULAR_LIPID_METABOLIC_PROCESS	1064	The chemical reactions and pathways involving lipids, as carried out by individual cells. [GOC:jl]	33	0.031	1.33e-10	1.94e-07
GO_CHROMOSOME	1730	A structure composed of a very long molecule of DNA and associated proteins (e.g. histones) that carries hereditary information. [ISBN:0198547684]	40	0.0231	7.09e-09	9.03e-06
GO_ORGANIC_HYDROXY_COMPOUND_METABOLIC_PROCESS	547	The chemical reactions and pathways involving organic hydroxy compound. [GOC:pr, GOC:TermGenie]	21	0.0384	9.62e-09	1.09e-05
GO_SMALL_MOLECULE_BIOSYNTHETIC_PROCESS	723	The chemical reactions and pathways resulting in the formation of small molecules, any low molecular weight, monomeric, non-encoded molecule. [GOC:curators, GOC:pde, GOC:vw]	23	0.0318	5.98e-08	6.1e-05
Gene/Gene Set Overlap Matrix
Entrez Gene Id	Gene Symbol	Gene Description	GO_SMALL_MOLECULE_METABOLIC_PROCESS	GO_LIPID_METABOLIC_PROCESS	GO_SMALL_MOLECULE_CATABOLIC_PROCESS	GO_OXIDATION_REDUCTION_PROCESS	GO_MONOCARBOXYLIC_ACID_METABOLIC_PROCESS	GO_ORGANIC_ACID_METABOLIC_PROCESS	GO_CELLULAR_LIPID_METABOLIC_PROCESS	GO_CHROMOSOME	GO_ORGANIC_HYDROXY_COMPOUND_METABOLIC_PROCESS	GO_SMALL_MOLECULE_BIOSYNTHETIC_PROCESS
8644	AKR1C3	aldo-keto reductase family 1 member C3 [Source:HGNC Symbol;Acc:HGNC:386]	GO_SMALL_MOLECULE_METABOLIC_PROCESS	GO_LIPID_METABOLIC_PROCESS	GO_SMALL_MOLECULE_CATABOLIC_PROCESS	GO_OXIDATION_REDUCTION_PROCESS	GO_MONOCARBOXYLIC_ACID_METABOLIC_PROCESS	GO_ORGANIC_ACID_METABOLIC_PROCESS	GO_CELLULAR_LIPID_METABOLIC_PROCESS		GO_ORGANIC_HYDROXY_COMPOUND_METABOLIC_PROCESS	GO_SMALL_MOLECULE_BIOSYNTHETIC_PROCESS
11001	SLC27A2	solute carrier family 27 member 2 [Source:HGNC Symbol;Acc:HGNC:10996]	GO_SMALL_MOLECULE_METABOLIC_PROCESS	GO_LIPID_METABOLIC_PROCESS	GO_SMALL_MOLECULE_CATABOLIC_PROCESS	GO_OXIDATION_REDUCTION_PROCESS	GO_MONOCARBOXYLIC_ACID_METABOLIC_PROCESS	GO_ORGANIC_ACID_METABOLIC_PROCESS	GO_CELLULAR_LIPID_METABOLIC_PROCESS		GO_ORGANIC_HYDROXY_COMPOUND_METABOLIC_PROCESS	GO_SMALL_MOLECULE_BIOSYNTHETIC_PROCESS
128	ADH5	alcohol dehydrogenase 5 (class III), chi polypeptide [Source:HGNC Symbol;Acc:HGNC:253]	GO_SMALL_MOLECULE_METABOLIC_PROCESS	GO_LIPID_METABOLIC_PROCESS	GO_SMALL_MOLECULE_CATABOLIC_PROCESS	GO_OXIDATION_REDUCTION_PROCESS	GO_MONOCARBOXYLIC_ACID_METABOLIC_PROCESS	GO_ORGANIC_ACID_METABOLIC_PROCESS	GO_CELLULAR_LIPID_METABOLIC_PROCESS		GO_ORGANIC_HYDROXY_COMPOUND_METABOLIC_PROCESS
3033	HADH	hydroxyacyl-CoA dehydrogenase [Source:HGNC Symbol;Acc:HGNC:4799]	GO_SMALL_MOLECULE_METABOLIC_PROCESS	GO_LIPID_METABOLIC_PROCESS	GO_SMALL_MOLECULE_CATABOLIC_PROCESS	GO_OXIDATION_REDUCTION_PROCESS	GO_MONOCARBOXYLIC_ACID_METABOLIC_PROCESS	GO_ORGANIC_ACID_METABOLIC_PROCESS	GO_CELLULAR_LIPID_METABOLIC_PROCESS
35	ACADS	acyl-CoA dehydrogenase short chain [Source:HGNC Symbol;Acc:HGNC:90]	GO_SMALL_MOLECULE_METABOLIC_PROCESS	GO_LIPID_METABOLIC_PROCESS	GO_SMALL_MOLECULE_CATABOLIC_PROCESS	GO_OXIDATION_REDUCTION_PROCESS	GO_MONOCARBOXYLIC_ACID_METABOLIC_PROCESS	GO_ORGANIC_ACID_METABOLIC_PROCESS	GO_CELLULAR_LIPID_METABOLIC_PROCESS
1384	CRAT	carnitine O-acetyltransferase [Source:HGNC Symbol;Acc:HGNC:2342]	GO_SMALL_MOLECULE_METABOLIC_PROCESS	GO_LIPID_METABOLIC_PROCESS	GO_SMALL_MOLECULE_CATABOLIC_PROCESS	GO_OXIDATION_REDUCTION_PROCESS	GO_MONOCARBOXYLIC_ACID_METABOLIC_PROCESS	GO_ORGANIC_ACID_METABOLIC_PROCESS	GO_CELLULAR_LIPID_METABOLIC_PROCESS
1891	ECH1	enoyl-CoA hydratase 1 [Source:HGNC Symbol;Acc:HGNC:3149]	GO_SMALL_MOLECULE_METABOLIC_PROCESS	GO_LIPID_METABOLIC_PROCESS	GO_SMALL_MOLECULE_CATABOLIC_PROCESS	GO_OXIDATION_REDUCTION_PROCESS	GO_MONOCARBOXYLIC_ACID_METABOLIC_PROCESS	GO_ORGANIC_ACID_METABOLIC_PROCESS	GO_CELLULAR_LIPID_METABOLIC_PROCESS
5106	PCK2	phosphoenolpyruvate carboxykinase 2, mitochondrial [Source:HGNC Symbol;Acc:HGNC:8725]	GO_SMALL_MOLECULE_METABOLIC_PROCESS	GO_LIPID_METABOLIC_PROCESS	GO_SMALL_MOLECULE_CATABOLIC_PROCESS		GO_MONOCARBOXYLIC_ACID_METABOLIC_PROCESS	GO_ORGANIC_ACID_METABOLIC_PROCESS	GO_CELLULAR_LIPID_METABOLIC_PROCESS		GO_ORGANIC_HYDROXY_COMPOUND_METABOLIC_PROCESS	GO_SMALL_MOLECULE_BIOSYNTHETIC_PROCESS
6817	SULT1A1	sulfotransferase family 1A member 1 [Source:HGNC Symbol;Acc:HGNC:11453]	GO_SMALL_MOLECULE_METABOLIC_PROCESS	GO_LIPID_METABOLIC_PROCESS	GO_SMALL_MOLECULE_CATABOLIC_PROCESS			GO_ORGANIC_ACID_METABOLIC_PROCESS			GO_ORGANIC_HYDROXY_COMPOUND_METABOLIC_PROCESS
3613	IMPA2	inositol monophosphatase 2 [Source:HGNC Symbol;Acc:HGNC:6051]	GO_SMALL_MOLECULE_METABOLIC_PROCESS	GO_LIPID_METABOLIC_PROCESS	GO_SMALL_MOLECULE_CATABOLIC_PROCESS				GO_CELLULAR_LIPID_METABOLIC_PROCESS		GO_ORGANIC_HYDROXY_COMPOUND_METABOLIC_PROCESS	GO_SMALL_MOLECULE_BIOSYNTHETIC_PROCESS
27124	INPP5J	inositol polyphosphate-5-phosphatase J [Source:HGNC Symbol;Acc:HGNC:8956]	GO_SMALL_MOLECULE_METABOLIC_PROCESS	GO_LIPID_METABOLIC_PROCESS	GO_SMALL_MOLECULE_CATABOLIC_PROCESS				GO_CELLULAR_LIPID_METABOLIC_PROCESS		GO_ORGANIC_HYDROXY_COMPOUND_METABOLIC_PROCESS
8074	FGF23	fibroblast growth factor 23 [Source:HGNC Symbol;Acc:HGNC:3680]	GO_SMALL_MOLECULE_METABOLIC_PROCESS	GO_LIPID_METABOLIC_PROCESS	GO_SMALL_MOLECULE_CATABOLIC_PROCESS						GO_ORGANIC_HYDROXY_COMPOUND_METABOLIC_PROCESS
3417	IDH1	isocitrate dehydrogenase (NADP(+)) 1 [Source:HGNC Symbol;Acc:HGNC:5382]	GO_SMALL_MOLECULE_METABOLIC_PROCESS	GO_LIPID_METABOLIC_PROCESS		GO_OXIDATION_REDUCTION_PROCESS	GO_MONOCARBOXYLIC_ACID_METABOLIC_PROCESS	GO_ORGANIC_ACID_METABOLIC_PROCESS	GO_CELLULAR_LIPID_METABOLIC_PROCESS		GO_ORGANIC_HYDROXY_COMPOUND_METABOLIC_PROCESS
1646	AKR1C2	aldo-keto reductase family 1 member C2 [Source:HGNC Symbol;Acc:HGNC:385]	GO_SMALL_MOLECULE_METABOLIC_PROCESS	GO_LIPID_METABOLIC_PROCESS		GO_OXIDATION_REDUCTION_PROCESS	GO_MONOCARBOXYLIC_ACID_METABOLIC_PROCESS	GO_ORGANIC_ACID_METABOLIC_PROCESS	GO_CELLULAR_LIPID_METABOLIC_PROCESS		GO_ORGANIC_HYDROXY_COMPOUND_METABOLIC_PROCESS
3995	FADS3	fatty acid desaturase 3 [Source:HGNC Symbol;Acc:HGNC:3576]	GO_SMALL_MOLECULE_METABOLIC_PROCESS	GO_LIPID_METABOLIC_PROCESS		GO_OXIDATION_REDUCTION_PROCESS	GO_MONOCARBOXYLIC_ACID_METABOLIC_PROCESS	GO_ORGANIC_ACID_METABOLIC_PROCESS	GO_CELLULAR_LIPID_METABOLIC_PROCESS			GO_SMALL_MOLECULE_BIOSYNTHETIC_PROCESS
80270	HSD3B7	hydroxy-delta-5-steroid dehydrogenase, 3 beta- and steroid delta-isomerase 7 [Source:HGNC Symbol;Acc:HGNC:18324]	GO_SMALL_MOLECULE_METABOLIC_PROCESS	GO_LIPID_METABOLIC_PROCESS		GO_OXIDATION_REDUCTION_PROCESS	GO_MONOCARBOXYLIC_ACID_METABOLIC_PROCESS	GO_ORGANIC_ACID_METABOLIC_PROCESS			GO_ORGANIC_HYDROXY_COMPOUND_METABOLIC_PROCESS	GO_SMALL_MOLECULE_BIOSYNTHETIC_PROCESS
195814	SDR16C5	short chain dehydrogenase/reductase family 16C member 5 [Source:HGNC Symbol;Acc:HGNC:30311]	GO_SMALL_MOLECULE_METABOLIC_PROCESS	GO_LIPID_METABOLIC_PROCESS		GO_OXIDATION_REDUCTION_PROCESS			GO_CELLULAR_LIPID_METABOLIC_PROCESS	GO_CHROMOSOME	GO_ORGANIC_HYDROXY_COMPOUND_METABOLIC_PROCESS
7108	TM7SF2	transmembrane 7 superfamily member 2 [Source:HGNC Symbol;Acc:HGNC:11863]	GO_SMALL_MOLECULE_METABOLIC_PROCESS	GO_LIPID_METABOLIC_PROCESS		GO_OXIDATION_REDUCTION_PROCESS					GO_ORGANIC_HYDROXY_COMPOUND_METABOLIC_PROCESS	GO_SMALL_MOLECULE_BIOSYNTHETIC_PROCESS
2053	EPHX2	epoxide hydrolase 2 [Source:HGNC Symbol;Acc:HGNC:3402]	GO_SMALL_MOLECULE_METABOLIC_PROCESS	GO_LIPID_METABOLIC_PROCESS			GO_MONOCARBOXYLIC_ACID_METABOLIC_PROCESS	GO_ORGANIC_ACID_METABOLIC_PROCESS	GO_CELLULAR_LIPID_METABOLIC_PROCESS		GO_ORGANIC_HYDROXY_COMPOUND_METABOLIC_PROCESS	GO_SMALL_MOLECULE_BIOSYNTHETIC_PROCESS
27163	NAAA	N-acylethanolamine acid amidase [Source:HGNC Symbol;Acc:HGNC:736]	GO_SMALL_MOLECULE_METABOLIC_PROCESS	GO_LIPID_METABOLIC_PROCESS			GO_MONOCARBOXYLIC_ACID_METABOLIC_PROCESS	GO_ORGANIC_ACID_METABOLIC_PROCESS	GO_CELLULAR_LIPID_METABOLIC_PROCESS		GO_ORGANIC_HYDROXY_COMPOUND_METABOLIC_PROCESS
2948	GSTM4	glutathione S-transferase mu 4 [Source:HGNC Symbol;Acc:HGNC:4636]	GO_SMALL_MOLECULE_METABOLIC_PROCESS	GO_LIPID_METABOLIC_PROCESS			GO_MONOCARBOXYLIC_ACID_METABOLIC_PROCESS	GO_ORGANIC_ACID_METABOLIC_PROCESS	GO_CELLULAR_LIPID_METABOLIC_PROCESS			GO_SMALL_MOLECULE_BIOSYNTHETIC_PROCESS
4048	LTA4H	leukotriene A4 hydrolase [Source:HGNC Symbol;Acc:HGNC:6710]	GO_SMALL_MOLECULE_METABOLIC_PROCESS	GO_LIPID_METABOLIC_PROCESS			GO_MONOCARBOXYLIC_ACID_METABOLIC_PROCESS	GO_ORGANIC_ACID_METABOLIC_PROCESS	GO_CELLULAR_LIPID_METABOLIC_PROCESS			GO_SMALL_MOLECULE_BIOSYNTHETIC_PROCESS
57761	TRIB3	tribbles pseudokinase 3 [Source:HGNC Symbol;Acc:HGNC:16228]	GO_SMALL_MOLECULE_METABOLIC_PROCESS	GO_LIPID_METABOLIC_PROCESS			GO_MONOCARBOXYLIC_ACID_METABOLIC_PROCESS	GO_ORGANIC_ACID_METABOLIC_PROCESS	GO_CELLULAR_LIPID_METABOLIC_PROCESS			GO_SMALL_MOLECULE_BIOSYNTHETIC_PROCESS
10965	ACOT2	acyl-CoA thioesterase 2 [Source:HGNC Symbol;Acc:HGNC:18431]	GO_SMALL_MOLECULE_METABOLIC_PROCESS	GO_LIPID_METABOLIC_PROCESS			GO_MONOCARBOXYLIC_ACID_METABOLIC_PROCESS	GO_ORGANIC_ACID_METABOLIC_PROCESS	GO_CELLULAR_LIPID_METABOLIC_PROCESS
3158	HMGCS2	3-hydroxy-3-methylglutaryl-CoA synthase 2 [Source:HGNC Symbol;Acc:HGNC:5008]	GO_SMALL_MOLECULE_METABOLIC_PROCESS	GO_LIPID_METABOLIC_PROCESS					GO_CELLULAR_LIPID_METABOLIC_PROCESS		GO_ORGANIC_HYDROXY_COMPOUND_METABOLIC_PROCESS	GO_SMALL_MOLECULE_BIOSYNTHETIC_PROCESS
222236	NAPEPLD	N-acyl phosphatidylethanolamine phospholipase D [Source:HGNC Symbol;Acc:HGNC:21683]	GO_SMALL_MOLECULE_METABOLIC_PROCESS	GO_LIPID_METABOLIC_PROCESS					GO_CELLULAR_LIPID_METABOLIC_PROCESS		GO_ORGANIC_HYDROXY_COMPOUND_METABOLIC_PROCESS
8228	PNPLA4	patatin like phospholipase domain containing 4 [Source:HGNC Symbol;Acc:HGNC:24887]	GO_SMALL_MOLECULE_METABOLIC_PROCESS	GO_LIPID_METABOLIC_PROCESS					GO_CELLULAR_LIPID_METABOLIC_PROCESS		GO_ORGANIC_HYDROXY_COMPOUND_METABOLIC_PROCESS
255738	PCSK9	proprotein convertase subtilisin/kexin type 9 [Source:HGNC Symbol;Acc:HGNC:20001]	GO_SMALL_MOLECULE_METABOLIC_PROCESS	GO_LIPID_METABOLIC_PROCESS					GO_CELLULAR_LIPID_METABOLIC_PROCESS		GO_ORGANIC_HYDROXY_COMPOUND_METABOLIC_PROCESS
2517	FUCA1	alpha-L-fucosidase 1 [Source:HGNC Symbol;Acc:HGNC:4006]	GO_SMALL_MOLECULE_METABOLIC_PROCESS	GO_LIPID_METABOLIC_PROCESS					GO_CELLULAR_LIPID_METABOLIC_PROCESS
6095	RORA	RAR related orphan receptor A [Source:HGNC Symbol;Acc:HGNC:10258]	GO_SMALL_MOLECULE_METABOLIC_PROCESS	GO_LIPID_METABOLIC_PROCESS						GO_CHROMOSOME
23498	HAAO	3-hydroxyanthranilate 3,4-dioxygenase [Source:HGNC Symbol;Acc:HGNC:4796]	GO_SMALL_MOLECULE_METABOLIC_PROCESS		GO_SMALL_MOLECULE_CATABOLIC_PROCESS	GO_OXIDATION_REDUCTION_PROCESS	GO_MONOCARBOXYLIC_ACID_METABOLIC_PROCESS	GO_ORGANIC_ACID_METABOLIC_PROCESS				GO_SMALL_MOLECULE_BIOSYNTHETIC_PROCESS
230	ALDOC	aldolase, fructose-bisphosphate C [Source:HGNC Symbol;Acc:HGNC:418]	GO_SMALL_MOLECULE_METABOLIC_PROCESS		GO_SMALL_MOLECULE_CATABOLIC_PROCESS	GO_OXIDATION_REDUCTION_PROCESS	GO_MONOCARBOXYLIC_ACID_METABOLIC_PROCESS	GO_ORGANIC_ACID_METABOLIC_PROCESS				GO_SMALL_MOLECULE_BIOSYNTHETIC_PROCESS
5236	PGM1	phosphoglucomutase 1 [Source:HGNC Symbol;Acc:HGNC:8905]	GO_SMALL_MOLECULE_METABOLIC_PROCESS		GO_SMALL_MOLECULE_CATABOLIC_PROCESS	GO_OXIDATION_REDUCTION_PROCESS	GO_MONOCARBOXYLIC_ACID_METABOLIC_PROCESS	GO_ORGANIC_ACID_METABOLIC_PROCESS				GO_SMALL_MOLECULE_BIOSYNTHETIC_PROCESS
64080	RBKS	ribokinase [Source:HGNC Symbol;Acc:HGNC:30325]	GO_SMALL_MOLECULE_METABOLIC_PROCESS		GO_SMALL_MOLECULE_CATABOLIC_PROCESS	GO_OXIDATION_REDUCTION_PROCESS
493	ATP2B4	ATPase plasma membrane Ca2+ transporting 4 [Source:HGNC Symbol;Acc:HGNC:817]	GO_SMALL_MOLECULE_METABOLIC_PROCESS		GO_SMALL_MOLECULE_CATABOLIC_PROCESS			GO_ORGANIC_ACID_METABOLIC_PROCESS				GO_SMALL_MOLECULE_BIOSYNTHETIC_PROCESS
23475	QPRT	quinolinate phosphoribosyltransferase [Source:HGNC Symbol;Acc:HGNC:9755]	GO_SMALL_MOLECULE_METABOLIC_PROCESS		GO_SMALL_MOLECULE_CATABOLIC_PROCESS			GO_ORGANIC_ACID_METABOLIC_PROCESS
152926	PPM1K	protein phosphatase, Mg2+/Mn2+ dependent 1K [Source:HGNC Symbol;Acc:HGNC:25415]	GO_SMALL_MOLECULE_METABOLIC_PROCESS		GO_SMALL_MOLECULE_CATABOLIC_PROCESS			GO_ORGANIC_ACID_METABOLIC_PROCESS
123688	HYKK	hydroxylysine kinase [Source:HGNC Symbol;Acc:HGNC:34403]	GO_SMALL_MOLECULE_METABOLIC_PROCESS		GO_SMALL_MOLECULE_CATABOLIC_PROCESS			GO_ORGANIC_ACID_METABOLIC_PROCESS
978	CDA	cytidine deaminase [Source:HGNC Symbol;Acc:HGNC:1712]	GO_SMALL_MOLECULE_METABOLIC_PROCESS		GO_SMALL_MOLECULE_CATABOLIC_PROCESS							GO_SMALL_MOLECULE_BIOSYNTHETIC_PROCESS
27350	APOBEC3C	apolipoprotein B mRNA editing enzyme catalytic subunit 3C [Source:HGNC Symbol;Acc:HGNC:17353]	GO_SMALL_MOLECULE_METABOLIC_PROCESS		GO_SMALL_MOLECULE_CATABOLIC_PROCESS
26227	PHGDH	phosphoglycerate dehydrogenase [Source:HGNC Symbol;Acc:HGNC:8923]	GO_SMALL_MOLECULE_METABOLIC_PROCESS			GO_OXIDATION_REDUCTION_PROCESS	GO_MONOCARBOXYLIC_ACID_METABOLIC_PROCESS	GO_ORGANIC_ACID_METABOLIC_PROCESS				GO_SMALL_MOLECULE_BIOSYNTHETIC_PROCESS
55753	OGDHL	oxoglutarate dehydrogenase like [Source:HGNC Symbol;Acc:HGNC:25590]	GO_SMALL_MOLECULE_METABOLIC_PROCESS			GO_OXIDATION_REDUCTION_PROCESS	GO_MONOCARBOXYLIC_ACID_METABOLIC_PROCESS	GO_ORGANIC_ACID_METABOLIC_PROCESS
30001	ERO1A	endoplasmic reticulum oxidoreductase 1 alpha [Source:HGNC Symbol;Acc:HGNC:13280]	GO_SMALL_MOLECULE_METABOLIC_PROCESS			GO_OXIDATION_REDUCTION_PROCESS		GO_ORGANIC_ACID_METABOLIC_PROCESS
113189	CHST14	carbohydrate sulfotransferase 14 [Source:HGNC Symbol;Acc:HGNC:24464]	GO_SMALL_MOLECULE_METABOLIC_PROCESS				GO_MONOCARBOXYLIC_ACID_METABOLIC_PROCESS	GO_ORGANIC_ACID_METABOLIC_PROCESS				GO_SMALL_MOLECULE_BIOSYNTHETIC_PROCESS
1152	CKB	creatine kinase B [Source:HGNC Symbol;Acc:HGNC:1991]	GO_SMALL_MOLECULE_METABOLIC_PROCESS				GO_MONOCARBOXYLIC_ACID_METABOLIC_PROCESS	GO_ORGANIC_ACID_METABOLIC_PROCESS
57412	AS3MT	arsenite methyltransferase [Source:HGNC Symbol;Acc:HGNC:17452]	GO_SMALL_MOLECULE_METABOLIC_PROCESS				GO_MONOCARBOXYLIC_ACID_METABOLIC_PROCESS	GO_ORGANIC_ACID_METABOLIC_PROCESS
5723	PSPH	phosphoserine phosphatase [Source:HGNC Symbol;Acc:HGNC:9577]	GO_SMALL_MOLECULE_METABOLIC_PROCESS					GO_ORGANIC_ACID_METABOLIC_PROCESS				GO_SMALL_MOLECULE_BIOSYNTHETIC_PROCESS
8459	TPST2	tyrosylprotein sulfotransferase 2 [Source:HGNC Symbol;Acc:HGNC:12021]	GO_SMALL_MOLECULE_METABOLIC_PROCESS					GO_ORGANIC_ACID_METABOLIC_PROCESS
4947	OAZ2	ornithine decarboxylase antizyme 2 [Source:HGNC Symbol;Acc:HGNC:8096]	GO_SMALL_MOLECULE_METABOLIC_PROCESS					GO_ORGANIC_ACID_METABOLIC_PROCESS
8789	FBP2	fructose-bisphosphatase 2 [Source:HGNC Symbol;Acc:HGNC:3607]	GO_SMALL_MOLECULE_METABOLIC_PROCESS									GO_SMALL_MOLECULE_BIOSYNTHETIC_PROCESS
6576	SLC25A1	solute carrier family 25 member 1 [Source:HGNC Symbol;Acc:HGNC:10979]	GO_SMALL_MOLECULE_METABOLIC_PROCESS									GO_SMALL_MOLECULE_BIOSYNTHETIC_PROCESS
2542	SLC37A4	solute carrier family 37 member 4 [Source:HGNC Symbol;Acc:HGNC:4061]	GO_SMALL_MOLECULE_METABOLIC_PROCESS									GO_SMALL_MOLECULE_BIOSYNTHETIC_PROCESS
55	ACPP	acid phosphatase, prostate [Source:HGNC Symbol;Acc:HGNC:125]	GO_SMALL_MOLECULE_METABOLIC_PROCESS
51170	HSD17B11	hydroxysteroid 17-beta dehydrogenase 11 [Source:HGNC Symbol;Acc:HGNC:22960]		GO_LIPID_METABOLIC_PROCESS		GO_OXIDATION_REDUCTION_PROCESS
4035	LRP1	LDL receptor related protein 1 [Source:HGNC Symbol;Acc:HGNC:6692]		GO_LIPID_METABOLIC_PROCESS					GO_CELLULAR_LIPID_METABOLIC_PROCESS
5296	PIK3R2	phosphoinositide-3-kinase regulatory subunit 2 [Source:HGNC Symbol;Acc:HGNC:8980]		GO_LIPID_METABOLIC_PROCESS					GO_CELLULAR_LIPID_METABOLIC_PROCESS
129303	TMEM150A	transmembrane protein 150A [Source:HGNC Symbol;Acc:HGNC:24677]		GO_LIPID_METABOLIC_PROCESS					GO_CELLULAR_LIPID_METABOLIC_PROCESS
27315	PGAP2	post-GPI attachment to proteins 2 [Source:HGNC Symbol;Acc:HGNC:17893]		GO_LIPID_METABOLIC_PROCESS					GO_CELLULAR_LIPID_METABOLIC_PROCESS
58488	PCTP	phosphatidylcholine transfer protein [Source:HGNC Symbol;Acc:HGNC:8752]		GO_LIPID_METABOLIC_PROCESS					GO_CELLULAR_LIPID_METABOLIC_PROCESS
57605	PITPNM2	phosphatidylinositol transfer protein membrane associated 2 [Source:HGNC Symbol;Acc:HGNC:21044]		GO_LIPID_METABOLIC_PROCESS					GO_CELLULAR_LIPID_METABOLIC_PROCESS
2239	GPC4	glypican 4 [Source:HGNC Symbol;Acc:HGNC:4452]		GO_LIPID_METABOLIC_PROCESS					GO_CELLULAR_LIPID_METABOLIC_PROCESS
2525	FUT3	fucosyltransferase 3 (Lewis blood group) [Source:HGNC Symbol;Acc:HGNC:4014]		GO_LIPID_METABOLIC_PROCESS					GO_CELLULAR_LIPID_METABOLIC_PROCESS
81544	GDPD5	glycerophosphodiester phosphodiesterase domain containing 5 [Source:HGNC Symbol;Acc:HGNC:28804]		GO_LIPID_METABOLIC_PROCESS
4776	NFATC4	nuclear factor of activated T cells 4 [Source:HGNC Symbol;Acc:HGNC:7778]				GO_OXIDATION_REDUCTION_PROCESS				GO_CHROMOSOME
4129	MAOB	monoamine oxidase B [Source:HGNC Symbol;Acc:HGNC:6834]				GO_OXIDATION_REDUCTION_PROCESS					GO_ORGANIC_HYDROXY_COMPOUND_METABOLIC_PROCESS
4835	NQO2	N-ribosyldihydronicotinamide:quinone reductase 2 [Source:HGNC Symbol;Acc:HGNC:7856]				GO_OXIDATION_REDUCTION_PROCESS
84964	ALKBH6	alkB homolog 6 [Source:HGNC Symbol;Acc:HGNC:28243]				GO_OXIDATION_REDUCTION_PROCESS
54583	EGLN1	egl-9 family hypoxia inducible factor 1 [Source:HGNC Symbol;Acc:HGNC:1232]				GO_OXIDATION_REDUCTION_PROCESS
6649	SOD3	superoxide dismutase 3 [Source:HGNC Symbol;Acc:HGNC:11181]				GO_OXIDATION_REDUCTION_PROCESS
100137047	JMJD7	jumonji domain containing 7 [Source:HGNC Symbol;Acc:HGNC:34397]				GO_OXIDATION_REDUCTION_PROCESS
54665	RSBN1	round spermatid basic protein 1 [Source:HGNC Symbol;Acc:HGNC:25642]				GO_OXIDATION_REDUCTION_PROCESS
112609	MRAP2	melanocortin 2 receptor accessory protein 2 [Source:HGNC Symbol;Acc:HGNC:21232]				GO_OXIDATION_REDUCTION_PROCESS
83943	IMMP2L	inner mitochondrial membrane peptidase subunit 2 [Source:HGNC Symbol;Acc:HGNC:14598]				GO_OXIDATION_REDUCTION_PROCESS
87178	PNPT1	polyribonucleotide nucleotidyltransferase 1 [Source:HGNC Symbol;Acc:HGNC:23166]				GO_OXIDATION_REDUCTION_PROCESS
84293	PRXL2A	peroxiredoxin like 2A [Source:HGNC Symbol;Acc:HGNC:28651]				GO_OXIDATION_REDUCTION_PROCESS
9500	MAGED1	MAGE family member D1 [Source:HGNC Symbol;Acc:HGNC:6813]								GO_CHROMOSOME
11240	PADI2	peptidyl arginine deiminase 2 [Source:HGNC Symbol;Acc:HGNC:18341]								GO_CHROMOSOME
4175	MCM6	minichromosome maintenance complex component 6 [Source:HGNC Symbol;Acc:HGNC:6949]								GO_CHROMOSOME
6934	TCF7L2	transcription factor 7 like 2 [Source:HGNC Symbol;Acc:HGNC:11641]								GO_CHROMOSOME
55506	MACROH2A2	macroH2A.2 histone [Source:HGNC Symbol;Acc:HGNC:14453]								GO_CHROMOSOME
7029	TFDP2	transcription factor Dp-2 [Source:HGNC Symbol;Acc:HGNC:11751]								GO_CHROMOSOME
79228	THOC6	THO complex 6 [Source:HGNC Symbol;Acc:HGNC:28369]								GO_CHROMOSOME
65057	ACD	ACD shelterin complex subunit and telomerase recruitment factor [Source:HGNC Symbol;Acc:HGNC:25070]								GO_CHROMOSOME
57822	GRHL3	grainyhead like transcription factor 3 [Source:HGNC Symbol;Acc:HGNC:25839]								GO_CHROMOSOME
10370	CITED2	Cbp/p300 interacting transactivator with Glu/Asp rich carboxy-terminal domain 2 [Source:HGNC Symbol;Acc:HGNC:1987]								GO_CHROMOSOME
2241	FER	FER tyrosine kinase [Source:HGNC Symbol;Acc:HGNC:3655]								GO_CHROMOSOME
2908	NR3C1	nuclear receptor subfamily 3 group C member 1 [Source:HGNC Symbol;Acc:HGNC:7978]								GO_CHROMOSOME
81611	ANP32E	acidic nuclear phosphoprotein 32 family member E [Source:HGNC Symbol;Acc:HGNC:16673]								GO_CHROMOSOME
1107	CHD3	chromodomain helicase DNA binding protein 3 [Source:HGNC Symbol;Acc:HGNC:1918]								GO_CHROMOSOME
6594	SMARCA1	SWI/SNF related, matrix associated, actin dependent regulator of chromatin, subfamily a, member 1 [Source:HGNC Symbol;Acc:HGNC:11097]								GO_CHROMOSOME
4678	NASP	nuclear autoantigenic sperm protein [Source:HGNC Symbol;Acc:HGNC:7644]								GO_CHROMOSOME
55723	ASF1B	anti-silencing function 1B histone chaperone [Source:HGNC Symbol;Acc:HGNC:20996]								GO_CHROMOSOME
3660	IRF2	interferon regulatory factor 2 [Source:HGNC Symbol;Acc:HGNC:6117]								GO_CHROMOSOME
122953	JDP2	Jun dimerization protein 2 [Source:HGNC Symbol;Acc:HGNC:17546]								GO_CHROMOSOME
84265	POLR3GL	RNA polymerase III subunit G like [Source:HGNC Symbol;Acc:HGNC:28466]								GO_CHROMOSOME
1748	DLX4	distal-less homeobox 4 [Source:HGNC Symbol;Acc:HGNC:2917]								GO_CHROMOSOME
60468	BACH2	BTB domain and CNC homolog 2 [Source:HGNC Symbol;Acc:HGNC:14078]								GO_CHROMOSOME
27033	ZBTB32	zinc finger and BTB domain containing 32 [Source:HGNC Symbol;Acc:HGNC:16763]								GO_CHROMOSOME
55274	PHF10	PHD finger protein 10 [Source:HGNC Symbol;Acc:HGNC:18250]								GO_CHROMOSOME
2118	ETV4	ETS variant transcription factor 4 [Source:HGNC Symbol;Acc:HGNC:3493]								GO_CHROMOSOME
221833	SP8	Sp8 transcription factor [Source:HGNC Symbol;Acc:HGNC:19196]								GO_CHROMOSOME
92565	FANK1	fibronectin type III and ankyrin repeat domains 1 [Source:HGNC Symbol;Acc:HGNC:23527]								GO_CHROMOSOME
3070	HELLS	helicase, lymphoid specific [Source:HGNC Symbol;Acc:HGNC:4861]								GO_CHROMOSOME
11144	DMC1	DNA meiotic recombinase 1 [Source:HGNC Symbol;Acc:HGNC:2927]								GO_CHROMOSOME
10472	ZBTB18	zinc finger and BTB domain containing 18 [Source:HGNC Symbol;Acc:HGNC:13030]								GO_CHROMOSOME
9735	KNTC1	kinetochore associated 1 [Source:HGNC Symbol;Acc:HGNC:17255]								GO_CHROMOSOME
79682	CENPU	centromere protein U [Source:HGNC Symbol;Acc:HGNC:21348]								GO_CHROMOSOME
348235	SKA2	spindle and kinetochore associated complex subunit 2 [Source:HGNC Symbol;Acc:HGNC:28006]								GO_CHROMOSOME
1780	DYNC1I1	dynein cytoplasmic 1 intermediate chain 1 [Source:HGNC Symbol;Acc:HGNC:2963]								GO_CHROMOSOME
55086	RADX	RPA1 related single stranded DNA binding protein, X-linked [Source:HGNC Symbol;Acc:HGNC:25486]								GO_CHROMOSOME
10362	HMG20B	high mobility group 20B [Source:HGNC Symbol;Acc:HGNC:5002]								GO_CHROMOSOME
114785	MBD6	methyl-CpG binding domain protein 6 [Source:HGNC Symbol;Acc:HGNC:20445]								GO_CHROMOSOME
6567	SLC16A2	solute carrier family 16 member 2 [Source:HGNC Symbol;Acc:HGNC:10923]									GO_ORGANIC_HYDROXY_COMPOUND_METABOLIC_PROCESS
8416	ANXA9	annexin A9 [Source:HGNC Symbol;Acc:HGNC:547]
10133	OPTN	optineurin [Source:HGNC Symbol;Acc:HGNC:17142]
57555	NLGN2	neuroligin 2 [Source:HGNC Symbol;Acc:HGNC:14290]
115362	GBP5	guanylate binding protein 5 [Source:HGNC Symbol;Acc:HGNC:19895]
10318	TNIP1	TNFAIP3 interacting protein 1 [Source:HGNC Symbol;Acc:HGNC:16903]
4233	MET	MET proto-oncogene, receptor tyrosine kinase [Source:HGNC Symbol;Acc:HGNC:7029]
91703	ACY3	aminoacylase 3 [Source:HGNC Symbol;Acc:HGNC:24104]
338761	C1QL4	complement C1q like 4 [Source:HGNC Symbol;Acc:HGNC:31416]
834	CASP1	caspase 1 [Source:HGNC Symbol;Acc:HGNC:1499]
362	AQP5	aquaporin 5 [Source:HGNC Symbol;Acc:HGNC:638]
80321	CEP70	centrosomal protein 70 [Source:HGNC Symbol;Acc:HGNC:29972]
64403	CDH24	cadherin 24 [Source:HGNC Symbol;Acc:HGNC:14265]
55714	TENM3	teneurin transmembrane protein 3 [Source:HGNC Symbol;Acc:HGNC:29944]
116092	DNTTIP1	deoxynucleotidyltransferase terminal interacting protein 1 [Source:HGNC Symbol;Acc:HGNC:16160]
6626	SNRPA	small nuclear ribonucleoprotein polypeptide A [Source:HGNC Symbol;Acc:HGNC:11151]
98	ACYP2	acylphosphatase 2 [Source:HGNC Symbol;Acc:HGNC:180]
9220	TIAF1	TGFB1-induced anti-apoptotic factor 1 [Source:HGNC Symbol;Acc:HGNC:11803]
54810	GIPC2	GIPC PDZ domain containing family member 2 [Source:HGNC Symbol;Acc:HGNC:18177]
9368	SLC9A3R1	SLC9A3 regulator 1 [Source:HGNC Symbol;Acc:HGNC:11075]
23245	ASTN2	astrotactin 2 [Source:HGNC Symbol;Acc:HGNC:17021]
84314	TMEM107	transmembrane protein 107 [Source:HGNC Symbol;Acc:HGNC:28128]
26022	TMEM98	transmembrane protein 98 [Source:HGNC Symbol;Acc:HGNC:24529]
898	CCNE1	cyclin E1 [Source:HGNC Symbol;Acc:HGNC:1589]
5530	PPP3CA	protein phosphatase 3 catalytic subunit alpha [Source:HGNC Symbol;Acc:HGNC:9314]
10211	FLOT1	flotillin 1 [Source:HGNC Symbol;Acc:HGNC:3757]
23224	SYNE2	spectrin repeat containing nuclear envelope protein 2 [Source:HGNC Symbol;Acc:HGNC:17084]
2622	GAS8	growth arrest specific 8 [Source:HGNC Symbol;Acc:HGNC:4166]
5174	PDZK1	PDZ domain containing 1 [Source:HGNC Symbol;Acc:HGNC:8821]
23363	OBSL1	obscurin like cytoskeletal adaptor 1 [Source:HGNC Symbol;Acc:HGNC:29092]
51626	DYNC2LI1	dynein cytoplasmic 2 light intermediate chain 1 [Source:HGNC Symbol;Acc:HGNC:24595]
340348	TSPAN33	tetraspanin 33 [Source:HGNC Symbol;Acc:HGNC:28743]
55062	WIPI1	WD repeat domain, phosphoinositide interacting 1 [Source:HGNC Symbol;Acc:HGNC:25471]
10717	AP4B1	adaptor related protein complex 4 subunit beta 1 [Source:HGNC Symbol;Acc:HGNC:572]
5016	OVGP1	oviductal glycoprotein 1 [Source:HGNC Symbol;Acc:HGNC:8524]
120071	LARGE2	LARGE xylosyl- and glucuronyltransferase 2 [Source:HGNC Symbol;Acc:HGNC:16522]
170384	FUT11	fucosyltransferase 11 [Source:HGNC Symbol;Acc:HGNC:19233]
79695	GALNT12	polypeptide N-acetylgalactosaminyltransferase 12 [Source:HGNC Symbol;Acc:HGNC:19877]
1512	CTSH	cathepsin H [Source:HGNC Symbol;Acc:HGNC:2535]
23616	SH3BP1	SH3 domain binding protein 1 [Source:HGNC Symbol;Acc:HGNC:10824]
10252	SPRY1	sprouty RTK signaling antagonist 1 [Source:HGNC Symbol;Acc:HGNC:11269]
10371	SEMA3A	semaphorin 3A [Source:HGNC Symbol;Acc:HGNC:10723]
9294	S1PR2	sphingosine-1-phosphate receptor 2 [Source:HGNC Symbol;Acc:HGNC:3169]
43847	KLK14	kallikrein related peptidase 14 [Source:HGNC Symbol;Acc:HGNC:6362]
54825	CDHR2	cadherin related family member 2 [Source:HGNC Symbol;Acc:HGNC:18231]
117531	TMC1	transmembrane channel like 1 [Source:HGNC Symbol;Acc:HGNC:16513]
23242	COBL	cordon-bleu WH2 repeat protein [Source:HGNC Symbol;Acc:HGNC:22199]
1825	DSC3	desmocollin 3 [Source:HGNC Symbol;Acc:HGNC:3037]
94	ACVRL1	activin A receptor like type 1 [Source:HGNC Symbol;Acc:HGNC:175]
55283	MCOLN3	mucolipin 3 [Source:HGNC Symbol;Acc:HGNC:13358]
140467	ZNF358	zinc finger protein 358 [Source:HGNC Symbol;Acc:HGNC:16838]
246778	IL27	interleukin 27 [Source:HGNC Symbol;Acc:HGNC:19157]
8741	TNFSF13	TNF superfamily member 13 [Source:HGNC Symbol;Acc:HGNC:11928]
10875	FGL2	fibrinogen like 2 [Source:HGNC Symbol;Acc:HGNC:3696]
150372	NFAM1	NFAT activating protein with ITAM motif 1 [Source:HGNC Symbol;Acc:HGNC:29872]
2212	FCGR2A	Fc fragment of IgG receptor IIa [Source:HGNC Symbol;Acc:HGNC:3616]
84443	FRMPD3	FERM and PDZ domain containing 3 [Source:HGNC Symbol;Acc:HGNC:29382]
4856	CCN3	cellular communication network factor 3 [Source:HGNC Symbol;Acc:HGNC:7885]
1827	RCAN1	regulator of calcineurin 1 [Source:HGNC Symbol;Acc:HGNC:3040]
65268	WNK2	WNK lysine deficient protein kinase 2 [Source:HGNC Symbol;Acc:HGNC:14542]
57447	NDRG2	NDRG family member 2 [Source:HGNC Symbol;Acc:HGNC:14460]
7105	TSPAN6	tetraspanin 6 [Source:HGNC Symbol;Acc:HGNC:11858]
5147	PDE6D	phosphodiesterase 6D [Source:HGNC Symbol;Acc:HGNC:8788]
23108	AC002316.1	RAP1 GTPase activating protein 2 [Source:NCBI gene;Acc:23108]
50649	ARHGEF4	Rho guanine nucleotide exchange factor 4 [Source:HGNC Symbol;Acc:HGNC:684]
6494	SIPA1	signal-induced proliferation-associated 1 [Source:HGNC Symbol;Acc:HGNC:10885]
7079	TIMP4	TIMP metallopeptidase inhibitor 4 [Source:HGNC Symbol;Acc:HGNC:11823]
6640	SNTA1	syntrophin alpha 1 [Source:HGNC Symbol;Acc:HGNC:11167]
55616	ASAP3	ArfGAP with SH3 domain, ankyrin repeat and PH domain 3 [Source:HGNC Symbol;Acc:HGNC:14987]
57620	STIM2	stromal interaction molecule 2 [Source:HGNC Symbol;Acc:HGNC:19205]
10110	SGK2	serum/glucocorticoid regulated kinase 2 [Source:HGNC Symbol;Acc:HGNC:13900]
255783	INAFM1	InaF motif containing 1 [Source:HGNC Symbol;Acc:HGNC:27406]
80005	DOCK5	dedicator of cytokinesis 5 [Source:HGNC Symbol;Acc:HGNC:23476]
79924	ADM2	adrenomedullin 2 [Source:HGNC Symbol;Acc:HGNC:28898]
5118	PCOLCE	procollagen C-endopeptidase enhancer [Source:HGNC Symbol;Acc:HGNC:8738]
56925	LXN	latexin [Source:HGNC Symbol;Acc:HGNC:13347]
10406	WFDC2	WAP four-disulfide core domain 2 [Source:HGNC Symbol;Acc:HGNC:15939]
147111	NOTUM	notum, palmitoleoyl-protein carboxylesterase [Source:HGNC Symbol;Acc:HGNC:27106]
79094	CHAC1	ChaC glutathione specific gamma-glutamylcyclotransferase 1 [Source:HGNC Symbol;Acc:HGNC:28680]
6039	RNASE6	ribonuclease A family member k6 [Source:HGNC Symbol;Acc:HGNC:10048]
10535	RNASEH2A	ribonuclease H2 subunit A [Source:HGNC Symbol;Acc:HGNC:18518]
79042	TSEN34	tRNA splicing endonuclease subunit 34 [Source:HGNC Symbol;Acc:HGNC:15506]
6035	RNASE1	ribonuclease A family member 1, pancreatic [Source:HGNC Symbol;Acc:HGNC:10044]
54862	CC2D1A	coiled-coil and C2 domain containing 1A [Source:HGNC Symbol;Acc:HGNC:30237]
6879	TAF7	TATA-box binding protein associated factor 7 [Source:HGNC Symbol;Acc:HGNC:11541]
4935	GPR143	G protein-coupled receptor 143 [Source:HGNC Symbol;Acc:HGNC:20145]
91608	RASL10B	RAS like family 10 member B [Source:HGNC Symbol;Acc:HGNC:30295]
28231	SLCO4A1	solute carrier organic anion transporter family member 4A1 [Source:HGNC Symbol;Acc:HGNC:10953]
1822	ATN1	atrophin 1 [Source:HGNC Symbol;Acc:HGNC:3033]
4900	NRGN	neurogranin [Source:HGNC Symbol;Acc:HGNC:8000]
150696	PROM2	prominin 2 [Source:HGNC Symbol;Acc:HGNC:20685]
9936	CD302	CD302 molecule [Source:HGNC Symbol;Acc:HGNC:30843]
50619	DEF6	DEF6 guanine nucleotide exchange factor [Source:HGNC Symbol;Acc:HGNC:2760]
93664	CADPS2	calcium dependent secretion activator 2 [Source:HGNC Symbol;Acc:HGNC:16018]
10461	MERTK	MER proto-oncogene, tyrosine kinase [Source:HGNC Symbol;Acc:HGNC:7027]
23623	RUSC1	RUN and SH3 domain containing 1 [Source:HGNC Symbol;Acc:HGNC:17153]
10397	NDRG1	N-myc downstream regulated 1 [Source:HGNC Symbol;Acc:HGNC:7679]
667	DST	dystonin [Source:HGNC Symbol;Acc:HGNC:1090]
342527	SMTNL2	smoothelin like 2 [Source:HGNC Symbol;Acc:HGNC:24764]
6509	SLC1A4	solute carrier family 1 member 4 [Source:HGNC Symbol;Acc:HGNC:10942]
11092	SPACA9	sperm acrosome associated 9 [Source:HGNC Symbol;Acc:HGNC:1367]
84221	SPATC1L	spermatogenesis and centriole associated 1 like [Source:HGNC Symbol;Acc:HGNC:1298]
147700	KLC3	kinesin light chain 3 [Source:HGNC Symbol;Acc:HGNC:20717]
643338	C15orf62	chromosome 15 open reading frame 62 [Source:HGNC Symbol;Acc:HGNC:34489]
148170	CDC42EP5	CDC42 effector protein 5 [Source:HGNC Symbol;Acc:HGNC:17408]
50853	VILL	villin like [Source:HGNC Symbol;Acc:HGNC:30906]
256949	KANK3	KN motif and ankyrin repeat domains 3 [Source:HGNC Symbol;Acc:HGNC:24796]
3108	HLA-DMA	major histocompatibility complex, class II, DM alpha [Source:HGNC Symbol;Acc:HGNC:4934]
23149	FCHO1	FCH and mu domain containing endocytic adaptor 1 [Source:HGNC Symbol;Acc:HGNC:29002]
80304	WDCP	WD repeat and coiled coil containing [Source:HGNC Symbol;Acc:HGNC:26157]
26999	CYFIP2	cytoplasmic FMR1 interacting protein 2 [Source:HGNC Symbol;Acc:HGNC:13760]
726	CAPN5	calpain 5 [Source:HGNC Symbol;Acc:HGNC:1482]
100288814	CLDN34	claudin 34 [Source:HGNC Symbol;Acc:HGNC:51259]
57716	PRX	periaxin [Source:HGNC Symbol;Acc:HGNC:13797]
79148	MMP28	matrix metallopeptidase 28 [Source:HGNC Symbol;Acc:HGNC:14366]
29923	HILPDA	hypoxia inducible lipid droplet associated [Source:HGNC Symbol;Acc:HGNC:28859]
9308	CD83	CD83 molecule [Source:HGNC Symbol;Acc:HGNC:1703]
6550	SLC9A3	solute carrier family 9 member A3 [Source:HGNC Symbol;Acc:HGNC:11073]
92840	REEP6	receptor accessory protein 6 [Source:HGNC Symbol;Acc:HGNC:30078]
368	ABCC6	ATP binding cassette subfamily C member 6 [Source:HGNC Symbol;Acc:HGNC:57]
343	AQP8	aquaporin 8 [Source:HGNC Symbol;Acc:HGNC:642]
1831	TSC22D3	TSC22 domain family member 3 [Source:HGNC Symbol;Acc:HGNC:3051]
63924	CIDEC	cell death inducing DFFA like effector c [Source:HGNC Symbol;Acc:HGNC:24229]
3760	KCNJ3	potassium inwardly rectifying channel subfamily J member 3 [Source:HGNC Symbol;Acc:HGNC:6264]
3680	ITGA9	integrin subunit alpha 9 [Source:HGNC Symbol;Acc:HGNC:6145]
79815	NIPAL2	NIPA like domain containing 2 [Source:HGNC Symbol;Acc:HGNC:25854]
26207	PITPNC1	phosphatidylinositol transfer protein cytoplasmic 1 [Source:HGNC Symbol;Acc:HGNC:21045]
121268	RHEBL1	RHEB like 1 [Source:HGNC Symbol;Acc:HGNC:21166]
10279	PRSS16	serine protease 16 [Source:HGNC Symbol;Acc:HGNC:9480]
1153	CIRBP	cold inducible RNA binding protein [Source:HGNC Symbol;Acc:HGNC:1982]
9050	PSTPIP2	proline-serine-threonine phosphatase interacting protein 2 [Source:HGNC Symbol;Acc:HGNC:9581]
91156	IGFN1	immunoglobulin like and fibronectin type III domain containing 1 [Source:HGNC Symbol;Acc:HGNC:24607]
115650	TNFRSF13C	TNF receptor superfamily member 13C [Source:HGNC Symbol;Acc:HGNC:17755]
140462	ASB9	ankyrin repeat and SOCS box containing 9 [Source:HGNC Symbol;Acc:HGNC:17184]
55819	RNF130	ring finger protein 130 [Source:HGNC Symbol;Acc:HGNC:18280]
8303	SNN	stannin [Source:HGNC Symbol;Acc:HGNC:11149]
125228	FAM210A	family with sequence similarity 210 member A [Source:HGNC Symbol;Acc:HGNC:28346]
7059	THBS3	thrombospondin 3 [Source:HGNC Symbol;Acc:HGNC:11787]
5325	PLAGL1	PLAG1 like zinc finger 1 [Source:HGNC Symbol;Acc:HGNC:9046]
5638	PRRG1	proline rich and Gla domain 1 [Source:HGNC Symbol;Acc:HGNC:9469]
90141	EFCAB11	EF-hand calcium binding domain 11 [Source:HGNC Symbol;Acc:HGNC:20357]
23708	GSPT2	G1 to S phase transition 2 [Source:HGNC Symbol;Acc:HGNC:4622]
5129	CDK18	cyclin dependent kinase 18 [Source:HGNC Symbol;Acc:HGNC:8751]
83937	RASSF4	Ras association domain family member 4 [Source:HGNC Symbol;Acc:HGNC:20793]
64598	MOSPD3	motile sperm domain containing 3 [Source:HGNC Symbol;Acc:HGNC:25078]
10712	FAM189B	family with sequence similarity 189 member B [Source:HGNC Symbol;Acc:HGNC:1233]
163175	LGI4	leucine rich repeat LGI family member 4 [Source:HGNC Symbol;Acc:HGNC:18712]
7539	ZFP37	ZFP37 zinc finger protein [Source:HGNC Symbol;Acc:HGNC:12863]
56731	SLC2A4RG	SLC2A4 regulator [Source:HGNC Symbol;Acc:HGNC:15930]
419	ART3	ADP-ribosyltransferase 3 [Source:HGNC Symbol;Acc:HGNC:725]
1838	DTNB	dystrobrevin beta [Source:HGNC Symbol;Acc:HGNC:3058]
6920	TCEA3	transcription elongation factor A3 [Source:HGNC Symbol;Acc:HGNC:11615]
138311	DIPK1B	divergent protein kinase domain 1B [Source:HGNC Symbol;Acc:HGNC:28290]
79022	TMEM106C	transmembrane protein 106C [Source:HGNC Symbol;Acc:HGNC:28775]
79747	ADGB	androglobin [Source:HGNC Symbol;Acc:HGNC:21212]
51454	GULP1	GULP PTB domain containing engulfment adaptor 1 [Source:HGNC Symbol;Acc:HGNC:18649]
5937	RBMS1	RNA binding motif single stranded interacting protein 1 [Source:HGNC Symbol;Acc:HGNC:9907]
348751	FTCDNL1	formiminotransferase cyclodeaminase N-terminal like [Source:HGNC Symbol;Acc:HGNC:48661]
10061	ABCF2	ATP binding cassette subfamily F member 2 [Source:HGNC Symbol;Acc:HGNC:71]
84172	POLR1B	RNA polymerase I subunit B [Source:HGNC Symbol;Acc:HGNC:20454]
11270	NRM	nurim [Source:HGNC Symbol;Acc:HGNC:8003]
79627	OGFRL1	opioid growth factor receptor like 1 [Source:HGNC Symbol;Acc:HGNC:21378]
26093	CCDC9	coiled-coil domain containing 9 [Source:HGNC Symbol;Acc:HGNC:24560]
55653	BCAS4	breast carcinoma amplified sequence 4 [Source:HGNC Symbol;Acc:HGNC:14367]
100130889	PSORS1C3	psoriasis susceptibility 1 candidate 3 [Source:HGNC Symbol;Acc:HGNC:17203]
100287098	TONSL-AS1	TONSL antisense RNA 1 [Source:HGNC Symbol;Acc:HGNC:51556]
100506211	MIR210HG	MIR210 host gene [Source:HGNC Symbol;Acc:HGNC:39524]
100996511	LINC01355	long intergenic non-protein coding RNA 1355 [Source:HGNC Symbol;Acc:HGNC:50584]
101927777	SATB1-AS1	SATB1 antisense RNA 1 [Source:HGNC Symbol;Acc:HGNC:50687]
101928099	PCAT7	prostate cancer associated transcript 7 [Source:HGNC Symbol;Acc:HGNC:48824]
101929693	RARA-AS1	RARA antisense RNA 1 [Source:HGNC Symbol;Acc:HGNC:49577]
10233	LRRC23	leucine rich repeat containing 23 [Source:HGNC Symbol;Acc:HGNC:19138]
102723344	LINC02568	long intergenic non-protein coding RNA 2568 [Source:HGNC Symbol;Acc:HGNC:51430]
105371423	LINC02193	long intergenic non-protein coding RNA 2193 [Source:HGNC Symbol;Acc:HGNC:53055]
105374261	LINC02041	long intergenic non-protein coding RNA 2041 [Source:HGNC Symbol;Acc:HGNC:52881]
105377283	LINC02562	long intergenic non-protein coding RNA 2562 [Source:HGNC Symbol;Acc:HGNC:53602]
106480077	RNU6-1161P	RNA, U6 small nuclear 1161, pseudogene [Source:HGNC Symbol;Acc:HGNC:48124]
106614088	MIR34AHG	MIR34A host gene [Source:HGNC Symbol;Acc:HGNC:51913]
130888	FBXO36	F-box protein 36 [Source:HGNC Symbol;Acc:HGNC:27020]
135886	TMEM270	transmembrane protein 270 [Source:HGNC Symbol;Acc:HGNC:23018]
170393	C10orf91	chromosome 10 open reading frame 91 (putative) [Source:HGNC Symbol;Acc:HGNC:27275]
201283	AMZ2P1	archaelysin family metallopeptidase 2 pseudogene 1 [Source:HGNC Symbol;Acc:HGNC:26491]
219738	FAM241B	family with sequence similarity 241 member B [Source:HGNC Symbol;Acc:HGNC:23519]
27146	FAM184B	family with sequence similarity 184 member B [Source:HGNC Symbol;Acc:HGNC:29235]
283687	ST20-AS1	ST20 antisense RNA 1 [Source:HGNC Symbol;Acc:HGNC:27521]
284069	FAM171A2	family with sequence similarity 171 member A2 [Source:HGNC Symbol;Acc:HGNC:30480]
285419	LINC01091	long intergenic non-protein coding RNA 1091 [Source:HGNC Symbol;Acc:HGNC:27721]
285987	DLX6-AS1	DLX6 antisense RNA 1 [Source:HGNC Symbol;Acc:HGNC:37151]
348487	FAM131C	family with sequence similarity 131 member C [Source:HGNC Symbol;Acc:HGNC:26717]
374877	TEX45	testis expressed 45 [Source:HGNC Symbol;Acc:HGNC:24745]
389333	PROB1	proline rich basic protein 1 [Source:HGNC Symbol;Acc:HGNC:41906]
399948	COLCA1	colorectal cancer associated 1 [Source:HGNC Symbol;Acc:HGNC:33789]
401145	CCSER1	coiled-coil serine rich protein 1 [Source:HGNC Symbol;Acc:HGNC:29349]
440465	BAIAP2-DT	BAIAP2 divergent transcript [Source:HGNC Symbol;Acc:HGNC:44342]
55116	TMEM39B	transmembrane protein 39B [Source:HGNC Symbol;Acc:HGNC:25510]
55552	ZNF823	zinc finger protein 823 [Source:HGNC Symbol;Acc:HGNC:30936]
6458	SH3GL1P1	SH3 domain containing GRB2 like 1, endophilin A2 pseudogene 1 [Source:HGNC Symbol;Acc:HGNC:10835]
723809	LHFPL3-AS2	LHFPL3 antisense RNA 2 [Source:HGNC Symbol;Acc:HGNC:44106]
728118	NUTM2A	NUT family member 2A [Source:HGNC Symbol;Acc:HGNC:23438]
730013	ABCC6P2	ATP binding cassette subfamily C member 6 pseudogene 2 [Source:HGNC Symbol;Acc:HGNC:33353]
730102	CRYZL2P	crystallin zeta like 2, pseudogene [Source:HGNC Symbol;Acc:HGNC:52164]
7754	ZNF204P	zinc finger protein 204, pseudogene [Source:HGNC Symbol;Acc:HGNC:12995]
79173	C19orf57	chromosome 19 open reading frame 57 [Source:HGNC Symbol;Acc:HGNC:28153]
79629	OCEL1	occludin/ELL domain containing 1 [Source:HGNC Symbol;Acc:HGNC:26221]
[truncated: 5 more rows]

## Sheet: 24hr ST GO pathways
Overlap Results
Collection(s):	C5
[truncated: 230 more rows]

## Sheet: (3+6)hr ST GO pathways
Overlap Results
[truncated: 615 more rows]

[truncated: 2 more sheets: (6+24)hr ST GO pathways, (3+6+24)hr ST GO pathways]
